# Supplementary material for: Heparan sulfates are critical regulators of the inhibitory megakaryocyte-platelet receptor G6b-B
Source: eLife. 2019 Aug 22;8:e46840. doi: 10.7554/eLife.46840 (PMC6742478; doi:10.7554/eLife.46840)
Supplement: Figure 3—source data 1. [file elife-46840-fig3-data1.csv]

sgRNA	Gene	HEK_293_E_G6B.Initial	HEK_293_E_G6B.Final
A1BG_CCDS12976.1_ex3_19:58862927-58862950:-_5-1	A1BG	1726	451
A1BG_CCDS12976.1_ex4_19:58863655-58863678:+_5-2	A1BG	588	226
A1BG_CCDS12976.1_ex4_19:58863697-58863720:-_5-3	A1BG	1052	802
A1BG_CCDS12976.1_ex4_19:58863866-58863889:+_5-4	A1BG	417	677
A1BG_CCDS12976.1_ex5_19:58864367-58864390:-_5-5	A1BG	342	0
A1CF_CCDS7241.1_ex6_10:52588014-52588037:-_5-1	A1CF	342	111
A1CF_CCDS7241.1_ex7_10:52595962-52595985:-_5-2	A1CF	6	0
A1CF_CCDS7241.1_ex7_10:52596023-52596046:+_5-3	A1CF	367	0
A1CF_CCDS7241.1_ex9_10:52603761-52603784:+_5-4	A1CF	62	0
A1CF_CCDS7241.1_ex9_10:52603844-52603867:-_5-5	A1CF	245	0
A2M_CCDS44827.1_ex18_12:9246130-9246153:+_5-1	A2M	890	666
A2M_CCDS44827.1_ex22_12:9252012-9252035:+_5-2	A2M	861	0
A2M_CCDS44827.1_ex22_12:9252049-9252072:+_5-3	A2M	480	75
A2M_CCDS44827.1_ex24_12:9254225-9254248:+_5-4	A2M	800	726
A2M_CCDS44827.1_ex25_12:9256894-9256917:+_5-5	A2M	1093	1498
A2ML1_CCDS8596.2_ex10_12:8994081-8994104:-_5-3	A2ML1	184	0
A2ML1_CCDS8596.2_ex11_12:8995845-8995868:-_5-4	A2ML1	943	1037
A2ML1_CCDS8596.2_ex11_12:8995893-8995916:+_5-5	A2ML1	182	0
A2ML1_CCDS8596.2_ex2_12:8976351-8976374:+_5-1	A2ML1	1004	621
A2ML1_CCDS8596.2_ex8_12:8990981-8991004:-_5-2	A2ML1	279	286
A3GALT2_CCDS60080.1_ex0_1:33772950-33772973:-_5-1	A3GALT2	375	142
A3GALT2_CCDS60080.1_ex0_1:33772971-33772994:+_5-2	A3GALT2	333	420
A3GALT2_CCDS60080.1_ex0_1:33773046-33773069:-_5-3	A3GALT2	730	204
A3GALT2_CCDS60080.1_ex1_1:33777651-33777674:-_5-4	A3GALT2	909	462
A3GALT2_CCDS60080.1_ex2_1:33778149-33778172:+_5-5	A3GALT2	176	0
A4GALT_CCDS14041.1_ex0_22:43089421-43089444:+_5-1	A4GALT	704	842
A4GALT_CCDS14041.1_ex0_22:43089467-43089490:-_5-2	A4GALT	949	1590
A4GALT_CCDS14041.1_ex0_22:43089524-43089547:-_5-3	A4GALT	1055	609
A4GALT_CCDS14041.1_ex0_22:43089610-43089633:-_5-4	A4GALT	297	306
A4GALT_CCDS14041.1_ex0_22:43089831-43089854:+_5-5	A4GALT	342	92
A4GNT_CCDS3097.1_ex0_3:137843639-137843662:+_5-1	A4GNT	544	544
A4GNT_CCDS3097.1_ex1_3:137849724-137849747:+_5-2	A4GNT	274	245
A4GNT_CCDS3097.1_ex1_3:137849755-137849778:+_5-3	A4GNT	524	0
A4GNT_CCDS3097.1_ex1_3:137849873-137849896:+_5-4	A4GNT	267	0
A4GNT_CCDS3097.1_ex1_3:137849975-137849998:-_5-5	A4GNT	339	199
AAAS_CCDS53797.1_ex11_12:53709154-53709177:+_5-2	AAAS	114	0
AAAS_CCDS53797.1_ex11_12:53709177-53709200:-_5-3	AAAS	0	0
AAAS_CCDS53797.1_ex13_12:53714423-53714446:-_5-4	AAAS	189	184
AAAS_CCDS53797.1_ex13_12:53714441-53714464:+_5-5	AAAS	469	1
AAAS_CCDS53797.1_ex8_12:53703443-53703466:-_5-1	AAAS	423	79
AACS_CCDS9263.1_ex1_12:125558424-125558447:+_5-1	AACS	42	204
AACS_CCDS9263.1_ex2_12:125561055-125561078:+_5-2	AACS	993	584
AACS_CCDS9263.1_ex4_12:125576051-125576074:-_5-3	AACS	403	235
AACS_CCDS9263.1_ex7_12:125591776-125591799:-_5-4	AACS	1177	231
AACS_CCDS9263.1_ex8_12:125599087-125599110:-_5-5	AACS	328	82
AADAC_CCDS33877.1_ex1_3:151535152-151535175:+_5-1	AADAC	571	189
AADAC_CCDS33877.1_ex1_3:151535307-151535330:+_5-2	AADAC	133	1
AADAC_CCDS33877.1_ex1_3:151535327-151535350:+_5-3	AADAC	143	0
AADAC_CCDS33877.1_ex4_3:151545476-151545499:+_5-4	AADAC	219	0
AADAC_CCDS33877.1_ex4_3:151545547-151545570:-_5-5	AADAC	625	0
AADACL2_CCDS3161.2_ex0_3:151451944-151451967:+_5-1	AADACL2	11	0
AADACL2_CCDS3161.2_ex1_3:151458562-151458585:-_5-2	AADACL2	180	1526
AADACL2_CCDS3161.2_ex2_3:151461893-151461916:+_5-3	AADACL2	224	355
AADACL2_CCDS3161.2_ex3_3:151463402-151463425:-_5-4	AADACL2	794	425
AADACL2_CCDS3161.2_ex3_3:151463446-151463469:+_5-5	AADACL2	416	0
AADACL3_CCDS41252.1_ex2_1:12785258-12785281:+_5-1	AADACL3	402	198
AADACL3_CCDS41252.1_ex2_1:12785334-12785357:-_5-2	AADACL3	233	0
AADACL3_CCDS41252.1_ex2_1:12785358-12785381:+_5-3	AADACL3	591	0
AADACL3_CCDS41252.1_ex2_1:12785419-12785442:-_5-4	AADACL3	121	0
AADACL3_CCDS41252.1_ex2_1:12785608-12785631:+_5-5	AADACL3	154	0
AADACL4_CCDS30590.1_ex0_1:12704714-12704737:-_5-1	AADACL4	512	0
AADACL4_CCDS30590.1_ex1_1:12711250-12711273:+_5-2	AADACL4	349	0
AADACL4_CCDS30590.1_ex1_1:12711326-12711349:-_5-3	AADACL4	744	176
AADACL4_CCDS30590.1_ex2_1:12721791-12721814:+_5-4	AADACL4	233	58
AADACL4_CCDS30590.1_ex2_1:12721814-12721837:-_5-5	AADACL4	834	185
AADAT_CCDS3814.1_ex10_4:171008288-171008311:-_5-3	AADAT	168	0
AADAT_CCDS3814.1_ex11_4:171009546-171009569:-_5-4	AADAT	606	1
AADAT_CCDS3814.1_ex11_4:171009609-171009632:-_5-5	AADAT	31	0
AADAT_CCDS3814.1_ex8_4:170994416-170994439:+_5-1	AADAT	124	0
AADAT_CCDS3814.1_ex8_4:170994468-170994491:+_5-2	AADAT	379	238
AAED1_CCDS35073.1_ex2_9:99413754-99413777:+_5-1	AAED1	358	0
AAED1_CCDS35073.1_ex3_9:99413958-99413981:+_5-2	AAED1	81	0
AAED1_CCDS35073.1_ex4_9:99417018-99417041:-_5-3	AAED1	2	180
AAED1_CCDS35073.1_ex5_9:99417373-99417396:+_5-4	AAED1	1390	306
AAED1_CCDS35073.1_ex5_9:99417399-99417422:+_5-5	AAED1	1005	200
AAGAB_CCDS42050.1_ex3_15:67500938-67500961:+_5-1	AAGAB	736	587
AAGAB_CCDS42050.1_ex4_15:67501824-67501847:-_5-2	AAGAB	117	0
AAGAB_CCDS42050.1_ex5_15:67524161-67524184:+_5-3	AAGAB	315	0
AAGAB_CCDS42050.1_ex5_15:67524213-67524236:-_5-4	AAGAB	73	0
AAGAB_CCDS42050.1_ex6_15:67528322-67528345:-_5-5	AAGAB	347	555
AAK1_CCDS1893.2_ex10_2:69746228-69746251:-_5-1	AAK1	1111	1115
AAK1_CCDS1893.2_ex11_2:69748068-69748091:-_5-2	AAK1	862	0
AAK1_CCDS1893.2_ex13_2:69754414-69754437:+_5-3	AAK1	1641	0
AAK1_CCDS1893.2_ex15_2:69757767-69757790:-_5-4	AAK1	354	329
AAK1_CCDS1893.2_ex20_2:69870036-69870059:-_5-5	AAK1	910	220
AAMDC_CCDS8254.1_ex0_11:77553633-77553656:+_5-1	AAMDC	665	137
AAMDC_CCDS8254.1_ex1_11:77580763-77580786:-_5-2	AAMDC	700	0
AAMDC_CCDS8254.1_ex1_11:77580785-77580808:-_5-3	AAMDC	754	459
AAMDC_CCDS8254.1_ex1_11:77580845-77580868:+_5-4	AAMDC	227	91
AAMDC_CCDS8254.1_ex2_11:77583223-77583246:-_5-5	AAMDC	572	90
AAMP_CCDS33378.1_ex10_2:219134694-219134717:-_5-5	AAMP	439	229
AAMP_CCDS33378.1_ex6_2:219131229-219131252:+_5-1	AAMP	0	0
AAMP_CCDS33378.1_ex8_2:219132241-219132264:+_5-2	AAMP	41	0
AAMP_CCDS33378.1_ex8_2:219132278-219132301:-_5-3	AAMP	0	0
AAMP_CCDS33378.1_ex9_2:219134119-219134142:+_5-4	AAMP	383	0
AANAT_CCDS11745.1_ex0_17:74464923-74464946:-_5-1	AANAT	784	655
AANAT_CCDS11745.1_ex0_17:74464970-74464993:-_5-2	AANAT	288	169
AANAT_CCDS11745.1_ex1_17:74465300-74465323:-_5-3	AANAT	630	0
AANAT_CCDS11745.1_ex1_17:74465314-74465337:-_5-4	AANAT	232	0
AANAT_CCDS11745.1_ex1_17:74465365-74465388:+_5-5	AANAT	1243	899
AAR2_CCDS13273.1_ex0_20:34827888-34827911:+_5-1	AAR2	259	0
AAR2_CCDS13273.1_ex0_20:34827917-34827940:-_5-2	AAR2	580	403
AAR2_CCDS13273.1_ex0_20:34827975-34827998:+_5-3	AAR2	551	463
AAR2_CCDS13273.1_ex0_20:34828005-34828028:-_5-4	AAR2	22	0
AAR2_CCDS13273.1_ex0_20:34828259-34828282:-_5-5	AAR2	139	1
AARD_CCDS34935.1_ex0_8:117950565-117950588:-_5-1	AARD	318	0
AARD_CCDS34935.1_ex0_8:117950578-117950601:+_5-2	AARD	809	368
AARD_CCDS34935.1_ex0_8:117950645-117950668:+_5-3	AARD	435	898
AARD_CCDS34935.1_ex0_8:117950667-117950690:+_5-4	AARD	91	165
AARD_CCDS34935.1_ex0_8:117950700-117950723:+_5-5	AARD	1314	295
AARS_CCDS32474.1_ex10_16:70298929-70298952:-_5-1	AARS	0	0
AARS_CCDS32474.1_ex13_16:70302238-70302261:+_5-2	AARS	23	248
AARS_CCDS32474.1_ex16_16:70305735-70305758:-_5-3	AARS	164	0
AARS_CCDS32474.1_ex16_16:70305762-70305785:+_5-4	AARS	50	0
AARS_CCDS32474.1_ex18_16:70310945-70310968:-_5-5	AARS	0	0
AARS2_CCDS34464.1_ex13_6:44274062-44274085:+_5-1	AARS2	301	647
AARS2_CCDS34464.1_ex15_6:44274721-44274744:-_5-2	AARS2	153	686
AARS2_CCDS34464.1_ex15_6:44274752-44274775:+_5-3	AARS2	28	0
AARS2_CCDS34464.1_ex16_6:44275094-44275117:-_5-4	AARS2	292	574
AARS2_CCDS34464.1_ex20_6:44279950-44279973:-_5-5	AARS2	29	175
AARSD1_CCDS58552.1_ex10_17:41116157-41116180:-_5-1	AARSD1	841	604
AARSD1_CCDS58552.1_ex6_17:41108278-41108301:+_5-3	AARSD1	281	0
AARSD1_CCDS58552.1_ex7_17:41108486-41108509:+_5-4	AARSD1	409	0
AARSD1_CCDS58552.1_ex7_17:41108542-41108565:-_5-5	AARSD1	428	365
AARSD1_CCDS58552.1_ex9_17:41113311-41113334:-_5-2	AARSD1	326	120
AASDH_CCDS3504.1_ex10_4:57237668-57237691:+_5-3	AASDH	112	0
AASDH_CCDS3504.1_ex10_4:57237733-57237756:+_5-4	AASDH	265	0
AASDH_CCDS3504.1_ex11_4:57244302-57244325:+_5-5	AASDH	133	0
AASDH_CCDS3504.1_ex7_4:57220310-57220333:+_5-1	AASDH	119	179
AASDH_CCDS3504.1_ex9_4:57221497-57221520:-_5-2	AASDH	112	0
AASDHPPT_CCDS31664.1_ex0_11:105948544-105948567:+_5-1	AASDHPPT	97	338
AASDHPPT_CCDS31664.1_ex0_11:105948583-105948606:-_5-2	AASDHPPT	67	499
AASDHPPT_CCDS31664.1_ex1_11:105950310-105950333:-_5-3	AASDHPPT	47	0
AASDHPPT_CCDS31664.1_ex1_11:105950373-105950396:-_5-4	AASDHPPT	377	192
AASDHPPT_CCDS31664.1_ex3_11:105962110-105962133:+_5-5	AASDHPPT	29	0
AASS_CCDS5783.1_ex11_7:121741456-121741479:+_5-1	AASS	201	492
AASS_CCDS5783.1_ex13_7:121753231-121753254:+_5-2	AASS	323	215
AASS_CCDS5783.1_ex15_7:121755121-121755144:+_5-3	AASS	655	133
AASS_CCDS5783.1_ex16_7:121756696-121756719:+_5-4	AASS	250	0
AASS_CCDS5783.1_ex22_7:121773585-121773608:-_5-5	AASS	742	0
AATF_CCDS32632.1_ex1_17:35307577-35307600:+_5-1	AATF	5	0
AATF_CCDS32632.1_ex1_17:35307610-35307633:-_5-2	AATF	174	277
AATF_CCDS32632.1_ex1_17:35307692-35307715:-_5-3	AATF	81	0
AATF_CCDS32632.1_ex2_17:35310322-35310345:+_5-4	AATF	119	0
AATF_CCDS32632.1_ex2_17:35310574-35310597:+_5-5	AATF	0	0
AATK_CCDS45807.1_ex3_17:79095931-79095954:+_5-1	AATK	528	0
AATK_CCDS45807.1_ex3_17:79095970-79095993:-_5-2	AATK	990	319
AATK_CCDS45807.1_ex4_17:79096992-79097015:-_5-3	AATK	1463	935
AATK_CCDS45807.1_ex5_17:79098584-79098607:-_5-4	AATK	752	207
AATK_CCDS45807.1_ex7_17:79100225-79100248:-_5-5	AATK	388	167
ABAT_CCDS10534.1_ex3_16:8844302-8844325:+_5-1	ABAT	372	0
ABAT_CCDS10534.1_ex3_16:8844340-8844363:+_5-2	ABAT	342	689
ABAT_CCDS10534.1_ex6_16:8858667-8858690:-_5-3	ABAT	223	0
ABAT_CCDS10534.1_ex8_16:8862083-8862106:+_5-4	ABAT	469	164
ABAT_CCDS10534.1_ex9_16:8862743-8862766:-_5-5	ABAT	534	283
ABCA1_CCDS6762.1_ex28_9:107581892-107581915:+_5-1	ABCA1	690	445
ABCA1_CCDS6762.1_ex28_9:107581948-107581971:+_5-2	ABCA1	386	523
ABCA1_CCDS6762.1_ex29_9:107582304-107582327:-_5-3	ABCA1	392	0
ABCA1_CCDS6762.1_ex36_9:107593327-107593350:-_5-4	ABCA1	872	212
ABCA1_CCDS6762.1_ex43_9:107620822-107620845:-_5-5	ABCA1	271	0
ABCA10_CCDS11684.1_ex20_17:67183873-67183896:-_5-1	ABCA10	192	0
ABCA10_CCDS11684.1_ex21_17:67186574-67186597:-_5-2	ABCA10	509	188
ABCA10_CCDS11684.1_ex23_17:67188722-67188745:-_5-3	ABCA10	100	0
ABCA10_CCDS11684.1_ex30_17:67210930-67210953:+_5-4	ABCA10	392	0
ABCA10_CCDS11684.1_ex34_17:67217983-67218006:-_5-5	ABCA10	45	0
ABCA12_CCDS33372.1_ex26_2:215852498-215852521:+_5-1	ABCA12	1789	328
ABCA12_CCDS33372.1_ex28_2:215854281-215854304:-_5-2	ABCA12	179	191
ABCA12_CCDS33372.1_ex29_2:215855583-215855606:+_5-3	ABCA12	76	0
ABCA12_CCDS33372.1_ex31_2:215865634-215865657:+_5-4	ABCA12	567	1
ABCA12_CCDS33372.1_ex32_2:215866357-215866380:+_5-5	ABCA12	69	0
ABCA13_CCDS47584.1_ex16_7:48314257-48314280:+_5-3	ABCA13	101	0
ABCA13_CCDS47584.1_ex16_7:48314774-48314797:+_5-4	ABCA13	466	230
ABCA13_CCDS47584.1_ex16_7:48315583-48315606:-_5-5	ABCA13	448	0
ABCA13_CCDS47584.1_ex5_7:48266860-48266883:+_5-1	ABCA13	157	0
ABCA13_CCDS47584.1_ex8_7:48278980-48279003:+_5-2	ABCA13	430	0
ABCA2_CCDS43909.1_ex27_9:139910559-139910582:+_5-1	ABCA2	947	601
ABCA2_CCDS43909.1_ex31_9:139911691-139911714:-_5-2	ABCA2	244	527
ABCA2_CCDS43909.1_ex35_9:139912632-139912655:+_5-3	ABCA2	361	0
ABCA2_CCDS43909.1_ex35_9:139912690-139912713:-_5-4	ABCA2	1099	995
ABCA2_CCDS43909.1_ex37_9:139913372-139913395:-_5-5	ABCA2	685	0
ABCA3_CCDS10466.1_ex18_16:2348501-2348524:-_5-1	ABCA3	634	164
ABCA3_CCDS10466.1_ex21_16:2354103-2354126:+_5-2	ABCA3	646	525
ABCA3_CCDS10466.1_ex22_16:2358534-2358557:+_5-3	ABCA3	671	126
ABCA3_CCDS10466.1_ex25_16:2369697-2369720:+_5-4	ABCA3	160	25
ABCA3_CCDS10466.1_ex25_16:2369770-2369793:+_5-5	ABCA3	255	0
ABCA4_CCDS747.1_ex28_1:94508342-94508365:+_5-1	ABCA4	289	58
ABCA4_CCDS747.1_ex37_1:94528128-94528151:+_5-2	ABCA4	511	853
ABCA4_CCDS747.1_ex38_1:94528692-94528715:-_5-3	ABCA4	254	666
ABCA4_CCDS747.1_ex38_1:94528711-94528734:+_5-4	ABCA4	98	291
ABCA4_CCDS747.1_ex42_1:94546256-94546279:+_5-5	ABCA4	304	0
ABCA5_CCDS11685.1_ex22_17:67282094-67282117:+_5-1	ABCA5	85	0
ABCA5_CCDS11685.1_ex24_17:67283787-67283810:+_5-2	ABCA5	656	358
ABCA5_CCDS11685.1_ex32_17:67300883-67300906:+_5-3	ABCA5	260	82
ABCA5_CCDS11685.1_ex33_17:67302987-67303010:+_5-4	ABCA5	271	361
ABCA5_CCDS11685.1_ex35_17:67305496-67305519:+_5-5	ABCA5	211	0
ABCA6_CCDS11683.1_ex22_17:67106962-67106985:-_5-1	ABCA6	465	1152
ABCA6_CCDS11683.1_ex27_17:67111582-67111605:-_5-2	ABCA6	764	285
ABCA6_CCDS11683.1_ex30_17:67121163-67121186:-_5-3	ABCA6	22	0
ABCA6_CCDS11683.1_ex32_17:67125796-67125819:-_5-4	ABCA6	395	140
ABCA6_CCDS11683.1_ex35_17:67132250-67132273:+_5-5	ABCA6	127	0
ABCA7_CCDS12055.1_ex10_19:1045160-1045183:-_5-2	ABCA7	888	318
ABCA7_CCDS12055.1_ex11_19:1046257-1046280:-_5-3	ABCA7	632	418
ABCA7_CCDS12055.1_ex18_19:1051155-1051178:+_5-4	ABCA7	613	4
ABCA7_CCDS12055.1_ex20_19:1052067-1052090:+_5-5	ABCA7	925	55
ABCA7_CCDS12055.1_ex3_19:1042137-1042160:+_5-1	ABCA7	859	0
ABCA8_CCDS11680.1_ex21_17:66902267-66902290:-_5-1	ABCA8	468	0
ABCA8_CCDS11680.1_ex24_17:66914172-66914195:+_5-2	ABCA8	1010	170
ABCA8_CCDS11680.1_ex28_17:66920855-66920878:-_5-3	ABCA8	294	0
ABCA8_CCDS11680.1_ex29_17:66924077-66924100:+_5-4	ABCA8	442	306
ABCA8_CCDS11680.1_ex29_17:66924136-66924159:+_5-5	ABCA8	397	1
ABCA9_CCDS11681.1_ex23_17:67022582-67022605:-_5-1	ABCA9	44	0
ABCA9_CCDS11681.1_ex31_17:67031450-67031473:+_5-2	ABCA9	0	0
ABCA9_CCDS11681.1_ex31_17:67031481-67031504:+_5-3	ABCA9	117	0
ABCA9_CCDS11681.1_ex31_17:67031505-67031528:+_5-4	ABCA9	555	1155
ABCA9_CCDS11681.1_ex32_17:67031846-67031869:-_5-5	ABCA9	442	188
ABCB1_CCDS5608.1_ex15_7:87179269-87179292:+_5-1	ABCB1	49	0
ABCB1_CCDS5608.1_ex17_7:87179861-87179884:-_5-2	ABCB1	256	0
ABCB1_CCDS5608.1_ex20_7:87190653-87190676:-_5-3	ABCB1	353	0
ABCB1_CCDS5608.1_ex22_7:87196148-87196171:-_5-4	ABCB1	248	0
ABCB1_CCDS5608.1_ex22_7:87196271-87196294:-_5-5	ABCB1	15	246
ABCB10_CCDS1580.1_ex12_1:229694267-229694290:+_5-5	ABCB10	301	0
ABCB10_CCDS1580.1_ex8_1:229676480-229676503:+_5-1	ABCB10	906	308
ABCB10_CCDS1580.1_ex9_1:229678075-229678098:-_5-2	ABCB10	1024	316
ABCB11_CCDS46444.1_ex16_2:169833142-169833165:-_5-1	ABCB11	160	0
ABCB11_CCDS46444.1_ex18_2:169842760-169842783:-_5-2	ABCB11	754	0
ABCB11_CCDS46444.1_ex20_2:169850327-169850350:+_5-3	ABCB11	410	120
ABCB11_CCDS46444.1_ex22_2:169853154-169853177:-_5-4	ABCB11	151	0
ABCB11_CCDS46444.1_ex23_2:169869923-169869946:+_5-5	ABCB11	743	0
ABCB4_CCDS5605.1_ex13_7:87060823-87060846:+_5-1	ABCB4	428	131
ABCB4_CCDS5605.1_ex17_7:87072977-87073000:+_5-2	ABCB4	102	0
ABCB4_CCDS5605.1_ex22_7:87082254-87082277:-_5-3	ABCB4	290	0
ABCB4_CCDS5605.1_ex23_7:87083877-87083900:-_5-4	ABCB4	521	889
ABCB4_CCDS5605.1_ex24_7:87092206-87092229:-_5-5	ABCB4	493	63
ABCB5_CCDS5371.1_ex0_7:20691136-20691159:-_6-1	ABCB5	226	20
ABCB5_CCDS5371.1_ex0_7:20691170-20691193:+_6-2	ABCB5	193	2135
ABCB5_CCDS5371.1_ex0_7:20691212-20691235:+_6-3	ABCB5	96	0
ABCB5_CCDS5371.1_ex1_7:20698127-20698150:+_6-4	ABCB5	71	187
ABCB5_CCDS5371.1_ex1_7:20698153-20698176:+_6-5	ABCB5	418	190
ABCB5_CCDS5371.1_ex2_7:20721132-20721155:+_6-6	ABCB5	284	0
ABCB6_CCDS2436.1_ex14_2:220080836-220080859:-_5-1	ABCB6	1180	260
ABCB6_CCDS2436.1_ex14_2:220080858-220080881:+_5-2	ABCB6	1160	741
ABCB6_CCDS2436.1_ex15_2:220081125-220081148:+_5-3	ABCB6	397	0
ABCB6_CCDS2436.1_ex18_2:220083172-220083195:+_5-4	ABCB6	197	0
ABCB6_CCDS2436.1_ex18_2:220083276-220083299:+_5-5	ABCB6	1145	119
ABCB7_CCDS14428.1_ex10_X:74295284-74295307:-_5-3	ABCB7	8	0
ABCB7_CCDS14428.1_ex15_X:74375942-74375965:+_5-4	ABCB7	63	279
ABCB7_CCDS14428.1_ex15_X:74375994-74376017:-_5-5	ABCB7	202	732
ABCB7_CCDS14428.1_ex9_X:74293704-74293727:-_5-1	ABCB7	8	1936
ABCB7_CCDS14428.1_ex9_X:74293741-74293764:-_5-2	ABCB7	6	164
ABCB8_CCDS5913.1_ex2_7:150731432-150731455:+_5-1	ABCB8	285	265
ABCB8_CCDS5913.1_ex3_7:150731626-150731649:-_5-2	ABCB8	797	525
ABCB8_CCDS5913.1_ex4_7:150731823-150731846:+_5-3	ABCB8	128	0
ABCB8_CCDS5913.1_ex5_7:150732708-150732731:-_5-4	ABCB8	731	0
ABCB8_CCDS5913.1_ex6_7:150733026-150733049:-_5-5	ABCB8	1159	550
ABCB9_CCDS58286.1_ex7_12:123434395-123434418:+_5-1	ABCB9	363	0
ABCB9_CCDS58286.1_ex7_12:123434450-123434473:-_5-2	ABCB9	3423	5852
ABCB9_CCDS58286.1_ex9_12:123444226-123444249:-_5-3	ABCB9	720	0
ABCB9_CCDS58286.1_ex9_12:123444407-123444430:+_5-4	ABCB9	198	0
ABCB9_CCDS58286.1_ex9_12:123444500-123444523:+_5-5	ABCB9	584	193
ABCC1_CCDS42122.1_ex16_16:16177311-16177334:+_5-5	ABCC1	158	120
ABCC1_CCDS42122.1_ex5_16:16126994-16127017:-_5-1	ABCC1	399	0
ABCC1_CCDS42122.1_ex6_16:16130324-16130347:-_5-2	ABCC1	510	0
ABCC1_CCDS42122.1_ex7_16:16138396-16138419:+_5-3	ABCC1	420	0
ABCC1_CCDS42122.1_ex9_16:16142029-16142052:-_5-4	ABCC1	1062	58
ABCC10_CCDS4896.1_ex0_6:43400379-43400402:+_5-1	ABCC10	749	0
ABCC10_CCDS4896.1_ex0_6:43400561-43400584:+_5-2	ABCC10	281	0
ABCC10_CCDS4896.1_ex0_6:43400767-43400790:+_5-3	ABCC10	367	892
ABCC10_CCDS4896.1_ex1_6:43402501-43402524:-_5-4	ABCC10	215	0
ABCC10_CCDS4896.1_ex6_6:43409645-43409668:-_5-5	ABCC10	214	669
ABCC11_CCDS10732.1_ex15_16:48234306-48234329:+_5-1	ABCC11	192	0
ABCC11_CCDS10732.1_ex17_16:48239361-48239384:-_5-2	ABCC11	376	75
ABCC11_CCDS10732.1_ex19_16:48244986-48245009:-_5-3	ABCC11	161	0
ABCC11_CCDS10732.1_ex23_16:48250102-48250125:+_5-4	ABCC11	1163	704
ABCC11_CCDS10732.1_ex24_16:48256598-48256621:+_5-5	ABCC11	130	0
ABCC12_CCDS10730.1_ex22_16:48167596-48167619:-_5-1	ABCC12	3133	688
ABCC12_CCDS10730.1_ex25_16:48174665-48174688:-_5-2	ABCC12	503	219
ABCC12_CCDS10730.1_ex27_16:48177841-48177864:+_5-3	ABCC12	264	151
ABCC12_CCDS10730.1_ex27_16:48177882-48177905:-_5-4	ABCC12	297	0
ABCC12_CCDS10730.1_ex27_16:48177956-48177979:-_5-5	ABCC12	262	407
ABCC2_CCDS7484.1_ex14_10:101571346-101571369:-_5-5	ABCC2	1404	280
ABCC2_CCDS7484.1_ex2_10:101552071-101552094:-_5-1	ABCC2	261	64
ABCC2_CCDS7484.1_ex3_10:101553372-101553395:-_5-2	ABCC2	18	0
ABCC2_CCDS7484.1_ex5_10:101554194-101554217:+_5-3	ABCC2	347	620
ABCC2_CCDS7484.1_ex6_10:101556878-101556901:-_5-4	ABCC2	399	312
ABCC3_CCDS32681.1_ex1_17:48733267-48733290:-_5-1	ABCC3	794	637
ABCC3_CCDS32681.1_ex1_17:48733311-48733334:-_5-2	ABCC3	1698	581
ABCC3_CCDS32681.1_ex3_17:48734423-48734446:+_5-3	ABCC3	405	164
ABCC3_CCDS32681.1_ex6_17:48736602-48736625:-_5-4	ABCC3	290	454
ABCC3_CCDS32681.1_ex7_17:48738310-48738333:+_5-5	ABCC3	424	0
ABCC4_CCDS45061.1_ex13_13:95858780-95858803:-_5-1	ABCC4	358	1
ABCC4_CCDS45061.1_ex13_13:95858877-95858900:+_5-2	ABCC4	1701	445
ABCC4_CCDS45061.1_ex14_13:95860148-95860171:-_5-3	ABCC4	1499	507
ABCC4_CCDS45061.1_ex16_13:95863013-95863036:-_5-4	ABCC4	283	1068
ABCC4_CCDS45061.1_ex17_13:95886862-95886885:-_5-5	ABCC4	263	675
ABCC5_CCDS33898.1_ex2_3:183706425-183706448:-_5-1	ABCC5	390	819
ABCC5_CCDS33898.1_ex2_3:183706483-183706506:+_5-2	ABCC5	1091	221
ABCC5_CCDS33898.1_ex3_3:183707010-183707033:+_5-3	ABCC5	489	0
ABCC5_CCDS33898.1_ex3_3:183707087-183707110:+_5-4	ABCC5	284	153
ABCC5_CCDS33898.1_ex4_3:183732050-183732073:-_5-5	ABCC5	332	0
ABCC6_CCDS10568.1_ex15_16:16276732-16276755:-_10-1	ABCC6	737	0
ABCC6_CCDS10568.1_ex17_16:16281043-16281066:-_10-2	ABCC6	1053	0
ABCC6_CCDS10568.1_ex18_16:16282818-16282841:-_10-3	ABCC6	571	114
ABCC6_CCDS10568.1_ex21_16:16291900-16291923:-_10-4	ABCC6	1130	2137
ABCC6_CCDS10568.1_ex23_16:16297388-16297411:+_10-5	ABCC6	454	584
ABCC6_CCDS10568.1_ex29_16:16315531-16315554:+_10-6	ABCC6	2157	126
ABCC6_CCDS10568.1_ex29_16:16315548-16315571:-_10-7	ABCC6	379	980
ABCC6_CCDS10568.1_ex29_16:16315564-16315587:+_10-8	ABCC6	109	0
ABCC6_CCDS10568.1_ex29_16:16315589-16315612:-_10-9	ABCC6	299	0
ABCC6_CCDS10568.1_ex29_16:16315617-16315640:-_10-10	ABCC6	331	0
ABCC8_CCDS31437.1_ex24_11:17449412-17449435:-_5-1	ABCC8	749	1
ABCC8_CCDS31437.1_ex27_11:17452374-17452397:+_5-2	ABCC8	242	164
ABCC8_CCDS31437.1_ex30_11:17464816-17464839:+_5-3	ABCC8	305	746
ABCC8_CCDS31437.1_ex34_11:17483198-17483221:+_5-4	ABCC8	1036	588
ABCC8_CCDS31437.1_ex35_11:17485059-17485082:+_5-5	ABCC8	415	698
ABCC9_CCDS8693.1_ex25_12:22040805-22040828:-_5-1	ABCC9	249	0
ABCC9_CCDS8693.1_ex30_12:22063203-22063226:+_5-2	ABCC9	121	0
ABCC9_CCDS8693.1_ex34_12:22069870-22069893:-_5-3	ABCC9	504	0
ABCC9_CCDS8693.1_ex35_12:22078940-22078963:+_5-4	ABCC9	917	297
ABCC9_CCDS8693.1_ex36_12:22086780-22086803:-_5-5	ABCC9	257	0
ABCD1_CCDS14728.1_ex0_X:152991038-152991061:-_5-1	ABCD1	1157	0
ABCD1_CCDS14728.1_ex0_X:152991083-152991106:+_5-2	ABCD1	332	0
ABCD1_CCDS14728.1_ex0_X:152991197-152991220:-_5-3	ABCD1	427	0
ABCD1_CCDS14728.1_ex0_X:152991257-152991280:+_5-4	ABCD1	574	480
ABCD1_CCDS14728.1_ex0_X:152991557-152991580:+_5-5	ABCD1	1361	225
ABCD2_CCDS8734.1_ex9_12:40012598-40012621:+_5-1	ABCD2	375	0
ABCD2_CCDS8734.1_ex9_12:40012638-40012661:+_5-2	ABCD2	225	152
ABCD2_CCDS8734.1_ex9_12:40012811-40012834:-_5-3	ABCD2	403	179
ABCD2_CCDS8734.1_ex9_12:40012977-40013000:+_5-4	ABCD2	265	0
ABCD2_CCDS8734.1_ex9_12:40013274-40013297:-_5-5	ABCD2	64	0
ABCD3_CCDS44175.1_ex1_1:94924178-94924201:-_5-1	ABCD3	408	766
ABCD3_CCDS44175.1_ex4_1:94939320-94939343:+_5-2	ABCD3	411	65
ABCD3_CCDS44175.1_ex4_1:94939380-94939403:-_5-3	ABCD3	66	0
ABCD3_CCDS44175.1_ex5_1:94940741-94940764:+_5-4	ABCD3	500	240
ABCD3_CCDS44175.1_ex5_1:94940775-94940798:-_5-5	ABCD3	170	352
ABCD4_CCDS9828.1_ex10_14:74759489-74759512:+_5-1	ABCD4	462	889
ABCD4_CCDS9828.1_ex14_14:74763055-74763078:+_5-2	ABCD4	205	0
ABCD4_CCDS9828.1_ex15_14:74764627-74764650:-_5-3	ABCD4	441	454
ABCD4_CCDS9828.1_ex16_14:74766322-74766345:+_5-4	ABCD4	289	521
ABCD4_CCDS9828.1_ex17_14:74766843-74766866:+_5-5	ABCD4	291	0
ABCE1_CCDS34071.1_ex1_4:146026751-146026774:+_5-1	ABCE1	1	0
ABCE1_CCDS34071.1_ex2_4:146029173-146029196:-_5-2	ABCE1	29	0
ABCE1_CCDS34071.1_ex3_4:146030281-146030304:+_5-3	ABCE1	3	0
ABCE1_CCDS34071.1_ex7_4:146033406-146033429:-_5-4	ABCE1	0	0
ABCE1_CCDS34071.1_ex8_4:146038520-146038543:-_5-5	ABCE1	7	233
ABCF1_CCDS34380.1_ex10_6:30551395-30551418:+_5-3	ABCF1	340	877
ABCF1_CCDS34380.1_ex10_6:30551444-30551467:+_5-4	ABCF1	78	0
ABCF1_CCDS34380.1_ex13_6:30552235-30552258:+_5-5	ABCF1	0	0
ABCF1_CCDS34380.1_ex5_6:30546332-30546355:+_5-1	ABCF1	1	0
ABCF1_CCDS34380.1_ex9_6:30550909-30550932:-_5-2	ABCF1	763	115
ABCF2_CCDS5922.1_ex10_7:150919626-150919649:-_5-1	ABCF2	697	478
ABCF2_CCDS5922.1_ex11_7:150920839-150920862:-_5-2	ABCF2	741	499
ABCF2_CCDS5922.1_ex11_7:150920918-150920941:+_5-3	ABCF2	1088	595
ABCF2_CCDS5922.1_ex12_7:150921110-150921133:+_5-4	ABCF2	189	110
ABCF2_CCDS5922.1_ex13_7:150921873-150921896:+_5-5	ABCF2	326	0
ABCF3_CCDS3254.1_ex4_3:183905479-183905502:-_5-1	ABCF3	456	105
ABCF3_CCDS3254.1_ex5_3:183905755-183905778:+_5-2	ABCF3	540	221
ABCF3_CCDS3254.1_ex6_3:183905942-183905965:+_5-3	ABCF3	1039	831
ABCF3_CCDS3254.1_ex6_3:183906138-183906161:+_5-4	ABCF3	340	0
ABCF3_CCDS3254.1_ex8_3:183906714-183906737:+_5-5	ABCF3	888	629
ABCG1_CCDS13681.1_ex2_21:43691189-43691212:-_5-1	ABCG1	302	0
ABCG1_CCDS13681.1_ex5_21:43702417-43702440:+_5-2	ABCG1	1083	227
ABCG1_CCDS13681.1_ex5_21:43702448-43702471:+_5-3	ABCG1	913	0
ABCG1_CCDS13681.1_ex6_21:43704708-43704731:+_5-4	ABCG1	252	199
ABCG1_CCDS13681.1_ex6_21:43704760-43704783:-_5-5	ABCG1	962	530
ABCG2_CCDS3628.1_ex10_4:89042831-89042854:-_5-2	ABCG2	280	82
ABCG2_CCDS3628.1_ex11_4:89052232-89052255:-_5-3	ABCG2	174	0
ABCG2_CCDS3628.1_ex12_4:89053044-89053067:-_5-4	ABCG2	568	178
ABCG2_CCDS3628.1_ex13_4:89053769-89053792:-_5-5	ABCG2	234	0
ABCG2_CCDS3628.1_ex9_4:89039397-89039420:-_5-1	ABCG2	224	0
ABCG4_CCDS8415.1_ex0_11:119020874-119020897:-_5-1	ABCG4	871	1
ABCG4_CCDS8415.1_ex0_11:119020894-119020917:-_5-2	ABCG4	1105	162
ABCG4_CCDS8415.1_ex1_11:119024760-119024783:+_5-3	ABCG4	640	0
ABCG4_CCDS8415.1_ex4_11:119025505-119025528:-_5-4	ABCG4	364	261
ABCG4_CCDS8415.1_ex6_11:119027329-119027352:-_5-5	ABCG4	550	684
ABCG5_CCDS1814.1_ex11_2:44065008-44065031:-_5-4	ABCG5	347	296
ABCG5_CCDS1814.1_ex11_2:44065081-44065104:-_5-5	ABCG5	1198	568
ABCG5_CCDS1814.1_ex5_2:44051553-44051576:-_5-1	ABCG5	125	417
ABCG5_CCDS1814.1_ex7_2:44053606-44053629:+_5-2	ABCG5	674	163
ABCG5_CCDS1814.1_ex8_2:44055199-44055222:+_5-3	ABCG5	565	82
ABCG8_CCDS1815.1_ex3_2:44078875-44078898:-_5-1	ABCG8	590	0
ABCG8_CCDS1815.1_ex3_2:44078944-44078967:-_5-2	ABCG8	1048	992
ABCG8_CCDS1815.1_ex4_2:44079544-44079567:+_5-3	ABCG8	546	586
ABCG8_CCDS1815.1_ex5_2:44079891-44079914:-_5-4	ABCG8	349	801
ABCG8_CCDS1815.1_ex5_2:44079912-44079935:-_5-5	ABCG8	575	478
ABHD1_CCDS1736.1_ex1_2:27351375-27351398:+_5-1	ABHD1	587	0
ABHD1_CCDS1736.1_ex1_2:27351447-27351470:+_5-2	ABHD1	329	0
ABHD1_CCDS1736.1_ex2_2:27351978-27352001:+_5-3	ABHD1	714	0
ABHD1_CCDS1736.1_ex3_2:27352184-27352207:+_5-4	ABHD1	379	197
ABHD1_CCDS1736.1_ex4_2:27352367-27352390:+_5-5	ABHD1	657	132
ABHD10_CCDS2963.1_ex0_3:111698017-111698040:+_5-1	ABHD10	1188	195
ABHD10_CCDS2963.1_ex1_3:111700682-111700705:-_5-2	ABHD10	90	0
ABHD10_CCDS2963.1_ex1_3:111700730-111700753:-_5-3	ABHD10	64	0
ABHD10_CCDS2963.1_ex1_3:111700748-111700771:+_5-4	ABHD10	179	0
ABHD10_CCDS2963.1_ex1_3:111700792-111700815:+_5-5	ABHD10	359	1
ABHD11_CCDS47607.1_ex2_7:73151890-73151913:-_5-1	ABHD11	59	312
ABHD11_CCDS47607.1_ex2_7:73151931-73151954:+_5-2	ABHD11	306	494
ABHD11_CCDS47607.1_ex2_7:73151989-73152012:-_5-3	ABHD11	249	314
ABHD11_CCDS47607.1_ex3_7:73152724-73152747:+_5-4	ABHD11	437	752
ABHD11_CCDS47607.1_ex4_7:73153027-73153050:-_5-5	ABHD11	378	145
ABHD12_CCDS13172.1_ex11_20:25319897-25319920:+_5-2	ABHD12	104	0
ABHD12_CCDS13172.1_ex11_20:25319971-25319994:-_5-3	ABHD12	594	606
ABHD12_CCDS13172.1_ex12_20:25371156-25371179:+_5-4	ABHD12	1577	1238
ABHD12_CCDS13172.1_ex12_20:25371209-25371232:-_5-5	ABHD12	747	361
ABHD12_CCDS13172.1_ex9_20:25300835-25300858:+_5-1	ABHD12	671	425
ABHD12B_CCDS55916.1_ex3_14:51347235-51347258:-_5-1	ABHD12B	459	266
ABHD12B_CCDS55916.1_ex4_14:51348322-51348345:+_5-2	ABHD12B	260	0
ABHD12B_CCDS55916.1_ex6_14:51352479-51352502:-_5-3	ABHD12B	481	0
ABHD12B_CCDS55916.1_ex6_14:51352493-51352516:+_5-4	ABHD12B	302	0
ABHD12B_CCDS55916.1_ex6_14:51352534-51352557:-_5-5	ABHD12B	173	0
ABHD13_CCDS32007.1_ex0_13:108881866-108881889:+_5-1	ABHD13	10	0
ABHD13_CCDS32007.1_ex0_13:108881899-108881922:-_5-2	ABHD13	63	0
ABHD13_CCDS32007.1_ex0_13:108881926-108881949:+_5-3	ABHD13	718	135
ABHD13_CCDS32007.1_ex0_13:108882004-108882027:+_5-4	ABHD13	140	0
ABHD13_CCDS32007.1_ex0_13:108882265-108882288:-_5-5	ABHD13	244	0
ABHD14A_CCDS2843.1_ex1_3:52011954-52011977:-_5-1	ABHD14A	148	0
ABHD14A_CCDS2843.1_ex1_3:52012050-52012073:+_5-2	ABHD14A	1747	874
ABHD14A_CCDS2843.1_ex2_3:52012300-52012323:+_5-3	ABHD14A	446	227
ABHD14A_CCDS2843.1_ex2_3:52012345-52012368:+_5-4	ABHD14A	413	175
ABHD14A_CCDS2843.1_ex3_3:52014403-52014426:-_5-5	ABHD14A	256	443
ABHD14B_CCDS2842.1_ex1_3:52003983-52004006:+_5-1	ABHD14B	670	495
ABHD14B_CCDS2842.1_ex1_3:52004012-52004035:+_5-2	ABHD14B	101	38
ABHD14B_CCDS2842.1_ex1_3:52004079-52004102:+_5-3	ABHD14B	478	0
ABHD14B_CCDS2842.1_ex1_3:52004149-52004172:-_5-4	ABHD14B	2663	2285
ABHD14B_CCDS2842.1_ex2_3:52005460-52005483:+_5-5	ABHD14B	1500	237
ABHD15_CCDS32602.1_ex1_17:27893274-27893297:+_5-1	ABHD15	546	157
ABHD15_CCDS32602.1_ex1_17:27893332-27893355:-_5-2	ABHD15	194	0
ABHD15_CCDS32602.1_ex1_17:27893400-27893423:-_5-3	ABHD15	1195	820
ABHD15_CCDS32602.1_ex1_17:27893627-27893650:-_5-4	ABHD15	1575	885
ABHD15_CCDS32602.1_ex1_17:27893799-27893822:+_5-5	ABHD15	2077	609
ABHD16A_CCDS4713.1_ex11_6:31659382-31659405:+_5-1	ABHD16A	349	352
ABHD16A_CCDS4713.1_ex11_6:31659441-31659464:-_5-2	ABHD16A	899	499
ABHD16A_CCDS4713.1_ex12_6:31659655-31659678:+_5-3	ABHD16A	1052	455
ABHD16A_CCDS4713.1_ex13_6:31660799-31660822:-_5-4	ABHD16A	425	0
ABHD16A_CCDS4713.1_ex15_6:31664772-31664795:+_5-5	ABHD16A	712	445
ABHD16B_CCDS13539.1_ex0_20:62492991-62493014:-_5-1	ABHD16B	588	243
ABHD16B_CCDS13539.1_ex0_20:62493189-62493212:+_5-2	ABHD16B	1636	358
ABHD16B_CCDS13539.1_ex0_20:62493289-62493312:+_5-3	ABHD16B	824	314
ABHD16B_CCDS13539.1_ex0_20:62493430-62493453:+_5-4	ABHD16B	521	98
ABHD16B_CCDS13539.1_ex0_20:62493537-62493560:-_5-5	ABHD16B	658	547
ABHD17A_CCDS32867.1_ex2_19:1880106-1880129:-_5-1	ABHD17A	713	156
ABHD17A_CCDS32867.1_ex4_19:1881262-1881285:+_5-3	ABHD17A	500	756
ABHD17A_CCDS32867.1_ex4_19:1881336-1881359:+_5-5	ABHD17A	356	0
ABHD17B_CCDS35042.1_ex3_9:74489579-74489602:+_5-1	ABHD17B	497	0
ABHD17B_CCDS35042.1_ex3_9:74489604-74489627:-_5-2	ABHD17B	33	391
ABHD17B_CCDS35042.1_ex3_9:74489645-74489668:-_5-3	ABHD17B	104	0
ABHD17B_CCDS35042.1_ex3_9:74489711-74489734:+_5-4	ABHD17B	136	493
ABHD17B_CCDS35042.1_ex3_9:74489769-74489792:-_5-5	ABHD17B	52	0
ABHD17C_CCDS45323.1_ex0_15:80987882-80987905:-_5-1	ABHD17C	1237	1481
ABHD17C_CCDS45323.1_ex0_15:80988038-80988061:+_5-2	ABHD17C	1097	677
ABHD17C_CCDS45323.1_ex1_15:81041849-81041872:-_5-3	ABHD17C	435	1115
ABHD17C_CCDS45323.1_ex1_15:81041908-81041931:-_5-4	ABHD17C	437	743
ABHD17C_CCDS45323.1_ex1_15:81041924-81041947:-_5-5	ABHD17C	883	332
ABHD2_CCDS10348.1_ex1_15:89695032-89695055:-_5-1	ABHD2	81	0
ABHD2_CCDS10348.1_ex2_15:89698665-89698688:+_5-2	ABHD2	88	0
ABHD2_CCDS10348.1_ex2_15:89698694-89698717:+_5-3	ABHD2	868	618
ABHD2_CCDS10348.1_ex2_15:89698721-89698744:-_5-4	ABHD2	823	780
ABHD2_CCDS10348.1_ex2_15:89698746-89698769:-_5-5	ABHD2	545	0
ABHD3_CCDS32802.1_ex7_18:19283541-19283564:+_5-1	ABHD3	1333	117
ABHD3_CCDS32802.1_ex7_18:19283569-19283592:+_5-2	ABHD3	123	0
ABHD3_CCDS32802.1_ex7_18:19283615-19283638:-_5-3	ABHD3	346	231
ABHD3_CCDS32802.1_ex7_18:19283635-19283658:+_5-4	ABHD3	516	133
ABHD3_CCDS32802.1_ex7_18:19283685-19283708:-_5-5	ABHD3	570	0
ABHD4_CCDS9572.1_ex2_14:23072373-23072396:+_5-1	ABHD4	1450	519
ABHD4_CCDS9572.1_ex2_14:23072477-23072500:-_5-2	ABHD4	1203	0
ABHD4_CCDS9572.1_ex2_14:23072515-23072538:+_5-3	ABHD4	468	278
ABHD4_CCDS9572.1_ex2_14:23072555-23072578:+_5-4	ABHD4	357	122
ABHD4_CCDS9572.1_ex3_14:23072853-23072876:-_5-5	ABHD4	33	0
ABHD5_CCDS2711.1_ex2_3:43743815-43743838:-_5-1	ABHD5	206	0
ABHD5_CCDS2711.1_ex2_3:43743907-43743930:+_5-2	ABHD5	389	0
ABHD5_CCDS2711.1_ex2_3:43743924-43743947:-_5-3	ABHD5	531	156
ABHD5_CCDS2711.1_ex2_3:43743978-43744001:+_5-4	ABHD5	322	679
ABHD5_CCDS2711.1_ex2_3:43744017-43744040:+_5-5	ABHD5	525	0
ABHD6_CCDS2887.1_ex1_3:58252912-58252935:+_5-1	ABHD6	405	588
ABHD6_CCDS2887.1_ex1_3:58253017-58253040:-_5-2	ABHD6	283	0
ABHD6_CCDS2887.1_ex2_3:58255058-58255081:+_5-3	ABHD6	2173	1035
ABHD6_CCDS2887.1_ex2_3:58255116-58255139:+_5-4	ABHD6	193	343
ABHD6_CCDS2887.1_ex3_3:58256750-58256773:-_5-5	ABHD6	290	0
ABHD8_CCDS12355.1_ex3_19:17411913-17411936:-_5-1	ABHD8	359	0
ABHD8_CCDS12355.1_ex3_19:17412108-17412131:-_5-2	ABHD8	651	401
ABHD8_CCDS12355.1_ex3_19:17412155-17412178:+_5-3	ABHD8	645	1
ABHD8_CCDS12355.1_ex3_19:17412185-17412208:+_5-4	ABHD8	882	870
ABHD8_CCDS12355.1_ex3_19:17412302-17412325:+_5-5	ABHD8	338	893
ABI1_CCDS31169.1_ex5_10:27057833-27057856:+_5-1	ABI1	665	0
ABI1_CCDS31169.1_ex6_10:27059179-27059202:+_5-2	ABI1	829	835
ABI1_CCDS31169.1_ex8_10:27112065-27112088:-_5-3	ABI1	200	118
ABI1_CCDS31169.1_ex8_10:27112164-27112187:+_5-4	ABI1	444	115
ABI1_CCDS31169.1_ex9_10:27149695-27149718:+_5-5	ABI1	674	0
ABI2_CCDS2358.1_ex2_2:204245027-204245050:-_5-1	ABI2	622	465
ABI2_CCDS2358.1_ex3_2:204255829-204255852:-_5-2	ABI2	552	205
ABI2_CCDS2358.1_ex4_2:204259432-204259455:-_5-3	ABI2	428	173
ABI2_CCDS2358.1_ex4_2:204259462-204259485:-_5-4	ABI2	631	568
ABI2_CCDS2358.1_ex4_2:204259486-204259509:-_5-5	ABI2	1113	898
ABI3_CCDS11546.1_ex2_17:47295113-47295136:+_5-1	ABI3	294	0
ABI3_CCDS11546.1_ex2_17:47295169-47295192:-_5-2	ABI3	1341	596
ABI3_CCDS11546.1_ex2_17:47295206-47295229:-_5-3	ABI3	696	210
ABI3_CCDS11546.1_ex2_17:47295241-47295264:+_5-4	ABI3	281	0
ABI3_CCDS11546.1_ex3_17:47296933-47296956:+_5-5	ABI3	116	0
ABI3BP_CCDS46880.1_ex19_3:100567653-100567676:+_5-1	ABI3BP	767	506
ABI3BP_CCDS46880.1_ex19_3:100567673-100567696:+_5-2	ABI3BP	330	0
ABI3BP_CCDS46880.1_ex24_3:100583695-100583718:+_5-3	ABI3BP	82	0
ABI3BP_CCDS46880.1_ex31_3:100617721-100617744:+_5-4	ABI3BP	102	0
ABI3BP_CCDS46880.1_ex33_3:100645253-100645276:+_5-5	ABI3BP	224	0
ABL1_CCDS35165.1_ex1_9:133729502-133729525:+_5-1	ABL1	482	144
ABL1_CCDS35165.1_ex2_9:133730418-133730441:+_5-2	ABL1	212	34
ABL1_CCDS35165.1_ex3_9:133738200-133738223:+_5-3	ABL1	958	0
ABL1_CCDS35165.1_ex3_9:133738282-133738305:+_5-4	ABL1	626	5
ABL1_CCDS35165.1_ex7_9:133753843-133753866:-_5-5	ABL1	468	172
ABL2_CCDS30947.1_ex7_1:179090845-179090868:-_5-1	ABL2	251	1
ABL2_CCDS30947.1_ex8_1:179095555-179095578:-_5-2	ABL2	950	42
ABL2_CCDS30947.1_ex8_1:179095735-179095758:-_5-3	ABL2	327	280
ABL2_CCDS30947.1_ex9_1:179100556-179100579:+_5-4	ABL2	1039	579
ABL2_CCDS30947.1_ex9_1:179100594-179100617:-_5-5	ABL2	400	0
ABLIM1_CCDS31288.1_ex11_10:116225536-116225559:-_5-1	ABLIM1	858	203
ABLIM1_CCDS31288.1_ex11_10:116225558-116225581:+_5-2	ABLIM1	969	167
ABLIM1_CCDS31288.1_ex13_10:116232848-116232871:+_5-3	ABLIM1	294	285
ABLIM1_CCDS31288.1_ex14_10:116233632-116233655:+_5-4	ABLIM1	17	0
ABLIM1_CCDS31288.1_ex14_10:116233706-116233729:-_5-5	ABLIM1	226	0
ABLIM2_CCDS47011.1_ex8_4:8037919-8037942:+_5-1	ABLIM2	155	103
ABLIM2_CCDS47011.1_ex8_4:8037938-8037961:+_5-2	ABLIM2	487	186
ABLIM2_CCDS47011.1_ex8_4:8037961-8037984:-_5-3	ABLIM2	341	0
ABLIM2_CCDS47011.1_ex8_4:8037982-8038005:-_5-4	ABLIM2	470	215
ABLIM2_CCDS47011.1_ex9_4:8046885-8046908:+_5-5	ABLIM2	263	0
ABLIM3_CCDS4294.1_ex2_5:148577900-148577923:+_5-1	ABLIM3	777	291
ABLIM3_CCDS4294.1_ex2_5:148577937-148577960:-_5-2	ABLIM3	429	212
ABLIM3_CCDS4294.1_ex4_5:148586678-148586701:+_5-3	ABLIM3	356	163
ABLIM3_CCDS4294.1_ex9_5:148617060-148617083:+_5-4	ABLIM3	152	190
ABLIM3_CCDS4294.1_ex9_5:148617123-148617146:+_5-5	ABLIM3	52	0
ABR_CCDS10999.1_ex11_17:961251-961274:+_11-7	ABR	224	0
ABR_CCDS10999.1_ex16_17:976855-976878:+_11-8	ABR	376	176
ABR_CCDS10999.1_ex16_17:976879-976902:+_11-9	ABR	780	308
ABR_CCDS10999.1_ex18_17:986812-986835:-_11-10	ABR	120	0
ABR_CCDS10999.1_ex18_17:986839-986862:+_11-11	ABR	796	348
ABR_CCDS10999.1_ex21_17:1028604-1028627:+_11-1	ABR	346	246
ABR_CCDS10999.1_ex4_17:915124-915147:-_11-2	ABR	586	0
ABR_CCDS10999.1_ex5_17:915941-915964:+_11-3	ABR	556	486
ABR_CCDS10999.1_ex5_17:915960-915983:-_11-4	ABR	260	707
ABR_CCDS10999.1_ex5_17:915986-916009:+_11-5	ABR	1009	563
ABR_CCDS10999.1_ex6_17:916345-916368:-_11-6	ABR	235	0
ABRA_CCDS6305.1_ex1_8:107781927-107781950:+_5-1	ABRA	1092	0
ABRA_CCDS6305.1_ex1_8:107782012-107782035:+_5-2	ABRA	893	598
ABRA_CCDS6305.1_ex1_8:107782078-107782101:-_5-3	ABRA	273	326
ABRA_CCDS6305.1_ex1_8:107782103-107782126:+_5-4	ABRA	98	213
ABRA_CCDS6305.1_ex1_8:107782285-107782308:-_5-5	ABRA	345	0
ABRACL_CCDS43509.1_ex1_6:139363863-139363886:+_4-1	ABRACL	137	0
ABRACL_CCDS43509.1_ex1_6:139363895-139363918:-_4-2	ABRACL	266	0
ABRACL_CCDS43509.1_ex1_6:139363916-139363939:-_4-3	ABRACL	153	0
ABRACL_CCDS43509.1_ex1_6:139363939-139363962:+_4-4	ABRACL	378	0
ABT1_CCDS4616.1_ex0_6:26597385-26597408:-_5-1	ABT1	31	187
ABT1_CCDS4616.1_ex0_6:26597412-26597435:-_5-2	ABT1	25	266
ABT1_CCDS4616.1_ex1_6:26598142-26598165:-_5-3	ABT1	228	898
ABT1_CCDS4616.1_ex1_6:26598205-26598228:+_5-4	ABT1	31	0
ABT1_CCDS4616.1_ex1_6:26598267-26598290:-_5-5	ABT1	48	0
ABTB1_CCDS3045.1_ex7_3:127396021-127396044:-_5-1	ABTB1	633	0
ABTB1_CCDS3045.1_ex8_3:127396330-127396353:-_5-2	ABTB1	180	324
ABTB1_CCDS3045.1_ex9_3:127396538-127396561:+_5-3	ABTB1	892	493
ABTB1_CCDS3045.1_ex9_3:127396619-127396642:-_5-4	ABTB1	511	171
ABTB1_CCDS3045.1_ex9_3:127396635-127396658:-_5-5	ABTB1	176	355
ABTB2_CCDS7890.2_ex13_11:34194754-34194777:-_5-1	ABTB2	1001	140
ABTB2_CCDS7890.2_ex13_11:34194811-34194834:+_5-2	ABTB2	533	0
ABTB2_CCDS7890.2_ex15_11:34226169-34226192:+_5-3	ABTB2	756	2981
ABTB2_CCDS7890.2_ex16_11:34378449-34378472:+_5-4	ABTB2	1355	0
ABTB2_CCDS7890.2_ex16_11:34379004-34379027:+_5-5	ABTB2	597	137
ACAA1_CCDS2673.1_ex10_3:38178145-38178168:+_5-5	ACAA1	333	0
ACAA1_CCDS2673.1_ex4_3:38168105-38168128:+_5-1	ACAA1	873	290
ACAA1_CCDS2673.1_ex5_3:38169304-38169327:-_5-2	ACAA1	170	140
ACAA1_CCDS2673.1_ex7_3:38173098-38173121:-_5-3	ACAA1	130	142
ACAA1_CCDS2673.1_ex8_3:38173441-38173464:-_5-4	ACAA1	511	87
ACAA2_CCDS11939.1_ex5_18:47320656-47320679:+_5-1	ACAA2	1368	617
ACAA2_CCDS11939.1_ex6_18:47322134-47322157:+_5-2	ACAA2	257	65
ACAA2_CCDS11939.1_ex6_18:47322164-47322187:+_5-3	ACAA2	304	0
ACAA2_CCDS11939.1_ex7_18:47323832-47323855:+_5-4	ACAA2	254	844
ACAA2_CCDS11939.1_ex7_18:47323875-47323898:+_5-5	ACAA2	284	0
ACACA_CCDS11317.1_ex27_17:35578744-35578767:+_5-1	ACACA	8	0
ACACA_CCDS11317.1_ex30_17:35583268-35583291:+_5-2	ACACA	1644	694
ACACA_CCDS11317.1_ex36_17:35602062-35602085:-_5-3	ACACA	31	0
ACACA_CCDS11317.1_ex37_17:35603874-35603897:-_5-4	ACACA	122	2
ACACA_CCDS11317.1_ex40_17:35608949-35608972:+_5-5	ACACA	32	1203
ACACB_CCDS31898.1_ex0_12:109577719-109577742:+_5-1	ACACB	908	725
ACACB_CCDS31898.1_ex0_12:109577758-109577781:+_5-2	ACACB	539	827
ACACB_CCDS31898.1_ex12_12:109629453-109629476:+_5-4	ACACB	375	357
ACACB_CCDS31898.1_ex17_12:109639499-109639522:-_5-5	ACACB	774	145
ACACB_CCDS31898.1_ex5_12:109611981-109612004:-_5-3	ACACB	554	127
ACAD10_CCDS31903.1_ex0_12:112130639-112130662:+_5-1	ACAD10	247	237
ACAD10_CCDS31903.1_ex5_12:112153664-112153687:+_5-2	ACAD10	918	281
ACAD10_CCDS31903.1_ex6_12:112159505-112159528:-_5-3	ACAD10	193	0
ACAD10_CCDS31903.1_ex7_12:112165845-112165868:-_5-4	ACAD10	469	411
ACAD10_CCDS31903.1_ex8_12:112167618-112167641:+_5-5	ACAD10	219	119
ACAD11_CCDS3074.1_ex13_3:132349354-132349377:-_5-1	ACAD11	620	629
ACAD11_CCDS3074.1_ex14_3:132350279-132350302:-_5-2	ACAD11	390	214
ACAD11_CCDS3074.1_ex15_3:132358429-132358452:+_5-3	ACAD11	733	567
ACAD11_CCDS3074.1_ex16_3:132360960-132360983:+_5-4	ACAD11	382	0
ACAD11_CCDS3074.1_ex19_3:132378471-132378494:-_5-5	ACAD11	680	169
ACAD8_CCDS8498.1_ex0_11:134123591-134123614:-_5-1	ACAD8	929	0
ACAD8_CCDS8498.1_ex2_11:134127012-134127035:+_5-2	ACAD8	508	969
ACAD8_CCDS8498.1_ex3_11:134128416-134128439:-_5-3	ACAD8	337	238
ACAD8_CCDS8498.1_ex3_11:134128465-134128488:-_5-4	ACAD8	0	0
ACAD8_CCDS8498.1_ex5_11:134129537-134129560:+_5-5	ACAD8	1010	132
ACAD9_CCDS3053.1_ex0_3:128598636-128598659:-_5-1	ACAD9	23	320
ACAD9_CCDS3053.1_ex1_3:128603545-128603568:+_5-2	ACAD9	313	859
ACAD9_CCDS3053.1_ex2_3:128612398-128612421:+_5-3	ACAD9	40	0
ACAD9_CCDS3053.1_ex4_3:128615319-128615342:+_5-4	ACAD9	132	376
ACAD9_CCDS3053.1_ex5_3:128616476-128616499:+_5-5	ACAD9	61	376
ACADL_CCDS2389.1_ex6_2:211074937-211074960:-_5-1	ACADL	186	0
ACADL_CCDS2389.1_ex7_2:211081079-211081102:-_5-2	ACADL	714	300
ACADL_CCDS2389.1_ex7_2:211081160-211081183:-_5-3	ACADL	158	0
ACADL_CCDS2389.1_ex8_2:211082690-211082713:+_5-4	ACADL	324	0
ACADL_CCDS2389.1_ex8_2:211082722-211082745:-_5-5	ACADL	380	157
ACADM_CCDS44165.1_ex3_1:76198544-76198567:+_5-1	ACADM	377	495
ACADM_CCDS44165.1_ex6_1:76205664-76205687:+_5-2	ACADM	91	0
ACADM_CCDS44165.1_ex6_1:76205685-76205708:+_5-3	ACADM	732	0
ACADM_CCDS44165.1_ex6_1:76205760-76205783:+_5-4	ACADM	333	0
ACADM_CCDS44165.1_ex8_1:76215118-76215141:+_5-5	ACADM	86	0
ACADS_CCDS9207.1_ex1_12:121164944-121164967:-_5-1	ACADS	415	0
ACADS_CCDS9207.1_ex2_12:121174853-121174876:-_5-2	ACADS	324	0
ACADS_CCDS9207.1_ex2_12:121174909-121174932:-_5-3	ACADS	692	214
ACADS_CCDS9207.1_ex4_12:121175681-121175704:-_5-4	ACADS	794	620
ACADS_CCDS9207.1_ex4_12:121175748-121175771:+_5-5	ACADS	1249	1030
ACADSB_CCDS7634.1_ex2_10:124797287-124797310:+_5-1	ACADSB	376	391
ACADSB_CCDS7634.1_ex2_10:124797339-124797362:+_5-2	ACADSB	33	0
ACADSB_CCDS7634.1_ex3_10:124800034-124800057:+_5-3	ACADSB	415	0
ACADSB_CCDS7634.1_ex5_10:124802585-124802608:+_5-4	ACADSB	70	0
ACADSB_CCDS7634.1_ex5_10:124802658-124802681:-_5-5	ACADSB	389	162
ACADVL_CCDS11090.1_ex1_17:7123483-7123506:+_5-1	ACADVL	1087	825
ACADVL_CCDS11090.1_ex3_17:7123982-7124005:-_5-2	ACADVL	245	0
ACADVL_CCDS11090.1_ex4_17:7124128-7124151:-_5-3	ACADVL	367	371
ACADVL_CCDS11090.1_ex6_17:7124852-7124875:-_5-4	ACADVL	479	0
ACADVL_CCDS11090.1_ex7_17:7125290-7125313:+_5-5	ACADVL	267	0
ACAN_CCDS53970.1_ex3_15:89385066-89385089:+_5-1	ACAN	657	0
ACAN_CCDS53970.1_ex4_15:89386844-89386867:-_5-2	ACAN	599	1
ACAN_CCDS53970.1_ex6_15:89390543-89390566:-_5-3	ACAN	747	367
ACAN_CCDS53970.1_ex6_15:89390636-89390659:-_5-4	ACAN	833	965
ACAN_CCDS53970.1_ex8_15:89392877-89392900:-_5-5	ACAN	822	1
ACAP1_CCDS11101.1_ex2_17:7245322-7245345:-_5-1	ACAP1	306	281
ACAP1_CCDS11101.1_ex2_17:7245375-7245398:-_5-2	ACAP1	1071	396
ACAP1_CCDS11101.1_ex5_17:7246719-7246742:+_5-3	ACAP1	1150	563
ACAP1_CCDS11101.1_ex5_17:7246824-7246847:+_5-4	ACAP1	677	0
ACAP1_CCDS11101.1_ex5_17:7246850-7246873:-_5-5	ACAP1	960	0
ACAP2_CCDS33924.1_ex10_3:195027260-195027283:+_5-1	ACAP2	100	0
ACAP2_CCDS33924.1_ex10_3:195027304-195027327:-_5-2	ACAP2	1040	212
ACAP2_CCDS33924.1_ex11_3:195028036-195028059:-_5-3	ACAP2	383	0
ACAP2_CCDS33924.1_ex20_3:195102645-195102668:+_5-4	ACAP2	185	247
ACAP2_CCDS33924.1_ex20_3:195102716-195102739:-_5-5	ACAP2	94	0
ACAP3_CCDS19.2_ex10_1:1233213-1233236:+_5-3	ACAP3	300	170
ACAP3_CCDS19.2_ex13_1:1234006-1234029:-_5-4	ACAP3	416	103
ACAP3_CCDS19.2_ex20_1:1238321-1238344:-_5-5	ACAP3	978	311
ACAP3_CCDS19.2_ex9_1:1231944-1231967:+_5-1	ACAP3	1225	2101
ACAP3_CCDS19.2_ex9_1:1231970-1231993:+_5-2	ACAP3	890	796
ACAT1_CCDS8339.1_ex2_11:108004577-108004600:-_5-1	ACAT1	46	0
ACAT1_CCDS8339.1_ex4_11:108005873-108005896:-_5-2	ACAT1	33	0
ACAT1_CCDS8339.1_ex4_11:108005947-108005970:+_5-3	ACAT1	460	57
ACAT1_CCDS8339.1_ex5_11:108009658-108009681:-_5-4	ACAT1	107	1
ACAT1_CCDS8339.1_ex6_11:108010823-108010846:+_5-5	ACAT1	28	0
ACAT2_CCDS5268.1_ex2_6:160188149-160188172:+_5-1	ACAT2	756	213
ACAT2_CCDS5268.1_ex3_6:160189643-160189666:+_5-2	ACAT2	136	0
ACAT2_CCDS5268.1_ex4_6:160196223-160196246:+_5-3	ACAT2	35	0
ACAT2_CCDS5268.1_ex4_6:160196298-160196321:-_5-4	ACAT2	121	102
ACAT2_CCDS5268.1_ex4_6:160196320-160196343:-_5-5	ACAT2	114	0
ACBD3_CCDS1551.1_ex4_1:226349283-226349306:-_5-1	ACBD3	154	0
ACBD3_CCDS1551.1_ex5_1:226352508-226352531:-_5-2	ACBD3	213	283
ACBD3_CCDS1551.1_ex5_1:226352583-226352606:-_5-3	ACBD3	229	0
ACBD3_CCDS1551.1_ex6_1:226353589-226353612:-_5-4	ACBD3	241	157
ACBD3_CCDS1551.1_ex7_1:226374211-226374234:-_5-5	ACBD3	695	357
ACBD4_CCDS42348.1_ex1_17:43213878-43213901:-_5-1	ACBD4	309	480
ACBD4_CCDS42348.1_ex1_17:43213910-43213933:+_5-2	ACBD4	365	568
ACBD4_CCDS42348.1_ex1_17:43213966-43213989:-_5-3	ACBD4	495	0
ACBD4_CCDS42348.1_ex3_17:43214384-43214407:+_5-4	ACBD4	290	0
ACBD4_CCDS42348.1_ex3_17:43214432-43214455:+_5-5	ACBD4	384	720
ACBD5_CCDS44368.1_ex10_10:27524084-27524107:-_5-5	ACBD5	17	0
ACBD5_CCDS44368.1_ex4_10:27499981-27500004:-_5-1	ACBD5	622	254
ACBD5_CCDS44368.1_ex6_10:27506944-27506967:-_5-2	ACBD5	153	0
ACBD5_CCDS44368.1_ex6_10:27506985-27507008:-_5-3	ACBD5	473	368
ACBD5_CCDS44368.1_ex8_10:27512265-27512288:-_5-4	ACBD5	122	420
ACBD6_CCDS1339.1_ex5_1:180461412-180461435:-_5-1	ACBD6	134	254
ACBD6_CCDS1339.1_ex5_1:180461490-180461513:-_5-2	ACBD6	405	160
ACBD6_CCDS1339.1_ex7_1:180471178-180471201:-_5-3	ACBD6	176	0
ACBD6_CCDS1339.1_ex7_1:180471214-180471237:-_5-4	ACBD6	1343	480
ACBD6_CCDS1339.1_ex7_1:180471289-180471312:-_5-5	ACBD6	1204	0
ACBD7_CCDS31153.1_ex1_10:15120710-15120733:-_5-1	ACBD7	22	0
ACBD7_CCDS31153.1_ex1_10:15120724-15120747:-_5-2	ACBD7	64	0
ACBD7_CCDS31153.1_ex1_10:15120742-15120765:-_5-3	ACBD7	784	530
ACBD7_CCDS31153.1_ex2_10:15120935-15120958:-_5-4	ACBD7	27	0
ACBD7_CCDS31153.1_ex2_10:15120959-15120982:-_5-5	ACBD7	28	0
ACCS_CCDS7907.1_ex0_11:44089251-44089274:+_5-1	ACCS	635	117
ACCS_CCDS7907.1_ex0_11:44089428-44089451:-_5-2	ACCS	250	0
ACCS_CCDS7907.1_ex2_11:44094998-44095021:+_5-3	ACCS	184	0
ACCS_CCDS7907.1_ex5_11:44098846-44098869:-_5-4	ACCS	225	0
ACCS_CCDS7907.1_ex7_11:44100275-44100298:-_5-5	ACCS	296	290
ACCSL_CCDS41636.1_ex0_11:44069678-44069701:+_5-1	ACCSL	10	0
ACCSL_CCDS41636.1_ex0_11:44069791-44069814:-_5-2	ACCSL	158	0
ACCSL_CCDS41636.1_ex0_11:44069979-44070002:+_5-3	ACCSL	1377	125
ACCSL_CCDS41636.1_ex0_11:44070035-44070058:-_5-4	ACCSL	195	427
ACCSL_CCDS41636.1_ex4_11:44073262-44073285:-_5-5	ACCSL	2350	1978
ACD_CCDS10842.1_ex10_16:67693827-67693850:-_5-2	ACD	1300	1737
ACD_CCDS10842.1_ex10_16:67693882-67693905:-_5-3	ACD	712	579
ACD_CCDS10842.1_ex11_16:67694136-67694159:-_5-4	ACD	1904	288
ACD_CCDS10842.1_ex11_16:67694252-67694275:-_5-5	ACD	1900	359
ACD_CCDS10842.1_ex9_16:67693662-67693685:-_5-1	ACD	599	275
ACE_CCDS11637.1_ex12_17:61562639-61562662:+_5-1	ACE	191	0
ACE_CCDS11637.1_ex12_17:61562660-61562683:+_5-2	ACE	440	115
ACE_CCDS11637.1_ex13_17:61564002-61564025:-_5-3	ACE	94	0
ACE_CCDS11637.1_ex14_17:61564389-61564412:-_5-4	ACE	807	74
ACE_CCDS11637.1_ex15_17:61566004-61566027:-_5-5	ACE	564	4
ACE2_CCDS14169.1_ex10_X:15599403-15599426:-_5-1	ACE2	1263	0
ACE2_CCDS14169.1_ex11_X:15603596-15603619:-_5-2	ACE2	605	1060
ACE2_CCDS14169.1_ex12_X:15605898-15605921:-_5-3	ACE2	106	56
ACE2_CCDS14169.1_ex13_X:15607486-15607509:+_5-4	ACE2	1068	503
ACE2_CCDS14169.1_ex15_X:15610401-15610424:-_5-5	ACE2	371	562
ACER1_CCDS12161.1_ex2_19:6309827-6309850:+_5-1	ACER1	334	279
ACER1_CCDS12161.1_ex3_19:6312202-6312225:+_5-2	ACER1	186	85
ACER1_CCDS12161.1_ex3_19:6312269-6312292:+_5-3	ACER1	174	0
ACER1_CCDS12161.1_ex4_19:6312389-6312412:+_5-4	ACER1	242	86
ACER1_CCDS12161.1_ex4_19:6312414-6312437:+_5-5	ACER1	262	0
ACER2_CCDS34992.1_ex0_9:19409173-19409196:+_5-1	ACER2	594	1
ACER2_CCDS34992.1_ex2_9:19424724-19424747:-_5-2	ACER2	41	0
ACER2_CCDS34992.1_ex3_9:19434941-19434964:+_5-3	ACER2	122	0
ACER2_CCDS34992.1_ex3_9:19434971-19434994:-_5-4	ACER2	746	257
ACER2_CCDS34992.1_ex3_9:19435060-19435083:+_5-5	ACER2	74	0
ACER3_CCDS8247.1_ex0_11:76572096-76572119:-_5-1	ACER3	496	1
ACER3_CCDS8247.1_ex1_11:76637635-76637658:-_5-2	ACER3	597	888
ACER3_CCDS8247.1_ex1_11:76637652-76637675:+_5-3	ACER3	388	622
ACER3_CCDS8247.1_ex4_11:76696736-76696759:-_5-4	ACER3	0	0
ACER3_CCDS8247.1_ex5_11:76701596-76701619:+_5-5	ACER3	174	98
ACHE_CCDS5709.1_ex3_7:100491172-100491195:+_5-1	ACHE	339	142
ACHE_CCDS5709.1_ex3_7:100491356-100491379:-_5-2	ACHE	640	844
ACHE_CCDS5709.1_ex3_7:100491450-100491473:+_5-3	ACHE	462	0
ACHE_CCDS5709.1_ex3_7:100491607-100491630:+_5-4	ACHE	233	0
ACHE_CCDS5709.1_ex3_7:100491681-100491704:-_5-5	ACHE	349	307
ACIN1_CCDS53887.1_ex10_14:23538701-23538724:+_5-4	ACIN1	202	277
ACIN1_CCDS53887.1_ex10_14:23538716-23538739:-_5-5	ACIN1	37	0
ACIN1_CCDS53887.1_ex7_14:23533312-23533335:-_5-1	ACIN1	286	0
ACIN1_CCDS53887.1_ex7_14:23533356-23533379:-_5-2	ACIN1	142	170
ACIN1_CCDS53887.1_ex8_14:23533625-23533648:-_5-3	ACIN1	167	0
ACKR2_CCDS2706.1_ex0_3:42906140-42906163:-_5-1	ACKR2	87	0
ACKR2_CCDS2706.1_ex0_3:42906173-42906196:-_5-2	ACKR2	532	0
ACKR2_CCDS2706.1_ex0_3:42906482-42906505:-_5-3	ACKR2	444	408
ACKR2_CCDS2706.1_ex0_3:42906543-42906566:+_5-4	ACKR2	76	173
ACKR2_CCDS2706.1_ex0_3:42906580-42906603:+_5-5	ACKR2	1414	291
ACKR3_CCDS2516.1_ex0_2:237489233-237489256:-_5-1	ACKR3	144	1174
ACKR3_CCDS2516.1_ex0_2:237489278-237489301:+_5-2	ACKR3	1228	1388
ACKR3_CCDS2516.1_ex0_2:237489328-237489351:-_5-3	ACKR3	1145	0
ACKR3_CCDS2516.1_ex0_2:237489438-237489461:-_5-4	ACKR3	2500	482
ACKR3_CCDS2516.1_ex0_2:237489661-237489684:-_5-5	ACKR3	490	482
ACKR4_CCDS3075.1_ex0_3:132319419-132319442:-_5-1	ACKR4	163	0
ACKR4_CCDS3075.1_ex0_3:132319523-132319546:-_5-2	ACKR4	105	0
ACKR4_CCDS3075.1_ex0_3:132319664-132319687:+_5-3	ACKR4	386	285
ACKR4_CCDS3075.1_ex0_3:132319753-132319776:-_5-4	ACKR4	82	0
ACKR4_CCDS3075.1_ex0_3:132319805-132319828:-_5-5	ACKR4	367	655
ACLY_CCDS11412.1_ex17_17:40054877-40054900:+_5-1	ACLY	1616	969
ACLY_CCDS11412.1_ex20_17:40061873-40061896:-_5-2	ACLY	151	0
ACLY_CCDS11412.1_ex22_17:40063697-40063720:+_5-3	ACLY	215	644
ACLY_CCDS11412.1_ex24_17:40065902-40065925:+_5-4	ACLY	34	0
ACLY_CCDS11412.1_ex26_17:40068754-40068777:-_5-5	ACLY	110	4877
ACMSD_CCDS2173.2_ex3_2:135619559-135619582:-_5-1	ACMSD	260	680
ACMSD_CCDS2173.2_ex4_2:135621016-135621039:-_5-2	ACMSD	386	0
ACMSD_CCDS2173.2_ex4_2:135621123-135621146:+_5-3	ACMSD	288	471
ACMSD_CCDS2173.2_ex4_2:135621143-135621166:+_5-4	ACMSD	607	1682
ACMSD_CCDS2173.2_ex4_2:135621158-135621181:+_5-5	ACMSD	685	0
ACN9_CCDS5648.1_ex0_7:96747103-96747126:+_5-1	ACN9	594	801
ACN9_CCDS5648.1_ex0_7:96747121-96747144:-_5-2	ACN9	355	1
ACN9_CCDS5648.1_ex0_7:96747160-96747183:+_5-3	ACN9	28	0
ACN9_CCDS5648.1_ex0_7:96747187-96747210:+_5-4	ACN9	418	209
ACN9_CCDS5648.1_ex1_7:96810328-96810351:+_5-5	ACN9	500	0
ACO1_CCDS6525.1_ex1_9:32407297-32407320:-_5-1	ACO1	149	0
ACO1_CCDS6525.1_ex1_9:32407412-32407435:-_5-2	ACO1	591	605
ACO1_CCDS6525.1_ex4_9:32418346-32418369:+_5-3	ACO1	296	671
ACO1_CCDS6525.1_ex6_9:32420920-32420943:-_5-4	ACO1	446	180
ACO1_CCDS6525.1_ex6_9:32420993-32421016:+_5-5	ACO1	162	0
ACO2_CCDS14017.1_ex1_22:41895849-41895872:+_5-1	ACO2	0	0
ACO2_CCDS14017.1_ex2_22:41903868-41903891:+_5-2	ACO2	12	0
ACO2_CCDS14017.1_ex5_22:41911786-41911809:+_5-3	ACO2	44	0
ACO2_CCDS14017.1_ex5_22:41911869-41911892:+_5-4	ACO2	3	0
ACO2_CCDS14017.1_ex6_22:41913578-41913601:+_5-5	ACO2	426	270
ACOT1_CCDS32117.1_ex0_14:74004234-74004257:-_4-1	ACOT1	1384	1107
ACOT1_CCDS32117.1_ex0_14:74004275-74004298:+_4-2	ACOT1	1000	466
ACOT1_CCDS32117.1_ex0_14:74004487-74004510:-_4-3	ACOT1	1076	218
ACOT1_CCDS32117.1_ex1_14:74008251-74008274:+_4-4	ACOT1	1106	360
ACOT11_CCDS592.1_ex1_1:55050394-55050417:-_5-1	ACOT11	501	0
ACOT11_CCDS592.1_ex1_1:55050518-55050541:+_5-2	ACOT11	557	428
ACOT11_CCDS592.1_ex3_1:55058244-55058267:-_5-3	ACOT11	244	117
ACOT11_CCDS592.1_ex7_1:55064986-55065009:-_5-4	ACOT11	292	424
ACOT11_CCDS592.1_ex7_1:55065030-55065053:-_5-5	ACOT11	738	130
ACOT12_CCDS4055.1_ex7_5:80640837-80640860:-_5-1	ACOT12	289	0
ACOT12_CCDS4055.1_ex8_5:80641751-80641774:-_5-2	ACOT12	162	0
ACOT12_CCDS4055.1_ex8_5:80641780-80641803:+_5-3	ACOT12	59	335
ACOT12_CCDS4055.1_ex9_5:80643652-80643675:+_5-4	ACOT12	497	307
ACOT12_CCDS4055.1_ex9_5:80643678-80643701:+_5-5	ACOT12	652	190
ACOT13_CCDS4558.1_ex1_6:24698174-24698197:-_5-1	ACOT13	406	0
ACOT13_CCDS4558.1_ex1_6:24698193-24698216:-_5-2	ACOT13	1130	169
ACOT13_CCDS4558.1_ex1_6:24698217-24698240:+_5-3	ACOT13	12	0
ACOT13_CCDS4558.1_ex1_6:24698239-24698262:+_5-4	ACOT13	294	177
ACOT13_CCDS4558.1_ex1_6:24698267-24698290:-_5-5	ACOT13	129	0
ACOT2_CCDS9816.1_ex0_14:74036024-74036047:-_4-1	ACOT2	575	706
ACOT2_CCDS9816.1_ex0_14:74036057-74036080:+_4-2	ACOT2	707	1603
ACOT2_CCDS9816.1_ex0_14:74036181-74036204:-_4-3	ACOT2	341	412
ACOT2_CCDS9816.1_ex0_14:74036492-74036515:-_4-4	ACOT2	768	595
ACOT4_CCDS9817.1_ex0_14:74059064-74059087:+_5-1	ACOT4	1497	1133
ACOT4_CCDS9817.1_ex2_14:74061737-74061760:+_5-2	ACOT4	177	0
ACOT4_CCDS9817.1_ex2_14:74061840-74061863:-_5-3	ACOT4	122	0
ACOT4_CCDS9817.1_ex2_14:74061882-74061905:-_5-4	ACOT4	253	251
ACOT4_CCDS9817.1_ex2_14:74061957-74061980:+_5-5	ACOT4	388	272
ACOT6_CCDS32118.1_ex1_14:74086059-74086082:+_5-1	ACOT6	157	0
ACOT6_CCDS32118.1_ex1_14:74086117-74086140:+_5-2	ACOT6	22	0
ACOT6_CCDS32118.1_ex1_14:74086155-74086178:+_5-3	ACOT6	241	452
ACOT6_CCDS32118.1_ex1_14:74086200-74086223:+_5-4	ACOT6	631	259
ACOT6_CCDS32118.1_ex1_14:74086241-74086264:+_5-5	ACOT6	151	0
ACOT7_CCDS30573.1_ex4_1:6387460-6387483:-_5-1	ACOT7	1156	429
ACOT7_CCDS30573.1_ex5_1:6393522-6393545:+_5-2	ACOT7	519	273
ACOT7_CCDS30573.1_ex6_1:6399609-6399632:+_5-3	ACOT7	838	100
ACOT7_CCDS30573.1_ex6_1:6399632-6399655:+_5-4	ACOT7	1832	2120
ACOT7_CCDS30573.1_ex7_1:6409807-6409830:-_5-5	ACOT7	1253	471
ACOT8_CCDS13378.1_ex3_20:44477086-44477109:+_5-1	ACOT8	617	1201
ACOT8_CCDS13378.1_ex3_20:44477223-44477246:-_5-2	ACOT8	425	570
ACOT8_CCDS13378.1_ex3_20:44477265-44477288:-_5-3	ACOT8	315	513
ACOT8_CCDS13378.1_ex4_20:44483800-44483823:+_5-4	ACOT8	634	274
ACOT8_CCDS13378.1_ex4_20:44483872-44483895:-_5-5	ACOT8	1674	1813
ACOT9_CCDS35216.1_ex5_X:23724812-23724835:+_5-1	ACOT9	517	0
ACOT9_CCDS35216.1_ex6_X:23725998-23726021:-_5-2	ACOT9	291	456
ACOT9_CCDS35216.1_ex6_X:23726037-23726060:+_5-3	ACOT9	97	136
ACOT9_CCDS35216.1_ex9_X:23740800-23740823:+_5-4	ACOT9	0	0
ACOT9_CCDS35216.1_ex9_X:23740854-23740877:+_5-5	ACOT9	53	0
ACOX1_CCDS11734.1_ex10_17:73953617-73953640:+_5-4	ACOX1	473	46
ACOX1_CCDS11734.1_ex12_17:73974696-73974719:-_5-5	ACOX1	438	0
ACOX1_CCDS11734.1_ex7_17:73949560-73949583:+_5-1	ACOX1	901	69
ACOX1_CCDS11734.1_ex8_17:73951740-73951763:-_5-2	ACOX1	191	0
ACOX1_CCDS11734.1_ex9_17:73951933-73951956:+_5-3	ACOX1	92	0
ACOX2_CCDS33775.1_ex12_3:58520126-58520149:-_5-4	ACOX2	2069	974
ACOX2_CCDS33775.1_ex12_3:58520160-58520183:-_5-5	ACOX2	157	0
ACOX2_CCDS33775.1_ex7_3:58516215-58516238:+_5-1	ACOX2	786	0
ACOX2_CCDS33775.1_ex7_3:58516326-58516349:+_5-2	ACOX2	345	0
ACOX2_CCDS33775.1_ex8_3:58517004-58517027:-_5-3	ACOX2	553	150
ACOX3_CCDS3401.1_ex11_4:8407688-8407711:-_5-2	ACOX3	352	0
ACOX3_CCDS3401.1_ex13_4:8416053-8416076:+_5-3	ACOX3	687	186
ACOX3_CCDS3401.1_ex15_4:8417618-8417641:-_5-4	ACOX3	358	0
ACOX3_CCDS3401.1_ex16_4:8418091-8418114:+_5-5	ACOX3	340	0
ACOX3_CCDS3401.1_ex9_4:8398837-8398860:-_5-1	ACOX3	609	639
ACOXL_CCDS46389.1_ex3_2:111551668-111551691:+_5-1	ACOXL	300	0
ACOXL_CCDS46389.1_ex4_2:111556197-111556220:+_5-2	ACOXL	269	107
ACOXL_CCDS46389.1_ex4_2:111556241-111556264:-_5-3	ACOXL	267	0
ACOXL_CCDS46389.1_ex6_2:111559262-111559285:+_5-4	ACOXL	370	336
ACOXL_CCDS46389.1_ex7_2:111562855-111562878:-_5-5	ACOXL	262	1157
ACP1_CCDS1639.1_ex1_2:271916-271939:-_11-1	ACP1	68	428
ACP1_CCDS1639.1_ex2_2:272054-272077:+_11-2	ACP1	926	547
ACP1_CCDS1639.1_ex2_2:272076-272099:+_11-3	ACP1	1056	1188
ACP1_CCDS1639.1_ex2_2:272092-272115:-_11-4	ACP1	1219	156
ACP1_CCDS1639.1_ex2_2:272124-272147:+_11-5	ACP1	447	996
ACP1_CCDS1639.1_ex2_2:272142-272165:-_11-6	ACP1	333	279
ACP1_CCDS1639.1_ex3_2:275162-275185:+_11-10	ACP1	0	0
ACP1_CCDS1639.1_ex3_2:275179-275202:+_11-11	ACP1	101	0
ACP1_CCDS1640.1_ex2_2:272209-272232:+_11-7	ACP1	747	0
ACP1_CCDS1640.1_ex2_2:272254-272277:+_11-8	ACP1	359	96
ACP1_CCDS1640.1_ex2_2:272289-272312:-_11-9	ACP1	470	5
ACP2_CCDS44583.1_ex1_11:47269188-47269211:+_5-1	ACP2	505	262
ACP2_CCDS44583.1_ex1_11:47269221-47269244:+_5-2	ACP2	2402	426
ACP2_CCDS44583.1_ex2_11:47269590-47269613:+_5-3	ACP2	181	0
ACP2_CCDS44583.1_ex2_11:47269638-47269661:-_5-4	ACP2	0	0
ACP2_CCDS44583.1_ex2_11:47269653-47269676:+_5-5	ACP2	223	197
ACP5_CCDS12265.1_ex2_19:11687540-11687563:+_5-1	ACP5	31	0
ACP5_CCDS12265.1_ex2_19:11687589-11687612:+_5-2	ACP5	361	66
ACP5_CCDS12265.1_ex2_19:11687607-11687630:-_5-3	ACP5	572	0
ACP5_CCDS12265.1_ex2_19:11687631-11687654:+_5-4	ACP5	140	137
ACP5_CCDS12265.1_ex3_19:11687990-11688013:+_5-5	ACP5	1456	2914
ACP6_CCDS928.1_ex8_1:147131816-147131839:-_5-1	ACP6	1186	1
ACP6_CCDS928.1_ex8_1:147131853-147131876:+_5-2	ACP6	673	0
ACP6_CCDS928.1_ex8_1:147131881-147131904:-_5-3	ACP6	95	0
ACP6_CCDS928.1_ex9_1:147141984-147142007:-_5-4	ACP6	739	203
ACP6_CCDS928.1_ex9_1:147142038-147142061:+_5-5	ACP6	665	0
ACPL2_CCDS3116.1_ex2_3:140998223-140998246:+_5-1	ACPL2	702	2533
ACPL2_CCDS3116.1_ex2_3:140998258-140998281:+_5-2	ACPL2	437	322
ACPL2_CCDS3116.1_ex3_3:141006155-141006178:+_5-3	ACPL2	217	0
ACPL2_CCDS3116.1_ex3_3:141006214-141006237:-_5-4	ACPL2	26	0
ACPL2_CCDS3116.1_ex4_3:141011223-141011246:+_5-5	ACPL2	456	0
ACPP_CCDS3073.1_ex1_3:132047101-132047124:+_5-1	ACPP	561	211
ACPP_CCDS3073.1_ex1_3:132047171-132047194:-_5-2	ACPP	1493	273
ACPP_CCDS3073.1_ex2_3:132050496-132050519:+_5-3	ACPP	185	201
ACPP_CCDS3073.1_ex4_3:132056325-132056348:-_5-4	ACPP	315	0
ACPP_CCDS3073.1_ex5_3:132061418-132061441:+_5-5	ACPP	772	364
ACPT_CCDS12802.1_ex2_19:51294085-51294108:-_5-1	ACPT	549	824
ACPT_CCDS12802.1_ex3_19:51294926-51294949:+_5-2	ACPT	1018	1086
ACPT_CCDS12802.1_ex3_19:51294965-51294988:-_5-3	ACPT	1240	1820
ACPT_CCDS12802.1_ex4_19:51295341-51295364:-_5-4	ACPT	746	298
ACPT_CCDS12802.1_ex5_19:51295518-51295541:+_5-5	ACPT	1605	1241
ACR_CCDS14101.1_ex1_22:51177740-51177763:+_5-1	ACR	928	1036
ACR_CCDS14101.1_ex1_22:51177845-51177868:+_5-2	ACR	300	248
ACR_CCDS14101.1_ex2_22:51178286-51178309:-_5-3	ACR	757	577
ACR_CCDS14101.1_ex3_22:51182519-51182542:+_5-4	ACR	431	0
ACR_CCDS14101.1_ex3_22:51182537-51182560:-_5-5	ACR	256	0
ACRBP_CCDS8554.1_ex5_12:6753416-6753439:+_5-1	ACRBP	738	208
ACRBP_CCDS8554.1_ex7_12:6755671-6755694:+_5-2	ACRBP	181	0
ACRBP_CCDS8554.1_ex8_12:6755956-6755979:+_5-3	ACRBP	1120	263
ACRBP_CCDS8554.1_ex8_12:6756005-6756028:+_5-4	ACRBP	862	0
ACRBP_CCDS8554.1_ex8_12:6756023-6756046:+_5-5	ACRBP	421	206
ACRC_CCDS35326.1_ex3_X:70814182-70814205:+_5-1	ACRC	533	129
ACRC_CCDS35326.1_ex5_X:70817866-70817889:+_5-2	ACRC	0	0
ACRC_CCDS35326.1_ex6_X:70824138-70824161:+_5-3	ACRC	102	0
ACRC_CCDS35326.1_ex6_X:70824282-70824305:-_5-4	ACRC	656	389
ACRC_CCDS35326.1_ex6_X:70824339-70824362:-_5-5	ACRC	186	101
ACRV1_CCDS44759.1_ex2_11:125547769-125547792:-_5-1	ACRV1	1154	1661
ACRV1_CCDS44759.1_ex2_11:125547837-125547860:-_5-2	ACRV1	934	161
ACRV1_CCDS44759.1_ex2_11:125547853-125547876:+_5-3	ACRV1	340	0
ACRV1_CCDS44759.1_ex2_11:125547867-125547890:-_5-4	ACRV1	361	0
ACRV1_CCDS44759.1_ex2_11:125548122-125548145:-_5-5	ACRV1	613	430
ACSBG1_CCDS10298.1_ex11_15:78486966-78486989:-_5-4	ACSBG1	341	94
ACSBG1_CCDS10298.1_ex11_15:78487033-78487056:-_5-5	ACSBG1	891	271
ACSBG1_CCDS10298.1_ex6_15:78474359-78474382:-_5-1	ACSBG1	401	0
ACSBG1_CCDS10298.1_ex8_15:78475037-78475060:+_5-2	ACSBG1	666	994
ACSBG1_CCDS10298.1_ex9_15:78485904-78485927:+_5-3	ACSBG1	522	674
ACSBG2_CCDS12159.1_ex1_19:6147640-6147663:-_5-1	ACSBG2	270	158
ACSBG2_CCDS12159.1_ex2_19:6151797-6151820:-_5-2	ACSBG2	2282	1912
ACSBG2_CCDS12159.1_ex3_19:6156467-6156490:-_5-3	ACSBG2	330	468
ACSBG2_CCDS12159.1_ex3_19:6156555-6156578:-_5-4	ACSBG2	126	83
ACSBG2_CCDS12159.1_ex6_19:6177225-6177248:+_5-5	ACSBG2	516	167
ACSF2_CCDS11567.1_ex0_17:48503722-48503745:-_5-1	ACSF2	907	1638
ACSF2_CCDS11567.1_ex1_17:48538053-48538076:+_5-2	ACSF2	278	0
ACSF2_CCDS11567.1_ex1_17:48538079-48538102:-_5-3	ACSF2	484	197
ACSF2_CCDS11567.1_ex2_17:48538666-48538689:+_5-4	ACSF2	571	0
ACSF2_CCDS11567.1_ex5_17:48539929-48539952:+_5-5	ACSF2	712	0
ACSF3_CCDS10974.1_ex0_16:89167261-89167284:-_5-1	ACSF3	976	1109
ACSF3_CCDS10974.1_ex0_16:89167283-89167306:-_5-2	ACSF3	685	233
ACSF3_CCDS10974.1_ex0_16:89167397-89167420:+_5-3	ACSF3	879	585
ACSF3_CCDS10974.1_ex0_16:89167421-89167444:-_5-4	ACSF3	3508	1975
ACSF3_CCDS10974.1_ex2_16:89178512-89178535:+_5-5	ACSF3	595	0
ACSL1_CCDS3839.1_ex14_4:185697690-185697713:-_5-1	ACSL1	107	0
ACSL1_CCDS3839.1_ex17_4:185705095-185705118:-_5-2	ACSL1	391	372
ACSL1_CCDS3839.1_ex17_4:185705115-185705138:+_5-3	ACSL1	112	0
ACSL1_CCDS3839.1_ex18_4:185709784-185709807:-_5-4	ACSL1	26	0
ACSL1_CCDS3839.1_ex19_4:185724524-185724547:+_5-5	ACSL1	354	997
ACSL3_CCDS2455.1_ex0_2:223773718-223773741:+_5-1	ACSL3	3	0
ACSL3_CCDS2455.1_ex2_2:223782768-223782791:+_5-2	ACSL3	18	0
ACSL3_CCDS2455.1_ex3_2:223783804-223783827:-_5-3	ACSL3	1066	657
ACSL3_CCDS2455.1_ex3_2:223783835-223783858:-_5-4	ACSL3	78	0
ACSL3_CCDS2455.1_ex5_2:223787495-223787518:+_5-5	ACSL3	120	37
ACSL4_CCDS14548.1_ex11_X:108924515-108924538:+_5-4	ACSL4	105	177
ACSL4_CCDS14548.1_ex13_X:108926408-108926431:+_5-5	ACSL4	377	0
ACSL4_CCDS14548.1_ex9_X:108921497-108921520:+_5-1	ACSL4	128	97
ACSL4_CCDS14548.1_ex9_X:108921520-108921543:-_5-2	ACSL4	198	0
ACSL4_CCDS14548.1_ex9_X:108921562-108921585:-_5-3	ACSL4	388	106
ACSL5_CCDS7572.1_ex3_10:114164311-114164334:+_5-1	ACSL5	71	0
ACSL5_CCDS7572.1_ex4_10:114164490-114164513:-_5-2	ACSL5	128	0
ACSL5_CCDS7572.1_ex4_10:114164535-114164558:+_5-3	ACSL5	496	170
ACSL5_CCDS7572.1_ex4_10:114164558-114164581:-_5-4	ACSL5	210	641
ACSL5_CCDS7572.1_ex6_10:114169361-114169384:-_5-5	ACSL5	411	0
ACSL6_CCDS34228.1_ex12_5:131321098-131321121:-_5-1	ACSL6	395	406
ACSL6_CCDS34228.1_ex15_5:131324506-131324529:+_5-2	ACSL6	167	676
ACSL6_CCDS34228.1_ex15_5:131324540-131324563:+_5-3	ACSL6	358	0
ACSL6_CCDS34228.1_ex18_5:131326584-131326607:+_5-4	ACSL6	387	0
ACSL6_CCDS34228.1_ex18_5:131326622-131326645:-_5-5	ACSL6	1248	743
ACSM1_CCDS10587.1_ex10_16:20693569-20693592:+_5-2	ACSM1	474	0
ACSM1_CCDS10587.1_ex11_16:20696611-20696634:+_5-3	ACSM1	186	167
ACSM1_CCDS10587.1_ex12_16:20702333-20702356:-_5-4	ACSM1	345	421
ACSM1_CCDS10587.1_ex12_16:20702368-20702391:-_5-5	ACSM1	186	0
ACSM1_CCDS10587.1_ex8_16:20681243-20681266:+_5-1	ACSM1	964	1
ACSM2A_CCDS32401.1_ex1_16:20476966-20476989:-_5-1	ACSM2A	2978	1631
ACSM2A_CCDS32401.1_ex4_16:20482925-20482948:+_5-2	ACSM2A	564	177
ACSM2A_CCDS32401.1_ex5_16:20486723-20486746:-_5-3	ACSM2A	710	0
ACSM2A_CCDS32401.1_ex6_16:20486989-20487012:+_5-4	ACSM2A	648	764
ACSM2A_CCDS32401.1_ex6_16:20487075-20487098:-_5-5	ACSM2A	1289	580
ACSM2B_CCDS10586.1_ex12_16:20576034-20576057:+_5-5	ACSM2B	1026	1
ACSM2B_CCDS10586.1_ex6_16:20559471-20559494:-_5-1	ACSM2B	946	247
ACSM2B_CCDS10586.1_ex9_16:20565123-20565146:-_5-2	ACSM2B	1050	245
ACSM2B_CCDS10586.1_ex9_16:20565170-20565193:-_5-3	ACSM2B	599	235
ACSM3_CCDS10589.1_ex0_16:20781478-20781501:+_5-1	ACSM3	76	0
ACSM3_CCDS10589.1_ex0_16:20781491-20781514:+_5-2	ACSM3	136	0
ACSM3_CCDS10589.1_ex0_16:20781547-20781570:-_5-3	ACSM3	716	187
ACSM3_CCDS10589.1_ex1_16:20787219-20787242:+_5-4	ACSM3	604	230
ACSM3_CCDS10589.1_ex3_16:20792100-20792123:-_5-5	ACSM3	326	543
ACSM4_CCDS44825.1_ex0_12:7457042-7457065:+_5-1	ACSM4	213	0
ACSM4_CCDS44825.1_ex1_12:7459317-7459340:+_5-2	ACSM4	222	168
ACSM4_CCDS44825.1_ex2_12:7463237-7463260:-_5-3	ACSM4	1329	918
ACSM4_CCDS44825.1_ex2_12:7463270-7463293:+_5-4	ACSM4	81	0
ACSM4_CCDS44825.1_ex3_12:7469854-7469877:+_5-5	ACSM4	55	0
ACSM5_CCDS10585.1_ex2_16:20430545-20430568:-_5-1	ACSM5	857	63
ACSM5_CCDS10585.1_ex2_16:20430751-20430774:-_5-2	ACSM5	409	129
ACSM5_CCDS10585.1_ex3_16:20432639-20432662:+_5-3	ACSM5	298	189
ACSM5_CCDS10585.1_ex3_16:20432713-20432736:-_5-4	ACSM5	1610	533
ACSM5_CCDS10585.1_ex4_16:20435268-20435291:+_5-5	ACSM5	311	0
ACSS1_CCDS13167.1_ex10_20:25004106-25004129:-_5-3	ACSS1	794	238
ACSS1_CCDS13167.1_ex10_20:25004126-25004149:-_5-4	ACSS1	389	241
ACSS1_CCDS13167.1_ex10_20:25004262-25004285:-_5-5	ACSS1	528	185
ACSS1_CCDS13167.1_ex9_20:25003627-25003650:-_5-1	ACSS1	394	0
ACSS1_CCDS13167.1_ex9_20:25003685-25003708:-_5-2	ACSS1	586	423
ACSS2_CCDS13243.1_ex0_20:33464544-33464567:-_5-1	ACSS2	202	744
ACSS2_CCDS13243.1_ex1_20:33470643-33470666:-_5-2	ACSS2	380	0
ACSS2_CCDS13243.1_ex2_20:33500967-33500990:+_5-3	ACSS2	148	0
ACSS2_CCDS13243.1_ex3_20:33501219-33501242:-_5-4	ACSS2	257	585
ACSS2_CCDS13243.1_ex6_20:33502196-33502219:-_5-5	ACSS2	681	0
ACSS3_CCDS9022.1_ex0_12:81471997-81472020:-_5-1	ACSS3	425	381
ACSS3_CCDS9022.1_ex0_12:81472101-81472124:+_5-2	ACSS3	802	853
ACSS3_CCDS9022.1_ex4_12:81537004-81537027:+_5-3	ACSS3	146	0
ACSS3_CCDS9022.1_ex5_12:81545644-81545667:+_5-4	ACSS3	256	0
ACSS3_CCDS9022.1_ex5_12:81545676-81545699:+_5-5	ACSS3	250	251
ACTA1_CCDS1578.1_ex3_1:229568058-229568081:+_5-1	ACTA1	282	0
ACTA1_CCDS1578.1_ex3_1:229568166-229568189:-_5-2	ACTA1	1026	462
ACTA1_CCDS1578.1_ex4_1:229568297-229568320:+_5-3	ACTA1	336	469
ACTA1_CCDS1578.1_ex5_1:229568755-229568778:+_5-4	ACTA1	413	882
ACTA1_CCDS1578.1_ex5_1:229568772-229568795:-_5-5	ACTA1	832	1145
ACTA2_CCDS7392.1_ex3_10:90700977-90701000:+_5-1	ACTA2	599	53
ACTA2_CCDS7392.1_ex4_10:90701536-90701559:+_5-2	ACTA2	1093	429
ACTA2_CCDS7392.1_ex4_10:90701574-90701597:-_5-3	ACTA2	547	982
ACTA2_CCDS7392.1_ex5_10:90703658-90703681:-_5-4	ACTA2	330	640
ACTA2_CCDS7392.1_ex7_10:90708561-90708584:+_5-5	ACTA2	334	0
ACTB_CCDS5341.1_ex2_7:5568239-5568262:-_5-1	ACTB	709	601
ACTB_CCDS5341.1_ex3_7:5568790-5568813:-_5-3	ACTB	108	0
ACTB_CCDS5341.1_ex3_7:5569017-5569040:-_5-4	ACTB	458	0
ACTB_CCDS5341.1_ex4_7:5569171-5569194:+_5-5	ACTB	313	0
ACTBL2_CCDS34163.1_ex0_5:56777817-56777840:-_5-1	ACTBL2	764	371
ACTBL2_CCDS34163.1_ex0_5:56777996-56778019:-_5-2	ACTBL2	1479	1009
ACTBL2_CCDS34163.1_ex0_5:56778082-56778105:-_5-3	ACTBL2	613	243
ACTBL2_CCDS34163.1_ex0_5:56778305-56778328:-_5-4	ACTBL2	102	380
ACTBL2_CCDS34163.1_ex0_5:56778407-56778430:-_5-5	ACTBL2	322	0
ACTC1_CCDS10041.1_ex3_15:35084707-35084730:+_5-1	ACTC1	28	0
ACTC1_CCDS10041.1_ex4_15:35085662-35085685:+_5-2	ACTC1	426	830
ACTC1_CCDS10041.1_ex4_15:35085716-35085739:+_5-3	ACTC1	212	0
ACTC1_CCDS10041.1_ex4_15:35085757-35085780:-_5-4	ACTC1	115	645
ACTC1_CCDS10041.1_ex5_15:35086873-35086896:+_5-5	ACTC1	754	878
ACTG1_CCDS11782.1_ex2_17:79478503-79478526:+_5-1	ACTG1	41	0
ACTG1_CCDS11782.1_ex2_17:79478571-79478594:+_5-2	ACTG1	267	172
ACTG1_CCDS11782.1_ex3_17:79478996-79479019:-_5-3	ACTG1	707	297
ACTG1_CCDS11782.1_ex3_17:79479158-79479181:-_5-4	ACTG1	546	921
ACTG1_CCDS11782.1_ex4_17:79479272-79479295:-_5-5	ACTG1	198	121
ACTG2_CCDS1930.1_ex0_2:74128535-74128558:-_6-1	ACTG2	453	331
ACTG2_CCDS1930.1_ex1_2:74129505-74129528:+_6-2	ACTG2	317	336
ACTG2_CCDS1930.1_ex3_2:74136248-74136271:-_6-3	ACTG2	1041	0
ACTG2_CCDS1930.1_ex4_2:74140613-74140636:+_6-4	ACTG2	364	192
ACTG2_CCDS1930.1_ex4_2:74140699-74140722:+_6-5	ACTG2	684	0
ACTG2_CCDS1930.1_ex6_2:74143703-74143726:+_6-6	ACTG2	809	716
ACTL10_CCDS33463.1_ex0_20:32255394-32255417:+_5-1	ACTL10	457	0
ACTL10_CCDS33463.1_ex0_20:32255451-32255474:+_5-2	ACTL10	1749	975
ACTL10_CCDS33463.1_ex0_20:32255491-32255514:+_5-3	ACTL10	1739	670
ACTL10_CCDS33463.1_ex0_20:32255605-32255628:+_5-4	ACTL10	1130	882
ACTL10_CCDS33463.1_ex0_20:32255758-32255781:+_5-5	ACTL10	1312	541
ACTL6A_CCDS3231.1_ex2_3:179287976-179287999:+_5-1	ACTL6A	29	59
ACTL6A_CCDS3231.1_ex5_3:179294023-179294046:+_5-2	ACTL6A	13	0
ACTL6A_CCDS3231.1_ex5_3:179294057-179294080:-_5-3	ACTL6A	0	0
ACTL6A_CCDS3231.1_ex5_3:179294077-179294100:+_5-4	ACTL6A	0	0
ACTL6A_CCDS3231.1_ex6_3:179294421-179294444:-_5-5	ACTL6A	3	0
ACTL6B_CCDS5702.1_ex10_7:100252724-100252747:+_5-4	ACTL6B	626	118
ACTL6B_CCDS5702.1_ex11_7:100253073-100253096:-_5-5	ACTL6B	741	1012
ACTL6B_CCDS5702.1_ex7_7:100246234-100246257:-_5-1	ACTL6B	875	323
ACTL6B_CCDS5702.1_ex8_7:100246350-100246373:-_5-2	ACTL6B	1033	980
ACTL6B_CCDS5702.1_ex8_7:100246430-100246453:-_5-3	ACTL6B	650	0
ACTL7A_CCDS6772.1_ex0_9:111624700-111624723:+_5-1	ACTL7A	542	532
ACTL7A_CCDS6772.1_ex0_9:111624723-111624746:-_5-2	ACTL7A	585	0
ACTL7A_CCDS6772.1_ex0_9:111624877-111624900:+_5-3	ACTL7A	717	0
ACTL7A_CCDS6772.1_ex0_9:111624973-111624996:+_5-4	ACTL7A	344	188
ACTL7A_CCDS6772.1_ex0_9:111625001-111625024:-_5-5	ACTL7A	696	381
ACTL7B_CCDS6771.1_ex0_9:111617668-111617691:+_5-1	ACTL7B	1222	410
ACTL7B_CCDS6771.1_ex0_9:111617857-111617880:-_5-2	ACTL7B	479	0
ACTL7B_CCDS6771.1_ex0_9:111617928-111617951:+_5-3	ACTL7B	754	0
ACTL7B_CCDS6771.1_ex0_9:111618010-111618033:-_5-4	ACTL7B	694	494
ACTL7B_CCDS6771.1_ex0_9:111618081-111618104:+_5-5	ACTL7B	532	127
ACTL8_CCDS183.1_ex0_1:18149598-18149621:+_5-1	ACTL8	720	470
ACTL8_CCDS183.1_ex0_1:18149631-18149654:-_5-2	ACTL8	649	185
ACTL8_CCDS183.1_ex0_1:18149689-18149712:+_5-3	ACTL8	588	0
ACTL8_CCDS183.1_ex0_1:18149791-18149814:-_5-4	ACTL8	300	0
ACTL8_CCDS183.1_ex1_1:18152415-18152438:-_5-5	ACTL8	3000	1165
ACTL9_CCDS12207.1_ex0_19:8808473-8808496:-_5-1	ACTL9	852	151
ACTL9_CCDS12207.1_ex0_19:8808508-8808531:+_5-2	ACTL9	863	0
ACTL9_CCDS12207.1_ex0_19:8808690-8808713:+_5-3	ACTL9	1411	636
ACTL9_CCDS12207.1_ex0_19:8808750-8808773:-_5-4	ACTL9	899	1048
ACTL9_CCDS12207.1_ex0_19:8808897-8808920:-_5-5	ACTL9	1125	500
ACTN1_CCDS45129.1_ex13_14:69369255-69369278:-_5-2	ACTN1	796	183
ACTN1_CCDS45129.1_ex14_14:69371424-69371447:+_5-3	ACTN1	458	274
ACTN1_CCDS45129.1_ex15_14:69376044-69376067:+_5-4	ACTN1	0	0
ACTN1_CCDS45129.1_ex18_14:69387714-69387737:+_5-5	ACTN1	1362	693
ACTN1_CCDS45129.1_ex9_14:69352260-69352283:+_5-1	ACTN1	954	0
ACTN2_CCDS1613.1_ex1_1:236881167-236881190:-_5-1	ACTN2	116	0
ACTN2_CCDS1613.1_ex10_1:236906313-236906336:+_5-5	ACTN2	355	341
ACTN2_CCDS1613.1_ex2_1:236882196-236882219:+_5-2	ACTN2	475	421
ACTN2_CCDS1613.1_ex5_1:236891034-236891057:+_5-3	ACTN2	226	0
ACTN2_CCDS1613.1_ex9_1:236902693-236902716:-_5-4	ACTN2	259	1
ACTN4_CCDS12518.1_ex4_19:39196731-39196754:-_5-1	ACTN4	259	0
ACTN4_CCDS12518.1_ex5_19:39198802-39198825:-_5-2	ACTN4	348	0
ACTN4_CCDS12518.1_ex6_19:39200040-39200063:-_5-3	ACTN4	838	155
ACTN4_CCDS12518.1_ex7_19:39200906-39200929:+_5-4	ACTN4	506	0
ACTN4_CCDS12518.1_ex8_19:39205106-39205129:+_5-5	ACTN4	639	0
ACTR10_CCDS32090.1_ex2_14:58674653-58674676:-_5-1	ACTR10	6	196
ACTR10_CCDS32090.1_ex3_14:58675743-58675766:-_5-2	ACTR10	26	0
ACTR10_CCDS32090.1_ex4_14:58678073-58678096:-_5-3	ACTR10	6	0
ACTR10_CCDS32090.1_ex5_14:58680375-58680398:+_5-4	ACTR10	17	0
ACTR10_CCDS32090.1_ex7_14:58686404-58686427:+_5-5	ACTR10	43	0
ACTR1A_CCDS7536.1_ex5_10:104244013-104244036:-_5-1	ACTR1A	154	872
ACTR1A_CCDS7536.1_ex5_10:104244117-104244140:-_5-2	ACTR1A	424	81
ACTR1A_CCDS7536.1_ex6_10:104245456-104245479:+_5-3	ACTR1A	29	1
ACTR1A_CCDS7536.1_ex7_10:104247962-104247985:-_5-4	ACTR1A	8	250
ACTR1A_CCDS7536.1_ex8_10:104248859-104248882:-_5-5	ACTR1A	256	111
ACTR1B_CCDS2033.1_ex5_2:98275082-98275105:-_5-1	ACTR1B	545	366
ACTR1B_CCDS2033.1_ex6_2:98275418-98275441:-_5-2	ACTR1B	251	119
ACTR1B_CCDS2033.1_ex7_2:98275840-98275863:-_5-3	ACTR1B	413	0
ACTR1B_CCDS2033.1_ex8_2:98277035-98277058:+_5-4	ACTR1B	562	412
ACTR1B_CCDS2033.1_ex8_2:98277099-98277122:-_5-5	ACTR1B	725	2247
ACTR2_CCDS1881.1_ex2_2:65473698-65473721:+_5-1	ACTR2	13	0
ACTR2_CCDS1881.1_ex2_2:65473721-65473744:+_5-2	ACTR2	35	0
ACTR2_CCDS1881.1_ex3_2:65478177-65478200:-_5-3	ACTR2	8	0
ACTR2_CCDS1881.1_ex3_2:65478215-65478238:+_5-4	ACTR2	167	125
ACTR2_CCDS1881.1_ex4_2:65480869-65480892:+_5-5	ACTR2	14	0
ACTR3_CCDS33277.1_ex3_2:114684946-114684969:+_5-1	ACTR3	51	0
ACTR3_CCDS33277.1_ex4_2:114688888-114688911:+_5-2	ACTR3	86	0
ACTR3_CCDS33277.1_ex5_2:114691899-114691922:+_5-3	ACTR3	144	349
ACTR3_CCDS33277.1_ex5_2:114691957-114691980:-_5-4	ACTR3	52	0
ACTR3_CCDS33277.1_ex6_2:114697574-114697597:-_5-5	ACTR3	157	1
ACTR3B_CCDS34782.1_ex1_7:152480320-152480343:-_5-1	ACTR3B	45	0
ACTR3B_CCDS34782.1_ex2_7:152497621-152497644:-_5-2	ACTR3B	273	76
ACTR3B_CCDS34782.1_ex2_7:152497649-152497672:-_5-3	ACTR3B	1340	0
ACTR3B_CCDS34782.1_ex2_7:152497711-152497734:-_5-4	ACTR3B	261	42
ACTR3B_CCDS34782.1_ex3_7:152498701-152498724:-_5-5	ACTR3B	736	481
ACTR3C_CCDS47744.1_ex3_7:149986551-149986574:+_5-1	ACTR3C	1214	752
ACTR3C_CCDS47744.1_ex3_7:149986620-149986643:+_5-2	ACTR3C	77	0
ACTR3C_CCDS47744.1_ex4_7:149990393-149990416:+_5-3	ACTR3C	421	812
ACTR3C_CCDS47744.1_ex4_7:149990422-149990445:-_5-4	ACTR3C	324	334
ACTR3C_CCDS47744.1_ex4_7:149990445-149990468:-_5-5	ACTR3C	68	0
ACTR5_CCDS13308.1_ex0_20:37377232-37377255:+_5-1	ACTR5	1195	407
ACTR5_CCDS13308.1_ex0_20:37377410-37377433:-_5-2	ACTR5	843	303
ACTR5_CCDS13308.1_ex1_20:37378745-37378768:+_5-3	ACTR5	303	166
ACTR5_CCDS13308.1_ex1_20:37378803-37378826:+_5-4	ACTR5	239	0
ACTR5_CCDS13308.1_ex2_20:37380921-37380944:+_5-5	ACTR5	230	1052
ACTR6_CCDS9074.1_ex1_12:100598799-100598822:-_5-1	ACTR6	41	287
ACTR6_CCDS9074.1_ex3_12:100601476-100601499:-_5-2	ACTR6	9	1
ACTR6_CCDS9074.1_ex4_12:100603850-100603873:+_5-3	ACTR6	160	624
ACTR6_CCDS9074.1_ex5_12:100604090-100604113:+_5-4	ACTR6	37	0
ACTR6_CCDS9074.1_ex7_12:100606270-100606293:-_5-5	ACTR6	100	0
ACTR8_CCDS2875.1_ex10_3:53912398-53912421:+_5-4	ACTR8	141	0
ACTR8_CCDS2875.1_ex11_3:53913986-53914009:-_5-5	ACTR8	142	0
ACTR8_CCDS2875.1_ex6_3:53910031-53910054:-_5-1	ACTR8	23	0
ACTR8_CCDS2875.1_ex8_3:53911392-53911415:-_5-2	ACTR8	182	600
ACTR8_CCDS2875.1_ex9_3:53911715-53911738:-_5-3	ACTR8	108	0
ACTRT1_CCDS14611.1_ex0_X:127185631-127185654:-_5-1	ACTRT1	1124	278
ACTRT1_CCDS14611.1_ex0_X:127185755-127185778:+_5-2	ACTRT1	313	372
ACTRT1_CCDS14611.1_ex0_X:127185850-127185873:+_5-3	ACTRT1	188	99
ACTRT1_CCDS14611.1_ex0_X:127185947-127185970:+_5-4	ACTRT1	693	221
ACTRT1_CCDS14611.1_ex0_X:127186024-127186047:+_5-5	ACTRT1	137	84
ACTRT2_CCDS45.1_ex0_1:2938460-2938483:+_5-1	ACTRT2	1800	557
ACTRT2_CCDS45.1_ex0_1:2938476-2938499:+_5-2	ACTRT2	755	713
ACTRT2_CCDS45.1_ex0_1:2938594-2938617:-_5-3	ACTRT2	591	326
ACTRT2_CCDS45.1_ex0_1:2938654-2938677:+_5-4	ACTRT2	766	0
ACTRT2_CCDS45.1_ex0_1:2938780-2938803:+_5-5	ACTRT2	760	501
ACTRT3_CCDS3206.1_ex0_3:169485927-169485950:+_5-1	ACTRT3	74	0
ACTRT3_CCDS3206.1_ex0_3:169485978-169486001:+_5-2	ACTRT3	1038	657
ACTRT3_CCDS3206.1_ex0_3:169486100-169486123:-_5-3	ACTRT3	431	175
ACTRT3_CCDS3206.1_ex1_3:169487125-169487148:-_5-4	ACTRT3	748	325
ACTRT3_CCDS3206.1_ex1_3:169487189-169487212:-_5-5	ACTRT3	1102	171
ACVR1_CCDS2206.1_ex4_2:158626934-158626957:+_5-1	ACVR1	350	751
ACVR1_CCDS2206.1_ex5_2:158630670-158630693:-_5-2	ACVR1	345	0
ACVR1_CCDS2206.1_ex6_2:158634678-158634701:-_5-3	ACVR1	322	0
ACVR1_CCDS2206.1_ex6_2:158634758-158634781:-_5-4	ACVR1	1565	126
ACVR1_CCDS2206.1_ex7_2:158636891-158636914:-_5-5	ACVR1	1011	415
ACVR1B_CCDS44893.2_ex1_12:52370099-52370122:+_5-1	ACVR1B	584	229
ACVR1B_CCDS44893.2_ex1_12:52370216-52370239:-_5-2	ACVR1B	73	0
ACVR1B_CCDS44893.2_ex1_12:52370243-52370266:+_5-3	ACVR1B	314	504
ACVR1B_CCDS44893.2_ex2_12:52374758-52374781:-_5-4	ACVR1B	200	0
ACVR1B_CCDS44893.2_ex2_12:52374832-52374855:+_5-5	ACVR1B	158	73
ACVR1C_CCDS2205.1_ex3_2:158399284-158399307:-_5-1	ACVR1C	319	0
ACVR1C_CCDS2205.1_ex4_2:158400994-158401017:-_5-2	ACVR1C	497	373
ACVR1C_CCDS2205.1_ex4_2:158401027-158401050:-_5-3	ACVR1C	370	333
ACVR1C_CCDS2205.1_ex4_2:158401110-158401133:-_5-4	ACVR1C	212	325
ACVR1C_CCDS2205.1_ex7_2:158443697-158443720:-_5-5	ACVR1C	322	0
ACVR2A_CCDS33301.1_ex3_2:148657374-148657397:-_5-1	ACVR2A	58	0
ACVR2A_CCDS33301.1_ex4_2:148672783-148672806:-_5-2	ACVR2A	4	0
ACVR2A_CCDS33301.1_ex4_2:148672856-148672879:-_5-3	ACVR2A	204	0
ACVR2A_CCDS33301.1_ex6_2:148676082-148676105:-_5-4	ACVR2A	0	0
ACVR2A_CCDS33301.1_ex6_2:148676102-148676125:+_5-5	ACVR2A	22	0
ACVR2B_CCDS2679.1_ex1_3:38518811-38518834:+_5-1	ACVR2B	598	443
ACVR2B_CCDS2679.1_ex1_3:38518930-38518953:-_5-2	ACVR2B	659	277
ACVR2B_CCDS2679.1_ex1_3:38518963-38518986:+_5-3	ACVR2B	590	349
ACVR2B_CCDS2679.1_ex3_3:38519627-38519650:-_5-4	ACVR2B	567	557
ACVR2B_CCDS2679.1_ex3_3:38519727-38519750:-_5-5	ACVR2B	499	0
ACVRL1_CCDS31804.1_ex1_12:52306935-52306958:-_5-1	ACVRL1	375	0
ACVRL1_CCDS31804.1_ex2_12:52307445-52307468:-_5-2	ACVRL1	1259	750
ACVRL1_CCDS31804.1_ex2_12:52307537-52307560:+_5-3	ACVRL1	744	2
ACVRL1_CCDS31804.1_ex4_12:52308229-52308252:+_5-4	ACVRL1	1347	537
ACVRL1_CCDS31804.1_ex4_12:52308291-52308314:-_5-5	ACVRL1	690	0
ACY1_CCDS2844.1_ex0_3:52018159-52018182:-_5-1	ACY1	750	350
ACY1_CCDS2844.1_ex2_3:52019412-52019435:-_5-2	ACY1	1056	0
ACY1_CCDS2844.1_ex3_3:52019884-52019907:-_5-3	ACY1	120	291
ACY1_CCDS2844.1_ex6_3:52020670-52020693:-_5-4	ACY1	450	272
ACY1_CCDS2844.1_ex7_3:52021003-52021026:+_5-5	ACY1	178	316
ACY3_CCDS8175.1_ex1_11:67412302-67412325:+_5-1	ACY3	166	0
ACY3_CCDS8175.1_ex3_11:67412753-67412776:-_5-2	ACY3	350	196
ACY3_CCDS8175.1_ex4_11:67413201-67413224:+_5-3	ACY3	155	0
ACY3_CCDS8175.1_ex4_11:67413328-67413351:+_5-4	ACY3	810	213
ACY3_CCDS8175.1_ex5_11:67414306-67414329:+_5-5	ACY3	423	434
ACYP1_CCDS45137.1_ex0_14:75520355-75520378:-_5-5	ACYP1	665	111
ACYP1_CCDS9838.1_ex0_14:75520237-75520260:-_5-1	ACYP1	195	0
ACYP1_CCDS9838.1_ex0_14:75520254-75520277:+_5-2	ACYP1	503	0
ACYP1_CCDS9838.1_ex0_14:75520271-75520294:-_5-3	ACYP1	146	62
ACYP1_CCDS9838.1_ex0_14:75520337-75520360:-_5-4	ACYP1	208	217
ACYP2_CCDS1850.1_ex2_2:54365773-54365796:+_5-1	ACYP2	107	134
ACYP2_CCDS1850.1_ex2_2:54365790-54365813:+_5-2	ACYP2	222	19
ACYP2_CCDS1850.1_ex2_2:54365814-54365837:+_5-3	ACYP2	100	0
ACYP2_CCDS1850.1_ex2_2:54365839-54365862:-_5-4	ACYP2	1827	469
ACYP2_CCDS1850.1_ex3_2:54531829-54531852:-_5-5	ACYP2	1468	875
ADA_CCDS13335.1_ex6_20:43252952-43252975:-_5-1	ADA	607	236
ADA_CCDS13335.1_ex7_20:43254194-43254217:+_5-2	ADA	453	109
ADA_CCDS13335.1_ex8_20:43255136-43255159:-_5-3	ADA	1864	1738
ADA_CCDS13335.1_ex9_20:43257675-43257698:+_5-4	ADA	26	0
ADA_CCDS13335.1_ex9_20:43257695-43257718:+_5-5	ADA	391	453
ADAD1_CCDS34058.1_ex0_4:123301375-123301398:-_5-1	ADAD1	458	0
ADAD1_CCDS34058.1_ex1_4:123302154-123302177:-_5-2	ADAD1	364	794
ADAD1_CCDS34058.1_ex1_4:123302262-123302285:-_5-3	ADAD1	725	321
ADAD1_CCDS34058.1_ex3_4:123314766-123314789:-_5-4	ADAD1	24	0
ADAD1_CCDS34058.1_ex4_4:123317510-123317533:+_5-5	ADAD1	99	0
ADAD2_CCDS10944.1_ex0_16:84224981-84225004:-_5-1	ADAD2	845	445
ADAD2_CCDS10944.1_ex0_16:84225188-84225211:-_5-2	ADAD2	1225	850
ADAD2_CCDS10944.1_ex2_16:84228058-84228081:-_5-3	ADAD2	184	0
ADAD2_CCDS10944.1_ex2_16:84228097-84228120:-_5-4	ADAD2	2740	1221
ADAD2_CCDS10944.1_ex4_16:84228737-84228760:+_5-5	ADAD2	222	0
ADAL_CCDS32214.1_ex1_15:43627959-43627982:-_5-1	ADAL	173	0
ADAL_CCDS32214.1_ex1_15:43627979-43628002:+_5-2	ADAL	243	0
ADAL_CCDS32214.1_ex3_15:43632499-43632522:+_5-3	ADAL	273	692
ADAL_CCDS32214.1_ex3_15:43632528-43632551:+_5-4	ADAL	202	0
ADAL_CCDS32214.1_ex5_15:43638096-43638119:+_5-5	ADAL	205	0
ADAM10_CCDS10167.1_ex11_15:58957368-58957391:-_5-1	ADAM10	430	0
ADAM10_CCDS10167.1_ex12_15:58971400-58971423:+_5-2	ADAM10	392	0
ADAM10_CCDS10167.1_ex13_15:58974405-58974428:-_5-3	ADAM10	84	0
ADAM10_CCDS10167.1_ex14_15:59009778-59009801:-_5-4	ADAM10	1663	866
ADAM10_CCDS10167.1_ex14_15:59009863-59009886:-_5-5	ADAM10	36	0
ADAM11_CCDS11486.1_ex10_17:42850732-42850755:+_5-3	ADAM11	1024	151
ADAM11_CCDS11486.1_ex11_17:42851724-42851747:-_5-4	ADAM11	752	341
ADAM11_CCDS11486.1_ex12_17:42851858-42851881:+_5-5	ADAM11	244	1
ADAM11_CCDS11486.1_ex3_17:42847352-42847375:+_5-1	ADAM11	565	0
ADAM11_CCDS11486.1_ex9_17:42850380-42850403:+_5-2	ADAM11	355	349
ADAM12_CCDS7653.1_ex14_10:127789635-127789658:-_5-1	ADAM12	518	2
ADAM12_CCDS7653.1_ex18_10:127824197-127824220:-_5-2	ADAM12	569	659
ADAM12_CCDS7653.1_ex19_10:127843792-127843815:+_5-3	ADAM12	676	590
ADAM12_CCDS7653.1_ex19_10:127843821-127843844:+_5-4	ADAM12	238	0
ADAM12_CCDS7653.1_ex20_10:127967520-127967543:-_5-5	ADAM12	249	0
ADAM15_CCDS1084.1_ex1_1:155025210-155025233:-_5-1	ADAM15	422	137
ADAM15_CCDS1084.1_ex3_1:155026409-155026432:-_5-2	ADAM15	676	603
ADAM15_CCDS1084.1_ex5_1:155026965-155026988:+_5-3	ADAM15	274	391
ADAM15_CCDS1084.1_ex6_1:155028306-155028329:+_5-4	ADAM15	421	0
ADAM15_CCDS1084.1_ex8_1:155028569-155028592:+_5-5	ADAM15	178	589
ADAM17_CCDS1665.1_ex15_2:9675961-9675984:-_5-2	ADAM17	120	0
ADAM17_CCDS1665.1_ex16_2:9676854-9676877:-_5-3	ADAM17	84	0
ADAM17_CCDS1665.1_ex16_2:9676895-9676918:-_5-4	ADAM17	79	0
ADAM17_CCDS1665.1_ex17_2:9683339-9683362:+_5-5	ADAM17	623	272
ADAM17_CCDS1665.1_ex8_2:9650229-9650252:+_5-1	ADAM17	338	0
ADAM18_CCDS55225.1_ex1_8:39442849-39442872:+_5-1	ADAM18	209	0
ADAM18_CCDS55225.1_ex2_8:39463828-39463851:+_5-2	ADAM18	86	0
ADAM18_CCDS55225.1_ex2_8:39463855-39463878:-_5-3	ADAM18	226	246
ADAM18_CCDS55225.1_ex3_8:39466627-39466650:-_5-4	ADAM18	5	0
ADAM18_CCDS55225.1_ex4_8:39467011-39467034:-_5-5	ADAM18	246	0
ADAM19_CCDS4338.1_ex11_5:156929867-156929890:+_5-1	ADAM19	544	333
ADAM19_CCDS4338.1_ex12_5:156932788-156932811:-_5-2	ADAM19	456	104
ADAM19_CCDS4338.1_ex17_5:156946846-156946869:-_5-3	ADAM19	1176	236
ADAM19_CCDS4338.1_ex17_5:156946915-156946938:+_5-4	ADAM19	711	413
ADAM19_CCDS4338.1_ex18_5:156957860-156957883:-_5-5	ADAM19	389	75
ADAM2_CCDS34884.1_ex11_8:39645674-39645697:+_5-1	ADAM2	240	268
ADAM2_CCDS34884.1_ex12_8:39646189-39646212:+_5-2	ADAM2	140	0
ADAM2_CCDS34884.1_ex14_8:39678515-39678538:-_5-3	ADAM2	127	0
ADAM2_CCDS34884.1_ex16_8:39682368-39682391:-_5-4	ADAM2	155	0
ADAM2_CCDS34884.1_ex18_8:39694667-39694690:-_5-5	ADAM2	8	0
ADAM20_CCDS32111.1_ex0_14:70990503-70990526:-_5-1	ADAM20	48	0
ADAM20_CCDS32111.1_ex0_14:70990548-70990571:-_5-2	ADAM20	297	0
ADAM20_CCDS32111.1_ex0_14:70990649-70990672:+_5-3	ADAM20	442	329
ADAM20_CCDS32111.1_ex0_14:70990840-70990863:-_5-4	ADAM20	568	337
ADAM20_CCDS32111.1_ex0_14:70991243-70991266:-_5-5	ADAM20	264	0
ADAM21_CCDS9804.1_ex0_14:70924542-70924565:+_5-1	ADAM21	225	101
ADAM21_CCDS9804.1_ex0_14:70924749-70924772:+_5-2	ADAM21	374	0
ADAM21_CCDS9804.1_ex0_14:70924946-70924969:-_5-3	ADAM21	49	197
ADAM21_CCDS9804.1_ex0_14:70925016-70925039:+_5-4	ADAM21	162	0
ADAM21_CCDS9804.1_ex0_14:70925235-70925258:-_5-5	ADAM21	107	0
ADAM22_CCDS43608.1_ex1_7:87564459-87564482:+_5-1	ADAM22	1317	106
ADAM22_CCDS43608.1_ex10_7:87760670-87760693:-_5-3	ADAM22	178	0
ADAM22_CCDS43608.1_ex11_7:87762202-87762225:-_5-4	ADAM22	314	108
ADAM22_CCDS43608.1_ex13_7:87765313-87765336:+_5-5	ADAM22	374	169
ADAM22_CCDS43608.1_ex2_7:87607676-87607699:-_5-2	ADAM22	669	344
ADAM23_CCDS2369.1_ex1_2:207310026-207310049:-_5-1	ADAM23	370	309
ADAM23_CCDS2369.1_ex2_2:207345945-207345968:+_5-2	ADAM23	584	142
ADAM23_CCDS2369.1_ex3_2:207395631-207395654:+_5-3	ADAM23	109	0
ADAM23_CCDS2369.1_ex5_2:207407996-207408019:-_5-4	ADAM23	431	534
ADAM23_CCDS2369.1_ex8_2:207414806-207414829:+_5-5	ADAM23	506	863
ADAM28_CCDS34865.1_ex3_8:24167688-24167711:-_5-1	ADAM28	786	196
ADAM28_CCDS34865.1_ex5_8:24170894-24170917:+_5-2	ADAM28	380	0
ADAM28_CCDS34865.1_ex5_8:24170948-24170971:+_5-3	ADAM28	801	156
ADAM28_CCDS34865.1_ex5_8:24171075-24171098:-_5-4	ADAM28	1084	0
ADAM28_CCDS34865.1_ex8_8:24181384-24181407:+_5-5	ADAM28	204	248
ADAM29_CCDS3823.1_ex0_4:175896787-175896810:+_5-1	ADAM29	449	507
ADAM29_CCDS3823.1_ex0_4:175896951-175896974:-_5-2	ADAM29	792	45
ADAM29_CCDS3823.1_ex0_4:175897493-175897516:+_5-3	ADAM29	504	181
ADAM29_CCDS3823.1_ex0_4:175897541-175897564:+_5-4	ADAM29	19	438
ADAM29_CCDS3823.1_ex0_4:175897600-175897623:-_5-5	ADAM29	722	1388
ADAM30_CCDS907.1_ex0_1:120437760-120437783:+_5-1	ADAM30	290	133
ADAM30_CCDS907.1_ex0_1:120437885-120437908:-_5-2	ADAM30	406	163
ADAM30_CCDS907.1_ex0_1:120438076-120438099:+_5-3	ADAM30	300	786
ADAM30_CCDS907.1_ex0_1:120438479-120438502:+_5-4	ADAM30	48	0
ADAM30_CCDS907.1_ex0_1:120438634-120438657:-_5-5	ADAM30	203	158
ADAM32_CCDS47846.1_ex10_8:39044414-39044437:+_5-3	ADAM32	290	51
ADAM32_CCDS47846.1_ex10_8:39044459-39044482:+_5-4	ADAM32	349	0
ADAM32_CCDS47846.1_ex11_8:39068651-39068674:+_5-5	ADAM32	245	0
ADAM32_CCDS47846.1_ex5_8:39008919-39008942:+_5-1	ADAM32	433	167
ADAM32_CCDS47846.1_ex8_8:39022666-39022689:+_5-2	ADAM32	80	0
ADAM33_CCDS13058.1_ex10_20:3653478-3653501:-_5-1	ADAM33	792	987
ADAM33_CCDS13058.1_ex10_20:3653518-3653541:+_5-2	ADAM33	46	3
ADAM33_CCDS13058.1_ex12_20:3654244-3654267:+_5-3	ADAM33	939	1167
ADAM33_CCDS13058.1_ex14_20:3654715-3654738:-_5-4	ADAM33	314	0
ADAM33_CCDS13058.1_ex14_20:3654763-3654786:+_5-5	ADAM33	329	163
ADAM7_CCDS6045.1_ex1_8:24300041-24300064:+_5-1	ADAM7	27	0
ADAM7_CCDS6045.1_ex10_8:24344758-24344781:-_5-5	ADAM7	940	298
ADAM7_CCDS6045.1_ex5_8:24324408-24324431:-_5-2	ADAM7	393	139
ADAM7_CCDS6045.1_ex7_8:24333941-24333964:-_5-3	ADAM7	648	310
ADAM7_CCDS6045.1_ex9_8:24342856-24342879:+_5-4	ADAM7	204	0
ADAM8_CCDS31319.2_ex13_10:135085748-135085771:-_5-1	ADAM8	1042	313
ADAM8_CCDS31319.2_ex14_10:135085948-135085971:-_5-2	ADAM8	965	411
ADAM8_CCDS31319.2_ex15_10:135086322-135086345:+_5-3	ADAM8	825	410
ADAM8_CCDS31319.2_ex17_10:135086770-135086793:+_5-4	ADAM8	0	0
ADAM8_CCDS31319.2_ex18_10:135087299-135087322:+_5-5	ADAM8	426	580
ADAM9_CCDS6112.1_ex10_8:38884255-38884278:+_5-5	ADAM9	125	0
ADAM9_CCDS6112.1_ex4_8:38873645-38873668:+_5-1	ADAM9	381	77
ADAM9_CCDS6112.1_ex4_8:38873691-38873714:+_5-2	ADAM9	710	0
ADAM9_CCDS6112.1_ex5_8:38874916-38874939:+_5-3	ADAM9	683	0
ADAM9_CCDS6112.1_ex8_8:38880694-38880717:+_5-4	ADAM9	975	147
ADAMDEC1_CCDS55212.1_ex3_8:24254851-24254874:+_5-1	ADAMDEC1	384	269
ADAMDEC1_CCDS55212.1_ex3_8:24254933-24254956:-_5-2	ADAMDEC1	90	0
ADAMDEC1_CCDS55212.1_ex4_8:24255224-24255247:+_5-3	ADAMDEC1	568	0
ADAMDEC1_CCDS55212.1_ex6_8:24256397-24256420:+_5-4	ADAMDEC1	633	0
ADAMDEC1_CCDS55212.1_ex6_8:24256464-24256487:-_5-5	ADAMDEC1	877	225
ADAMTS1_CCDS33524.1_ex7_21:28214821-28214844:-_5-1	ADAMTS1	676	0
ADAMTS1_CCDS33524.1_ex7_21:28214893-28214916:+_5-2	ADAMTS1	805	254
ADAMTS1_CCDS33524.1_ex8_21:28216698-28216721:-_5-3	ADAMTS1	588	0
ADAMTS1_CCDS33524.1_ex8_21:28216944-28216967:-_5-4	ADAMTS1	255	0
ADAMTS1_CCDS33524.1_ex8_21:28217117-28217140:+_5-5	ADAMTS1	1003	363
ADAMTS10_CCDS12206.1_ex10_19:8654774-8654797:-_5-2	ADAMTS10	364	122
ADAMTS10_CCDS12206.1_ex10_19:8654793-8654816:+_5-3	ADAMTS10	38	402
ADAMTS10_CCDS12206.1_ex11_19:8656728-8656751:+_5-4	ADAMTS10	1523	221
ADAMTS10_CCDS12206.1_ex12_19:8656940-8656963:-_5-5	ADAMTS10	736	0
ADAMTS10_CCDS12206.1_ex9_19:8654418-8654441:+_5-1	ADAMTS10	155	96
ADAMTS12_CCDS34140.1_ex10_5:33624413-33624436:-_5-1	ADAMTS12	1372	321
ADAMTS12_CCDS34140.1_ex11_5:33630981-33631004:-_5-2	ADAMTS12	530	610
ADAMTS12_CCDS34140.1_ex15_5:33649065-33649088:-_5-3	ADAMTS12	728	228
ADAMTS12_CCDS34140.1_ex18_5:33662032-33662055:+_5-4	ADAMTS12	662	404
ADAMTS12_CCDS34140.1_ex21_5:33751551-33751574:-_5-5	ADAMTS12	502	151
ADAMTS13_CCDS6970.1_ex11_9:136301962-136301985:-_5-3	ADAMTS13	353	113
ADAMTS13_CCDS6970.1_ex15_9:136305475-136305498:+_5-4	ADAMTS13	1269	431
ADAMTS13_CCDS6970.1_ex16_9:136307525-136307548:+_5-5	ADAMTS13	459	0
ADAMTS13_CCDS6970.1_ex5_9:136291337-136291360:+_5-1	ADAMTS13	448	0
ADAMTS13_CCDS6970.1_ex9_9:136298627-136298650:+_5-2	ADAMTS13	73	0
ADAMTS14_CCDS7306.1_ex1_10:72434596-72434619:-_5-1	ADAMTS14	650	967
ADAMTS14_CCDS7306.1_ex10_10:72498624-72498647:+_5-5	ADAMTS14	423	0
ADAMTS14_CCDS7306.1_ex2_10:72462153-72462176:+_5-2	ADAMTS14	518	517
ADAMTS14_CCDS7306.1_ex4_10:72489096-72489119:+_5-3	ADAMTS14	1141	203
ADAMTS14_CCDS7306.1_ex5_10:72489865-72489888:-_5-4	ADAMTS14	468	88
ADAMTS15_CCDS8488.1_ex0_11:130318971-130318994:+_5-1	ADAMTS15	439	0
ADAMTS15_CCDS8488.1_ex0_11:130319244-130319267:-_5-2	ADAMTS15	885	742
ADAMTS15_CCDS8488.1_ex0_11:130319284-130319307:+_5-3	ADAMTS15	1648	583
ADAMTS15_CCDS8488.1_ex0_11:130319428-130319451:-_5-4	ADAMTS15	1049	905
ADAMTS15_CCDS8488.1_ex0_11:130319506-130319529:+_5-5	ADAMTS15	911	1353
ADAMTS16_CCDS43299.1_ex10_5:5222914-5222937:-_5-5	ADAMTS16	860	201
ADAMTS16_CCDS43299.1_ex2_5:5146273-5146296:-_5-1	ADAMTS16	841	253
ADAMTS16_CCDS43299.1_ex3_5:5182257-5182280:-_5-2	ADAMTS16	653	120
ADAMTS16_CCDS43299.1_ex4_5:5186342-5186365:+_5-3	ADAMTS16	510	159
ADAMTS16_CCDS43299.1_ex6_5:5190178-5190201:-_5-4	ADAMTS16	1176	684
ADAMTS17_CCDS10383.1_ex10_15:100672341-100672364:-_5-1	ADAMTS17	778	285
ADAMTS17_CCDS10383.1_ex16_15:100801738-100801761:-_5-2	ADAMTS17	762	404
ADAMTS17_CCDS10383.1_ex17_15:100802552-100802575:+_5-3	ADAMTS17	196	57
ADAMTS17_CCDS10383.1_ex18_15:100821481-100821504:+_5-4	ADAMTS17	661	533
ADAMTS17_CCDS10383.1_ex20_15:100881539-100881562:+_5-5	ADAMTS17	1120	0
ADAMTS18_CCDS10926.1_ex11_16:77369719-77369742:+_5-1	ADAMTS18	641	492
ADAMTS18_CCDS10926.1_ex13_16:77387708-77387731:-_5-2	ADAMTS18	77	338
ADAMTS18_CCDS10926.1_ex19_16:77401459-77401482:-_5-3	ADAMTS18	2057	1109
ADAMTS18_CCDS10926.1_ex20_16:77465324-77465347:+_5-4	ADAMTS18	811	439
ADAMTS18_CCDS10926.1_ex21_16:77468313-77468336:-_5-5	ADAMTS18	81	172
ADAMTS19_CCDS4146.1_ex1_5:128796950-128796973:-_5-1	ADAMTS19	1564	1414
ADAMTS19_CCDS4146.1_ex1_5:128797010-128797033:+_5-2	ADAMTS19	951	0
ADAMTS19_CCDS4146.1_ex1_5:128797198-128797221:-_5-3	ADAMTS19	1065	98
ADAMTS19_CCDS4146.1_ex1_5:128797285-128797308:-_5-4	ADAMTS19	616	160
ADAMTS19_CCDS4146.1_ex2_5:128844844-128844867:-_5-5	ADAMTS19	1059	633
ADAMTS2_CCDS34311.1_ex8_5:178699959-178699982:+_5-1	ADAMTS2	752	161
ADAMTS2_CCDS34311.1_ex8_5:178700043-178700066:-_5-2	ADAMTS2	973	121
ADAMTS2_CCDS34311.1_ex9_5:178770991-178771014:-_5-3	ADAMTS2	439	0
ADAMTS2_CCDS34311.1_ex9_5:178771037-178771060:-_5-4	ADAMTS2	1353	1013
ADAMTS2_CCDS34311.1_ex9_5:178771078-178771101:-_5-5	ADAMTS2	1178	1057
ADAMTS20_CCDS31778.2_ex27_12:43847726-43847749:-_5-1	ADAMTS20	147	109
ADAMTS20_CCDS31778.2_ex37_12:43944714-43944737:+_5-2	ADAMTS20	1049	143
ADAMTS20_CCDS31778.2_ex37_12:43944866-43944889:+_5-3	ADAMTS20	590	82
ADAMTS20_CCDS31778.2_ex37_12:43944919-43944942:+_5-4	ADAMTS20	222	0
ADAMTS20_CCDS31778.2_ex37_12:43945023-43945046:-_5-5	ADAMTS20	473	1390
ADAMTS3_CCDS3553.1_ex12_4:73184373-73184396:+_5-1	ADAMTS3	0	0
ADAMTS3_CCDS3553.1_ex16_4:73188741-73188764:-_5-2	ADAMTS3	402	664
ADAMTS3_CCDS3553.1_ex16_4:73188766-73188789:+_5-3	ADAMTS3	440	0
ADAMTS3_CCDS3553.1_ex17_4:73205394-73205417:-_5-4	ADAMTS3	283	0
ADAMTS3_CCDS3553.1_ex19_4:73414287-73414310:-_5-5	ADAMTS3	36	0
ADAMTS4_CCDS1223.1_ex6_1:161166054-161166077:+_5-1	ADAMTS4	170	272
ADAMTS4_CCDS1223.1_ex8_1:161167821-161167844:+_5-2	ADAMTS4	220	0
ADAMTS4_CCDS1223.1_ex8_1:161167855-161167878:+_5-3	ADAMTS4	621	0
ADAMTS4_CCDS1223.1_ex8_1:161167945-161167968:-_5-4	ADAMTS4	79	971
ADAMTS4_CCDS1223.1_ex8_1:161168100-161168123:-_5-5	ADAMTS4	660	215
ADAMTS5_CCDS13579.1_ex7_21:28337853-28337876:-_5-1	ADAMTS5	1321	978
ADAMTS5_CCDS13579.1_ex7_21:28338068-28338091:+_5-2	ADAMTS5	1166	0
ADAMTS5_CCDS13579.1_ex7_21:28338120-28338143:-_5-3	ADAMTS5	1124	566
ADAMTS5_CCDS13579.1_ex7_21:28338430-28338453:-_5-4	ADAMTS5	620	166
ADAMTS5_CCDS13579.1_ex7_21:28338456-28338479:-_5-5	ADAMTS5	1480	1567
ADAMTS6_CCDS3983.2_ex14_5:64587169-64587192:+_5-1	ADAMTS6	203	339
ADAMTS6_CCDS3983.2_ex18_5:64747404-64747427:+_5-2	ADAMTS6	273	379
ADAMTS6_CCDS3983.2_ex18_5:64747437-64747460:-_5-3	ADAMTS6	173	0
ADAMTS6_CCDS3983.2_ex20_5:64748559-64748582:+_5-4	ADAMTS6	1118	1823
ADAMTS6_CCDS3983.2_ex22_5:64766627-64766650:-_5-5	ADAMTS6	113	0
ADAMTS7_CCDS32303.1_ex22_15:79092656-79092679:-_5-3	ADAMTS7	1071	1094
ADAMTS7_CCDS32303.1_ex22_15:79092726-79092749:-_5-4	ADAMTS7	467	230
ADAMTS7_CCDS32303.1_ex22_15:79092825-79092848:+_5-5	ADAMTS7	546	1
ADAMTS7_CCDS32303.1_ex9_15:79064105-79064128:-_5-1	ADAMTS7	1056	227
ADAMTS7_CCDS32303.1_ex9_15:79064126-79064149:+_5-2	ADAMTS7	1950	549
ADAMTS8_CCDS41732.1_ex6_11:130286869-130286892:-_5-1	ADAMTS8	566	525
ADAMTS8_CCDS41732.1_ex7_11:130289049-130289072:-_5-2	ADAMTS8	594	153
ADAMTS8_CCDS41732.1_ex8_11:130297460-130297483:-_5-3	ADAMTS8	1011	200
ADAMTS8_CCDS41732.1_ex8_11:130297539-130297562:+_5-4	ADAMTS8	957	590
ADAMTS8_CCDS41732.1_ex8_11:130297925-130297948:-_5-5	ADAMTS8	847	887
ADAMTS9_CCDS2903.1_ex37_3:64672353-64672376:+_5-1	ADAMTS9	1039	199
ADAMTS9_CCDS2903.1_ex37_3:64672393-64672416:+_5-2	ADAMTS9	721	262
ADAMTS9_CCDS2903.1_ex37_3:64672536-64672559:+_5-3	ADAMTS9	328	260
ADAMTS9_CCDS2903.1_ex37_3:64672579-64672602:+_5-4	ADAMTS9	1217	141
ADAMTS9_CCDS2903.1_ex37_3:64672605-64672628:+_5-5	ADAMTS9	439	0
ADAMTSL1_CCDS47954.1_ex1_9:18504883-18504906:-_5-1	ADAMTSL1	386	226
ADAMTSL1_CCDS47954.1_ex3_9:18574175-18574198:-_5-2	ADAMTSL1	296	294
ADAMTSL1_CCDS47954.1_ex4_9:18622270-18622293:+_5-3	ADAMTSL1	123	0
ADAMTSL1_CCDS47954.1_ex4_9:18622320-18622343:-_5-4	ADAMTSL1	2695	820
ADAMTSL1_CCDS47954.1_ex4_9:18622347-18622370:-_5-5	ADAMTSL1	1155	0
ADAMTSL2_CCDS6976.1_ex3_9:136404947-136404970:-_5-1	ADAMTSL2	680	0
ADAMTSL2_CCDS6976.1_ex5_9:136405999-136406022:-_5-2	ADAMTSL2	645	0
ADAMTSL2_CCDS6976.1_ex5_9:136406081-136406104:-_5-3	ADAMTSL2	1234	86
ADAMTSL2_CCDS6976.1_ex6_9:136409653-136409676:+_5-4	ADAMTSL2	984	789
ADAMTSL2_CCDS6976.1_ex9_9:136420673-136420696:+_5-5	ADAMTSL2	926	0
ADAMTSL3_CCDS10326.1_ex1_15:84373235-84373258:-_5-1	ADAMTSL3	178	0
ADAMTSL3_CCDS10326.1_ex12_15:84566626-84566649:-_5-3	ADAMTSL3	438	47
ADAMTSL3_CCDS10326.1_ex14_15:84582075-84582098:+_5-4	ADAMTSL3	896	1039
ADAMTSL3_CCDS10326.1_ex17_15:84611697-84611720:-_5-5	ADAMTSL3	807	710
ADAMTSL3_CCDS10326.1_ex7_15:84539605-84539628:-_5-2	ADAMTSL3	215	118
ADAMTSL4_CCDS30852.1_ex2_1:150525663-150525686:-_5-1	ADAMTSL4	104	195
ADAMTSL4_CCDS30852.1_ex3_1:150526260-150526283:-_5-2	ADAMTSL4	445	22
ADAMTSL4_CCDS30852.1_ex3_1:150526419-150526442:+_5-3	ADAMTSL4	112	179
ADAMTSL4_CCDS30852.1_ex4_1:150526872-150526895:-_5-4	ADAMTSL4	364	1333
ADAMTSL4_CCDS30852.1_ex5_1:150527956-150527979:+_5-5	ADAMTSL4	59	0
ADAMTSL5_CCDS12071.1_ex4_19:1507571-1507594:-_5-1	ADAMTSL5	584	220
ADAMTSL5_CCDS12071.1_ex4_19:1507616-1507639:+_5-2	ADAMTSL5	718	0
ADAMTSL5_CCDS12071.1_ex5_19:1507995-1508018:-_5-3	ADAMTSL5	499	392
ADAMTSL5_CCDS12071.1_ex5_19:1508100-1508123:-_5-4	ADAMTSL5	622	424
ADAMTSL5_CCDS12071.1_ex9_19:1510704-1510727:-_5-5	ADAMTSL5	687	0
ADAP1_CCDS5318.1_ex5_7:943836-943859:+_5-1	ADAP1	1193	605
ADAP1_CCDS5318.1_ex5_7:943876-943899:+_5-2	ADAP1	920	440
ADAP1_CCDS5318.1_ex6_7:944797-944820:-_5-3	ADAP1	473	0
ADAP1_CCDS5318.1_ex7_7:959643-959666:-_5-4	ADAP1	515	983
ADAP1_CCDS5318.1_ex7_7:959661-959684:-_5-5	ADAP1	371	1056
ADAP2_CCDS11261.1_ex1_17:29250066-29250089:+_5-1	ADAP2	97	0
ADAP2_CCDS11261.1_ex3_17:29258927-29258950:+_5-2	ADAP2	164	0
ADAP2_CCDS11261.1_ex4_17:29261192-29261215:+_5-3	ADAP2	291	0
ADAP2_CCDS11261.1_ex5_17:29271969-29271992:+_5-4	ADAP2	56	0
ADAP2_CCDS11261.1_ex5_17:29272043-29272066:-_5-5	ADAP2	117	57
ADAR_CCDS1071.1_ex12_1:154570948-154570971:-_5-1	ADAR	230	112
ADAR_CCDS1071.1_ex12_1:154571029-154571052:+_5-2	ADAR	412	321
ADAR_CCDS1071.1_ex13_1:154573559-154573582:+_5-3	ADAR	975	551
ADAR_CCDS1071.1_ex13_1:154573584-154573607:+_5-4	ADAR	301	0
ADAR_CCDS1071.1_ex13_1:154573633-154573656:+_5-5	ADAR	213	423
ADARB1_CCDS33589.1_ex1_21:46596181-46596204:-_5-1	ADARB1	257	367
ADARB1_CCDS33589.1_ex1_21:46596304-46596327:-_5-2	ADARB1	455	408
ADARB1_CCDS33589.1_ex1_21:46596330-46596353:+_5-3	ADARB1	557	241
ADARB1_CCDS33589.1_ex1_21:46596401-46596424:+_5-4	ADARB1	1091	325
ADARB1_CCDS33589.1_ex2_21:46600312-46600335:-_5-5	ADARB1	942	140
ADARB2_CCDS7058.1_ex7_10:1405351-1405374:+_5-1	ADARB2	1483	1496
ADARB2_CCDS7058.1_ex7_10:1405459-1405482:+_5-2	ADARB2	1954	1797
ADARB2_CCDS7058.1_ex7_10:1405639-1405662:+_5-3	ADARB2	211	535
ADARB2_CCDS7058.1_ex7_10:1405818-1405841:+_5-4	ADARB2	373	0
ADARB2_CCDS7058.1_ex7_10:1405853-1405876:-_5-5	ADARB2	581	0
ADAT1_CCDS10922.1_ex4_16:75646651-75646674:-_5-1	ADAT1	111	0
ADAT1_CCDS10922.1_ex4_16:75646727-75646750:+_5-2	ADAT1	384	153
ADAT1_CCDS10922.1_ex5_16:75651031-75651054:+_5-3	ADAT1	660	0
ADAT1_CCDS10922.1_ex7_16:75654170-75654193:-_5-4	ADAT1	115	533
ADAT1_CCDS10922.1_ex8_16:75654526-75654549:+_5-5	ADAT1	1167	974
ADAT2_CCDS43511.1_ex2_6:143753721-143753744:+_5-1	ADAT2	341	353
ADAT2_CCDS43511.1_ex2_6:143753736-143753759:-_5-2	ADAT2	602	385
ADAT2_CCDS43511.1_ex3_6:143754955-143754978:+_5-3	ADAT2	47	0
ADAT2_CCDS43511.1_ex3_6:143755006-143755029:-_5-4	ADAT2	174	0
ADAT2_CCDS43511.1_ex3_6:143755056-143755079:-_5-5	ADAT2	90	0
ADAT3_CCDS12076.2_ex0_19:1912180-1912203:-_5-1	ADAT3	193	0
ADAT3_CCDS12076.2_ex0_19:1912331-1912354:-_5-2	ADAT3	654	758
ADAT3_CCDS12076.2_ex0_19:1912532-1912555:-_5-3	ADAT3	126	0
ADAT3_CCDS12076.2_ex0_19:1912590-1912613:-_5-4	ADAT3	730	0
ADAT3_CCDS12076.2_ex0_19:1912683-1912706:-_5-5	ADAT3	11	0
ADC_CCDS375.1_ex2_1:33557683-33557706:-_5-1	ADC	1237	0
ADC_CCDS375.1_ex2_1:33557709-33557732:-_5-2	ADC	252	228
ADC_CCDS375.1_ex3_1:33558927-33558950:-_5-3	ADC	294	0
ADC_CCDS375.1_ex4_1:33560144-33560167:-_5-4	ADC	166	118
ADC_CCDS375.1_ex4_1:33560205-33560228:+_5-5	ADC	654	0
ADCK1_CCDS45144.1_ex0_14:78285417-78285440:+_5-1	ADCK1	624	352
ADCK1_CCDS45144.1_ex0_14:78285438-78285461:+_5-2	ADCK1	419	0
ADCK1_CCDS45144.1_ex2_14:78353447-78353470:-_5-3	ADCK1	254	0
ADCK1_CCDS45144.1_ex2_14:78353531-78353554:+_5-4	ADCK1	207	221
ADCK1_CCDS45144.1_ex3_14:78365472-78365495:-_5-5	ADCK1	309	592
ADCK2_CCDS5861.1_ex0_7:140373221-140373244:+_5-1	ADCK2	616	361
ADCK2_CCDS5861.1_ex0_7:140373313-140373336:-_5-2	ADCK2	631	153
ADCK2_CCDS5861.1_ex0_7:140373591-140373614:-_5-3	ADCK2	744	1152
ADCK2_CCDS5861.1_ex0_7:140373672-140373695:+_5-4	ADCK2	859	461
ADCK2_CCDS5861.1_ex0_7:140373765-140373788:-_5-5	ADCK2	41	0
ADCK3_CCDS1557.1_ex1_1:227152871-227152894:-_5-1	ADCK3	929	0
ADCK3_CCDS1557.1_ex1_1:227152892-227152915:-_5-2	ADCK3	265	0
ADCK3_CCDS1557.1_ex2_1:227153418-227153441:-_5-3	ADCK3	1170	757
ADCK3_CCDS1557.1_ex4_1:227169806-227169829:+_5-4	ADCK3	637	45
ADCK3_CCDS1557.1_ex6_1:227170619-227170642:-_5-5	ADCK3	649	0
ADCK4_CCDS12562.1_ex11_19:41220010-41220033:-_5-3	ADCK4	538	170
ADCK4_CCDS12562.1_ex12_19:41220169-41220192:+_5-4	ADCK4	174	201
ADCK4_CCDS12562.1_ex12_19:41220214-41220237:-_5-5	ADCK4	211	0
ADCK4_CCDS12562.1_ex7_19:41209733-41209756:-_5-1	ADCK4	592	659
ADCK4_CCDS12562.1_ex8_19:41211014-41211037:+_5-2	ADCK4	789	247
ADCK5_CCDS34965.1_ex2_8:145608314-145608337:+_5-1	ADCK5	575	97
ADCK5_CCDS34965.1_ex2_8:145608347-145608370:-_5-2	ADCK5	1052	85
ADCK5_CCDS34965.1_ex3_8:145615896-145615919:-_5-3	ADCK5	569	212
ADCK5_CCDS34965.1_ex3_8:145615917-145615940:-_5-4	ADCK5	306	151
ADCK5_CCDS34965.1_ex4_8:145616191-145616214:-_5-5	ADCK5	531	901
ADCY1_CCDS34631.1_ex0_7:45614455-45614478:+_5-1	ADCY1	285	0
ADCY1_CCDS34631.1_ex0_7:45614606-45614629:+_5-2	ADCY1	633	0
ADCY1_CCDS34631.1_ex4_7:45688273-45688296:-_5-3	ADCY1	912	426
ADCY1_CCDS34631.1_ex6_7:45699696-45699719:+_5-4	ADCY1	914	329
ADCY1_CCDS34631.1_ex6_7:45699769-45699792:-_5-5	ADCY1	1118	309
ADCY10_CCDS1265.1_ex15_1:167823575-167823598:+_5-1	ADCY10	231	0
ADCY10_CCDS1265.1_ex16_1:167825503-167825526:+_5-2	ADCY10	339	0
ADCY10_CCDS1265.1_ex16_1:167825614-167825637:+_5-3	ADCY10	126	0
ADCY10_CCDS1265.1_ex21_1:167847821-167847844:-_5-4	ADCY10	247	0
ADCY10_CCDS1265.1_ex24_1:167852801-167852824:+_5-5	ADCY10	372	290
ADCY2_CCDS3872.2_ex1_5:7414729-7414752:-_5-1	ADCY2	0	0
ADCY2_CCDS3872.2_ex2_5:7520950-7520973:-_5-2	ADCY2	754	0
ADCY2_CCDS3872.2_ex5_5:7695914-7695937:-_5-3	ADCY2	1024	622
ADCY2_CCDS3872.2_ex8_5:7707851-7707874:+_5-4	ADCY2	57	0
ADCY2_CCDS3872.2_ex9_5:7709390-7709413:-_5-5	ADCY2	1377	629
ADCY3_CCDS1715.1_ex13_2:25059799-25059822:-_5-1	ADCY3	424	307
ADCY3_CCDS1715.1_ex15_2:25062791-25062814:-_5-2	ADCY3	1010	576
ADCY3_CCDS1715.1_ex16_2:25064227-25064250:+_5-3	ADCY3	337	246
ADCY3_CCDS1715.1_ex18_2:25065130-25065153:+_5-4	ADCY3	150	0
ADCY3_CCDS1715.1_ex20_2:25141347-25141370:-_5-5	ADCY3	796	529
ADCY4_CCDS9627.1_ex13_14:24795345-24795368:+_5-1	ADCY4	1073	599
ADCY4_CCDS9627.1_ex18_14:24799401-24799424:+_5-2	ADCY4	884	305
ADCY4_CCDS9627.1_ex19_14:24800276-24800299:-_5-3	ADCY4	427	0
ADCY4_CCDS9627.1_ex23_14:24802053-24802076:+_5-4	ADCY4	453	401
ADCY4_CCDS9627.1_ex24_14:24803731-24803754:-_5-5	ADCY4	448	311
ADCY5_CCDS3022.1_ex11_3:123038577-123038600:+_5-1	ADCY5	755	6
ADCY5_CCDS3022.1_ex14_3:123046562-123046585:-_5-2	ADCY5	426	0
ADCY5_CCDS3022.1_ex15_3:123047631-123047654:+_5-3	ADCY5	594	561
ADCY5_CCDS3022.1_ex16_3:123049814-123049837:+_5-4	ADCY5	92	1
ADCY5_CCDS3022.1_ex18_3:123066707-123066730:+_5-5	ADCY5	685	124
ADCY6_CCDS8767.1_ex20_12:49176375-49176398:-_5-1	ADCY6	228	0
ADCY6_CCDS8767.1_ex20_12:49176435-49176458:+_5-2	ADCY6	364	0
ADCY6_CCDS8767.1_ex20_12:49176817-49176840:+_5-3	ADCY6	467	177
ADCY6_CCDS8767.1_ex20_12:49176998-49177021:-_5-4	ADCY6	577	372
ADCY6_CCDS8767.1_ex20_12:49177073-49177096:+_5-5	ADCY6	206	389
ADCY7_CCDS10741.1_ex1_16:50324528-50324551:+_5-1	ADCY7	384	925
ADCY7_CCDS10741.1_ex4_16:50327317-50327340:+_5-2	ADCY7	1307	321
ADCY7_CCDS10741.1_ex6_16:50332891-50332914:-_5-3	ADCY7	1205	113
ADCY7_CCDS10741.1_ex8_16:50334986-50335009:+_5-4	ADCY7	639	303
ADCY7_CCDS10741.1_ex9_16:50338433-50338456:-_5-5	ADCY7	1009	613
ADCY8_CCDS6363.1_ex11_8:131916232-131916255:-_5-1	ADCY8	40	0
ADCY8_CCDS6363.1_ex15_8:131964112-131964135:-_5-2	ADCY8	380	0
ADCY8_CCDS6363.1_ex17_8:132051759-132051782:+_5-3	ADCY8	739	666
ADCY8_CCDS6363.1_ex17_8:132052127-132052150:-_5-4	ADCY8	284	0
ADCY8_CCDS6363.1_ex17_8:132052414-132052437:-_5-5	ADCY8	1332	1958
ADCY9_CCDS32382.1_ex9_16:4163799-4163822:-_5-1	ADCY9	329	0
ADCY9_CCDS32382.1_ex9_16:4164921-4164944:-_5-2	ADCY9	814	839
ADCY9_CCDS32382.1_ex9_16:4165002-4165025:+_5-3	ADCY9	535	0
ADCY9_CCDS32382.1_ex9_16:4165086-4165109:+_5-4	ADCY9	1194	572
ADCY9_CCDS32382.1_ex9_16:4165142-4165165:-_5-5	ADCY9	210	169
ADCYAP1_CCDS11825.1_ex1_18:907693-907716:-_5-1	ADCYAP1	586	0
ADCYAP1_CCDS11825.1_ex1_18:907762-907785:+_5-2	ADCYAP1	0	0
ADCYAP1_CCDS11825.1_ex2_18:908257-908280:+_5-3	ADCYAP1	864	1600
ADCYAP1_CCDS11825.1_ex2_18:908273-908296:-_5-4	ADCYAP1	610	149
ADCYAP1_CCDS11825.1_ex2_18:908334-908357:-_5-5	ADCYAP1	3070	4040
ADCYAP1R1_CCDS5433.1_ex2_7:31117633-31117656:+_5-1	ADCYAP1R1	717	937
ADCYAP1R1_CCDS5433.1_ex2_7:31117691-31117714:+_5-2	ADCYAP1R1	475	0
ADCYAP1R1_CCDS5433.1_ex6_7:31124369-31124392:+_5-3	ADCYAP1R1	197	270
ADCYAP1R1_CCDS5433.1_ex7_7:31124960-31124983:-_5-4	ADCYAP1R1	317	0
ADCYAP1R1_CCDS5433.1_ex8_7:31125996-31126019:+_5-5	ADCYAP1R1	317	0
ADD1_CCDS3363.1_ex3_4:2895738-2895761:+_5-1	ADD1	508	415
ADD1_CCDS3363.1_ex4_4:2896410-2896433:-_5-2	ADD1	341	1276
ADD1_CCDS3363.1_ex5_4:2899937-2899960:-_5-3	ADD1	632	0
ADD1_CCDS3363.1_ex6_4:2900176-2900199:-_5-4	ADD1	739	290
ADD1_CCDS3363.1_ex7_4:2900975-2900998:+_5-5	ADD1	15	0
ADD2_CCDS1906.1_ex11_2:70923364-70923387:+_5-1	ADD2	531	78
ADD2_CCDS1906.1_ex11_2:70923499-70923522:+_5-2	ADD2	202	0
ADD2_CCDS1906.1_ex12_2:70931458-70931481:+_5-3	ADD2	270	0
ADD2_CCDS1906.1_ex12_2:70931494-70931517:+_5-4	ADD2	1780	280
ADD2_CCDS1906.1_ex13_2:70933429-70933452:-_5-5	ADD2	505	0
ADD3_CCDS7561.1_ex2_10:111876106-111876129:-_5-1	ADD3	466	489
ADD3_CCDS7561.1_ex4_10:111878419-111878442:-_5-2	ADD3	205	74
ADD3_CCDS7561.1_ex4_10:111878446-111878469:-_5-3	ADD3	233	0
ADD3_CCDS7561.1_ex5_10:111878965-111878988:+_5-4	ADD3	338	371
ADD3_CCDS7561.1_ex5_10:111879029-111879052:+_5-5	ADD3	440	186
ADH1A_CCDS3648.1_ex3_4:100203682-100203705:-_5-1	ADH1A	208	0
ADH1A_CCDS3648.1_ex4_4:100205756-100205779:+_5-2	ADH1A	129	0
ADH1A_CCDS3648.1_ex5_4:100205923-100205946:-_5-3	ADH1A	865	253
ADH1A_CCDS3648.1_ex6_4:100208090-100208113:-_5-4	ADH1A	318	989
ADH1A_CCDS3648.1_ex7_4:100208716-100208739:+_5-5	ADH1A	273	0
ADH1B_CCDS34033.1_ex4_4:100237053-100237076:-_5-1	ADH1B	349	859
ADH1B_CCDS34033.1_ex4_4:100237119-100237142:-_5-2	ADH1B	567	2145
ADH1B_CCDS34033.1_ex4_4:100237255-100237278:+_5-3	ADH1B	356	232
ADH1B_CCDS34033.1_ex5_4:100237422-100237445:-_5-4	ADH1B	671	0
ADH1B_CCDS34033.1_ex5_4:100237440-100237463:+_5-5	ADH1B	288	229
ADH4_CCDS34032.1_ex4_4:100057812-100057835:+_5-1	ADH4	305	340
ADH4_CCDS34032.1_ex5_4:100060217-100060240:+_5-2	ADH4	115	0
ADH4_CCDS34032.1_ex5_4:100060262-100060285:+_5-3	ADH4	10	0
ADH4_CCDS34032.1_ex6_4:100062693-100062716:+_5-4	ADH4	229	206
ADH4_CCDS34032.1_ex6_4:100062741-100062764:+_5-5	ADH4	495	0
ADH5_CCDS47111.1_ex4_4:99998062-99998085:-_5-5	ADH5	128	0
ADH5_CCDS47111.1_ex6_4:100003190-100003213:+_5-2	ADH5	46	0
ADH5_CCDS47111.1_ex6_4:100003237-100003260:+_5-3	ADH5	134	0
ADH6_CCDS3647.1_ex2_4:100130074-100130097:-_5-1	ADH6	358	0
ADH6_CCDS3647.1_ex3_4:100131250-100131273:+_5-2	ADH6	336	3195
ADH6_CCDS3647.1_ex5_4:100134846-100134869:-_5-3	ADH6	19	0
ADH6_CCDS3647.1_ex5_4:100134890-100134913:-_5-4	ADH6	786	719
ADH6_CCDS3647.1_ex6_4:100137316-100137339:-_5-5	ADH6	69	0
ADH7_CCDS34034.1_ex4_4:100349039-100349062:-_5-1	ADH7	406	273
ADH7_CCDS34034.1_ex4_4:100349131-100349154:-_5-2	ADH7	614	260
ADH7_CCDS34034.1_ex5_4:100349238-100349261:+_5-3	ADH7	455	164
ADH7_CCDS34034.1_ex5_4:100349264-100349287:-_5-4	ADH7	277	0
ADH7_CCDS34034.1_ex6_4:100349699-100349722:-_5-5	ADH7	708	1579
ADHFE1_CCDS6190.2_ex4_8:67356894-67356917:-_5-1	ADHFE1	484	0
ADHFE1_CCDS6190.2_ex5_8:67357461-67357484:+_5-2	ADHFE1	345	565
ADHFE1_CCDS6190.2_ex5_8:67357506-67357529:+_5-3	ADHFE1	165	216
ADHFE1_CCDS6190.2_ex6_8:67359512-67359535:+_5-4	ADHFE1	24	0
ADHFE1_CCDS6190.2_ex7_8:67361168-67361191:-_5-5	ADHFE1	326	0
ADI1_CCDS1653.1_ex1_2:3504646-3504669:+_5-1	ADI1	716	277
ADI1_CCDS1653.1_ex1_2:3504745-3504768:-_5-2	ADI1	37	0
ADI1_CCDS1653.1_ex2_2:3517642-3517665:+_5-3	ADI1	182	0
ADI1_CCDS1653.1_ex2_2:3517674-3517697:-_5-4	ADI1	211	344
ADI1_CCDS1653.1_ex3_2:3523141-3523164:-_5-5	ADI1	509	0
ADIG_CCDS54461.1_ex0_20:37209972-37209995:+_5-1	ADIG	237	61
ADIG_CCDS54461.1_ex0_20:37209995-37210018:+_5-2	ADIG	310	0
ADIG_CCDS54461.1_ex1_20:37214657-37214680:+_5-3	ADIG	451	79
ADIG_CCDS54461.1_ex1_20:37214686-37214709:+_5-4	ADIG	513	388
ADIG_CCDS54461.1_ex1_20:37214712-37214735:-_5-5	ADIG	734	672
ADIPOQ_CCDS3284.1_ex0_3:186571002-186571025:-_5-1	ADIPOQ	1579	1258
ADIPOQ_CCDS3284.1_ex1_3:186571968-186571991:+_5-2	ADIPOQ	131	0
ADIPOQ_CCDS3284.1_ex1_3:186572028-186572051:-_5-3	ADIPOQ	507	385
ADIPOQ_CCDS3284.1_ex1_3:186572142-186572165:-_5-4	ADIPOQ	105	0
ADIPOQ_CCDS3284.1_ex1_3:186572178-186572201:+_5-5	ADIPOQ	1353	226
ADIPOR1_CCDS1430.1_ex4_1:202915555-202915578:+_5-1	ADIPOR1	247	1086
ADIPOR1_CCDS1430.1_ex4_1:202915589-202915612:-_5-2	ADIPOR1	237	0
ADIPOR1_CCDS1430.1_ex4_1:202915615-202915638:+_5-3	ADIPOR1	374	0
ADIPOR1_CCDS1430.1_ex4_1:202915658-202915681:-_5-4	ADIPOR1	262	0
ADIPOR1_CCDS1430.1_ex4_1:202915727-202915750:-_5-5	ADIPOR1	321	375
ADIPOR2_CCDS8511.1_ex1_12:1882072-1882095:-_5-1	ADIPOR2	389	125
ADIPOR2_CCDS8511.1_ex2_12:1887011-1887034:+_5-2	ADIPOR2	643	454
ADIPOR2_CCDS8511.1_ex2_12:1887047-1887070:+_5-3	ADIPOR2	222	197
ADIPOR2_CCDS8511.1_ex2_12:1887087-1887110:-_5-4	ADIPOR2	333	1265
ADIPOR2_CCDS8511.1_ex3_12:1889629-1889652:-_5-5	ADIPOR2	325	0
ADIRF_CCDS7381.1_ex1_10:88729975-88729998:+_5-1	ADIRF	600	0
ADIRF_CCDS7381.1_ex1_10:88729998-88730021:-_5-2	ADIRF	1932	1524
ADIRF_CCDS7381.1_ex2_10:88730232-88730255:-_5-3	ADIRF	286	176
ADIRF_CCDS7381.1_ex2_10:88730247-88730270:-_5-4	ADIRF	631	1
ADIRF_CCDS7381.1_ex2_10:88730265-88730288:-_5-5	ADIRF	332	152
ADK_CCDS55716.1_ex3_10:76074446-76074469:+_5-1	ADK	371	0
ADK_CCDS55716.1_ex4_10:76153993-76154016:-_5-2	ADK	344	0
ADK_CCDS55716.1_ex4_10:76154039-76154062:+_5-3	ADK	652	0
ADK_CCDS55716.1_ex5_10:76158230-76158253:-_5-4	ADK	131	0
ADK_CCDS55716.1_ex5_10:76158278-76158301:+_5-5	ADK	70	0
ADM_CCDS7801.1_ex1_11:10327499-10327522:+_5-1	ADM	514	0
ADM_CCDS7801.1_ex1_11:10327542-10327565:-_5-2	ADM	1121	1687
ADM_CCDS7801.1_ex1_11:10327555-10327578:+_5-3	ADM	1397	982
ADM_CCDS7801.1_ex1_11:10327583-10327606:-_5-4	ADM	967	540
ADM_CCDS7801.1_ex2_11:10327892-10327915:-_5-5	ADM	621	932
ADM2_CCDS33682.1_ex0_22:50920364-50920387:+_5-1	ADM2	724	0
ADM2_CCDS33682.1_ex1_22:50921047-50921070:-_5-2	ADM2	820	630
ADM2_CCDS33682.1_ex1_22:50921064-50921087:+_5-3	ADM2	3050	1766
ADM2_CCDS33682.1_ex1_22:50921103-50921126:-_5-4	ADM2	1051	0
ADM2_CCDS33682.1_ex1_22:50921151-50921174:+_5-5	ADM2	195	143
ADM5_CCDS46146.1_ex1_19:50193389-50193412:+_5-1	ADM5	1392	0
ADM5_CCDS46146.1_ex1_19:50193407-50193430:-_5-2	ADM5	494	38
ADM5_CCDS46146.1_ex1_19:50193425-50193448:-_5-3	ADM5	223	0
ADM5_CCDS46146.1_ex1_19:50193507-50193530:-_5-4	ADM5	473	1
ADM5_CCDS46146.1_ex1_19:50193563-50193586:+_5-5	ADM5	1584	779
ADNP_CCDS13433.1_ex0_20:49509755-49509778:+_5-1	ADNP	66	0
ADNP_CCDS13433.1_ex0_20:49510108-49510131:-_5-2	ADNP	571	0
ADNP_CCDS13433.1_ex0_20:49510441-49510464:+_5-3	ADNP	198	266
ADNP_CCDS13433.1_ex0_20:49510599-49510622:+_5-4	ADNP	1005	449
ADNP_CCDS13433.1_ex0_20:49510830-49510853:+_5-5	ADNP	1252	1048
ADNP2_CCDS32853.1_ex2_18:77893683-77893706:-_5-1	ADNP2	452	116
ADNP2_CCDS32853.1_ex2_18:77893973-77893996:-_5-2	ADNP2	221	0
ADNP2_CCDS32853.1_ex2_18:77894424-77894447:-_5-3	ADNP2	505	179
ADNP2_CCDS32853.1_ex2_18:77894469-77894492:+_5-4	ADNP2	850	0
ADNP2_CCDS32853.1_ex2_18:77894775-77894798:+_5-5	ADNP2	338	28
ADO_CCDS7266.2_ex0_10:64564899-64564922:-_5-1	ADO	406	576
ADO_CCDS7266.2_ex0_10:64565001-64565024:-_5-2	ADO	494	723
ADO_CCDS7266.2_ex0_10:64565080-64565103:+_5-3	ADO	266	49
ADO_CCDS7266.2_ex0_10:64565113-64565136:+_5-4	ADO	639	314
ADO_CCDS7266.2_ex0_10:64565215-64565238:+_5-5	ADO	332	0
ADORA1_CCDS1434.1_ex0_1:203098161-203098184:+_5-1	ADORA1	342	0
ADORA1_CCDS1434.1_ex0_1:203098289-203098312:-_5-2	ADORA1	46	491
ADORA1_CCDS1434.1_ex0_1:203098302-203098325:-_5-3	ADORA1	770	662
ADORA1_CCDS1434.1_ex1_1:203134397-203134420:+_5-4	ADORA1	215	472
ADORA1_CCDS1434.1_ex1_1:203134486-203134509:+_5-5	ADORA1	337	933
ADORA2A_CCDS13826.1_ex0_22:24829516-24829539:+_5-1	ADORA2A	1219	1082
ADORA2A_CCDS13826.1_ex0_22:24829565-24829588:-_5-2	ADORA2A	920	406
ADORA2A_CCDS13826.1_ex1_22:24836555-24836578:+_5-3	ADORA2A	634	355
ADORA2A_CCDS13826.1_ex1_22:24836649-24836672:+_5-4	ADORA2A	432	360
ADORA2A_CCDS13826.1_ex1_22:24836668-24836691:+_5-5	ADORA2A	304	91
ADORA2B_CCDS11173.1_ex0_17:15848837-15848860:+_5-1	ADORA2B	1233	766
ADORA2B_CCDS11173.1_ex0_17:15848854-15848877:-_5-2	ADORA2B	330	185
ADORA2B_CCDS11173.1_ex1_17:15878063-15878086:+_5-3	ADORA2B	562	278
ADORA2B_CCDS11173.1_ex1_17:15878235-15878258:-_5-4	ADORA2B	411	298
ADORA2B_CCDS11173.1_ex1_17:15878303-15878326:+_5-5	ADORA2B	750	692
ADORA3_CCDS41369.1_ex3_1:112031373-112031396:-_12-1	ADORA3	460	136
ADORA3_CCDS41369.1_ex3_1:112031411-112031434:-_12-2	ADORA3	206	173
ADORA3_CCDS41369.1_ex3_1:112031458-112031481:-_12-3	ADORA3	185	0
ADORA3_CCDS41369.1_ex3_1:112031517-112031540:+_12-4	ADORA3	430	106
ADORA3_CCDS41369.1_ex3_1:112031542-112031565:-_12-5	ADORA3	142	0
ADORA3_CCDS41369.1_ex3_1:112031595-112031618:-_12-6	ADORA3	386	0
ADORA3_CCDS41369.1_ex5_1:112106455-112106478:+_12-12	ADORA3	463	104
ADORA3_CCDS838.1_ex5_1:112045753-112045776:-_12-10	ADORA3	861	386
ADORA3_CCDS838.1_ex5_1:112045807-112045830:-_12-11	ADORA3	453	452
ADORA3_CCDS839.1_ex0_1:112042939-112042962:+_12-7	ADORA3	473	0
ADORA3_CCDS839.1_ex0_1:112043089-112043112:+_12-8	ADORA3	334	541
ADORA3_CCDS839.1_ex0_1:112043167-112043190:-_12-9	ADORA3	30	641
ADPGK_CCDS42057.1_ex2_15:73048702-73048725:+_5-1	ADPGK	1139	242
ADPGK_CCDS42057.1_ex2_15:73048739-73048762:+_5-2	ADPGK	804	621
ADPGK_CCDS42057.1_ex3_15:73052845-73052868:-_5-3	ADPGK	368	382
ADPGK_CCDS42057.1_ex6_15:73075831-73075854:+_5-4	ADPGK	820	327
ADPGK_CCDS42057.1_ex6_15:73075854-73075877:+_5-5	ADPGK	1063	858
ADPRH_CCDS2990.1_ex0_3:119301105-119301128:+_5-1	ADPRH	275	377
ADPRH_CCDS2990.1_ex0_3:119301139-119301162:+_5-2	ADPRH	425	70
ADPRH_CCDS2990.1_ex0_3:119301177-119301200:+_5-3	ADPRH	230	195
ADPRH_CCDS2990.1_ex1_3:119305236-119305259:-_5-4	ADPRH	760	748
ADPRH_CCDS2990.1_ex1_3:119305286-119305309:+_5-5	ADPRH	170	1
ADPRHL1_CCDS9535.1_ex3_13:114083355-114083378:-_5-1	ADPRHL1	470	1
ADPRHL1_CCDS9535.1_ex3_13:114083371-114083394:+_5-2	ADPRHL1	785	0
ADPRHL1_CCDS9535.1_ex4_13:114088129-114088152:-_5-3	ADPRHL1	1213	170
ADPRHL1_CCDS9535.1_ex5_13:114098738-114098761:-_5-4	ADPRHL1	103	0
ADPRHL1_CCDS9535.1_ex5_13:114098761-114098784:-_5-5	ADPRHL1	773	284
ADPRHL2_CCDS402.1_ex0_1:36554638-36554661:-_5-1	ADPRHL2	216	189
ADPRHL2_CCDS402.1_ex1_1:36556919-36556942:+_5-2	ADPRHL2	632	0
ADPRHL2_CCDS402.1_ex2_1:36557332-36557355:-_5-3	ADPRHL2	88	118
ADPRHL2_CCDS402.1_ex2_1:36557391-36557414:-_5-4	ADPRHL2	290	1
ADPRHL2_CCDS402.1_ex3_1:36557505-36557528:-_5-5	ADPRHL2	125	220
ADPRM_CCDS11159.2_ex0_17:10608361-10608384:-_5-1	ADPRM	802	696
ADPRM_CCDS11159.2_ex0_17:10608397-10608420:+_5-2	ADPRM	137	0
ADPRM_CCDS11159.2_ex0_17:10608517-10608540:+_5-3	ADPRM	80	0
ADPRM_CCDS11159.2_ex0_17:10608544-10608567:+_5-4	ADPRM	432	63
ADPRM_CCDS11159.2_ex0_17:10608702-10608725:-_5-5	ADPRM	106	175
ADRA1A_CCDS34869.1_ex2_8:26721958-26721981:+_5-1	ADRA1A	606	866
ADRA1A_CCDS34869.1_ex2_8:26721991-26722014:-_5-2	ADRA1A	2085	1894
ADRA1A_CCDS34869.1_ex2_8:26722060-26722083:-_5-3	ADRA1A	699	1
ADRA1A_CCDS34869.1_ex2_8:26722210-26722233:-_5-4	ADRA1A	212	354
ADRA1A_CCDS34869.1_ex2_8:26722320-26722343:+_5-5	ADRA1A	334	213
ADRA1B_CCDS4347.1_ex0_5:159344210-159344233:-_5-1	ADRA1B	247	211
ADRA1B_CCDS4347.1_ex0_5:159344316-159344339:-_5-2	ADRA1B	899	84
ADRA1B_CCDS4347.1_ex0_5:159344469-159344492:+_5-3	ADRA1B	1170	1242
ADRA1B_CCDS4347.1_ex0_5:159344554-159344577:-_5-4	ADRA1B	329	605
ADRA1B_CCDS4347.1_ex0_5:159344676-159344699:+_5-5	ADRA1B	401	250
ADRA1D_CCDS13079.1_ex1_20:4228757-4228780:+_5-1	ADRA1D	947	649
ADRA1D_CCDS13079.1_ex1_20:4228862-4228885:+_5-2	ADRA1D	423	262
ADRA1D_CCDS13079.1_ex1_20:4228967-4228990:-_5-3	ADRA1D	1586	949
ADRA1D_CCDS13079.1_ex1_20:4229078-4229101:-_5-4	ADRA1D	1436	1208
ADRA1D_CCDS13079.1_ex1_20:4229341-4229364:-_5-5	ADRA1D	1665	1203
ADRA2A_CCDS7569.2_ex0_10:112837968-112837991:-_5-1	ADRA2A	394	424
ADRA2A_CCDS7569.2_ex0_10:112838091-112838114:+_5-2	ADRA2A	556	0
ADRA2A_CCDS7569.2_ex0_10:112838107-112838130:+_5-3	ADRA2A	401	0
ADRA2A_CCDS7569.2_ex0_10:112838188-112838211:+_5-4	ADRA2A	908	351
ADRA2A_CCDS7569.2_ex0_10:112838354-112838377:-_5-5	ADRA2A	1205	352
ADRA2B_CCDS56129.1_ex0_2:96781203-96781226:+_5-1	ADRA2B	390	0
ADRA2B_CCDS56129.1_ex0_2:96781278-96781301:+_5-2	ADRA2B	523	251
ADRA2B_CCDS56129.1_ex0_2:96781430-96781453:+_5-3	ADRA2B	515	219
ADRA2B_CCDS56129.1_ex0_2:96781467-96781490:+_5-4	ADRA2B	337	0
ADRA2B_CCDS56129.1_ex0_2:96781629-96781652:-_5-5	ADRA2B	1346	969
ADRA2C_CCDS47004.1_ex0_4:3768419-3768442:+_5-1	ADRA2C	115	0
ADRA2C_CCDS47004.1_ex0_4:3768776-3768799:+_5-2	ADRA2C	3	0
ADRA2C_CCDS47004.1_ex0_4:3768830-3768853:-_5-3	ADRA2C	470	141
ADRA2C_CCDS47004.1_ex0_4:3768937-3768960:+_5-4	ADRA2C	439	3
ADRA2C_CCDS47004.1_ex0_4:3769103-3769126:+_5-5	ADRA2C	934	79
ADRB1_CCDS7586.1_ex0_10:115804377-115804400:-_5-1	ADRB1	764	0
ADRB1_CCDS7586.1_ex0_10:115804467-115804490:-_5-2	ADRB1	874	934
ADRB1_CCDS7586.1_ex0_10:115804535-115804558:+_5-3	ADRB1	754	456
ADRB1_CCDS7586.1_ex0_10:115804564-115804587:-_5-4	ADRB1	427	138
ADRB1_CCDS7586.1_ex0_10:115804596-115804619:-_5-5	ADRB1	730	0
ADRB2_CCDS4292.1_ex0_5:148206507-148206530:+_5-1	ADRB2	553	205
ADRB2_CCDS4292.1_ex0_5:148206563-148206586:-_5-2	ADRB2	591	219
ADRB2_CCDS4292.1_ex0_5:148206656-148206679:-_5-3	ADRB2	441	132
ADRB2_CCDS4292.1_ex0_5:148206726-148206749:+_5-4	ADRB2	0	0
ADRB2_CCDS4292.1_ex0_5:148206762-148206785:-_5-5	ADRB2	512	0
ADRB3_CCDS6099.1_ex1_8:37823440-37823463:+_5-1	ADRB3	1341	83
ADRB3_CCDS6099.1_ex1_8:37823468-37823491:+_5-2	ADRB3	639	0
ADRB3_CCDS6099.1_ex1_8:37823542-37823565:+_5-3	ADRB3	586	0
ADRB3_CCDS6099.1_ex1_8:37823593-37823616:-_5-4	ADRB3	717	0
ADRB3_CCDS6099.1_ex1_8:37823750-37823773:+_5-5	ADRB3	218	0
ADRBK1_CCDS8156.1_ex10_11:67049395-67049418:-_5-5	ADRBK1	245	427
ADRBK1_CCDS8156.1_ex3_11:67046947-67046970:+_5-1	ADRBK1	164	0
ADRBK1_CCDS8156.1_ex5_11:67047335-67047358:-_5-2	ADRBK1	555	0
ADRBK1_CCDS8156.1_ex6_11:67048198-67048221:-_5-3	ADRBK1	440	0
ADRBK1_CCDS8156.1_ex7_11:67048586-67048609:+_5-4	ADRBK1	2001	747
ADRBK2_CCDS13832.1_ex1_22:26000339-26000362:-_5-1	ADRBK2	385	541
ADRBK2_CCDS13832.1_ex10_22:26083499-26083522:-_5-4	ADRBK2	512	382
ADRBK2_CCDS13832.1_ex10_22:26083522-26083545:-_5-5	ADRBK2	414	0
ADRBK2_CCDS13832.1_ex3_22:26057577-26057600:-_5-2	ADRBK2	400	160
ADRBK2_CCDS13832.1_ex7_22:26070424-26070447:+_5-3	ADRBK2	222	0
ADRM1_CCDS13496.1_ex0_20:60878740-60878763:+_5-1	ADRM1	210	565
ADRM1_CCDS13496.1_ex0_20:60878809-60878832:+_5-2	ADRM1	131	345
ADRM1_CCDS13496.1_ex1_20:60879532-60879555:+_5-3	ADRM1	247	0
ADRM1_CCDS13496.1_ex1_20:60879568-60879591:-_5-4	ADRM1	879	459
ADRM1_CCDS13496.1_ex3_20:60881759-60881782:+_5-5	ADRM1	1772	374
ADSL_CCDS14001.1_ex0_22:40742659-40742682:+_5-1	ADSL	0	0
ADSL_CCDS14001.1_ex3_22:40750255-40750278:-_5-2	ADSL	17	0
ADSL_CCDS14001.1_ex3_22:40750276-40750299:-_5-3	ADSL	0	77
ADSL_CCDS14001.1_ex3_22:40750297-40750320:-_5-4	ADSL	56	0
ADSL_CCDS14001.1_ex4_22:40754960-40754983:+_5-5	ADSL	10	173
ADSS_CCDS1624.1_ex10_1:244600167-244600190:-_5-3	ADSS	0	0
ADSS_CCDS1624.1_ex11_1:244600984-244601007:+_5-4	ADSS	12	0
ADSS_CCDS1624.1_ex12_1:244614987-244615010:-_5-5	ADSS	0	0
ADSS_CCDS1624.1_ex7_1:244587312-244587335:+_5-1	ADSS	0	77
ADSS_CCDS1624.1_ex9_1:244595883-244595906:-_5-2	ADSS	514	0
ADSSL1_CCDS9990.1_ex1_14:105201350-105201373:+_5-1	ADSSL1	339	66
ADSSL1_CCDS9990.1_ex1_14:105201438-105201461:-_5-2	ADSSL1	1693	763
ADSSL1_CCDS9990.1_ex3_14:105205706-105205729:-_5-3	ADSSL1	137	0
ADSSL1_CCDS9990.1_ex4_14:105206081-105206104:+_5-4	ADSSL1	348	209
ADSSL1_CCDS9990.1_ex5_14:105206935-105206958:+_5-5	ADSSL1	161	0
ADTRP_CCDS4521.1_ex3_6:11766562-11766585:+_5-1	ADTRP	123	384
ADTRP_CCDS4521.1_ex4_6:11768470-11768493:+_5-2	ADTRP	246	94
ADTRP_CCDS4521.1_ex4_6:11768498-11768521:-_5-3	ADTRP	1099	135
ADTRP_CCDS4521.1_ex4_6:11768591-11768614:-_5-4	ADTRP	364	0
ADTRP_CCDS4521.1_ex5_6:11778863-11778886:-_5-5	ADTRP	470	79
AEBP1_CCDS5476.1_ex0_7:44144360-44144383:+_5-1	AEBP1	159	215
AEBP1_CCDS5476.1_ex0_7:44144447-44144470:-_5-2	AEBP1	1549	813
AEBP1_CCDS5476.1_ex10_7:44149887-44149910:-_5-5	AEBP1	273	284
AEBP1_CCDS5476.1_ex2_7:44147037-44147060:+_5-3	AEBP1	274	237
AEBP1_CCDS5476.1_ex3_7:44147260-44147283:+_5-4	AEBP1	365	364
AEBP2_CCDS44841.1_ex1_12:19615569-19615592:-_5-1	AEBP2	360	135
AEBP2_CCDS44841.1_ex1_12:19615584-19615607:+_5-2	AEBP2	228	0
AEBP2_CCDS44841.1_ex1_12:19615615-19615638:+_5-3	AEBP2	94	0
AEBP2_CCDS44841.1_ex2_12:19626223-19626246:-_5-4	AEBP2	508	0
AEBP2_CCDS44841.1_ex3_12:19646794-19646817:-_5-5	AEBP2	894	437
AEN_CCDS10344.1_ex0_15:89169633-89169656:-_5-1	AEN	276	578
AEN_CCDS10344.1_ex0_15:89169804-89169827:-_5-2	AEN	1654	360
AEN_CCDS10344.1_ex0_15:89169829-89169852:-_5-3	AEN	499	0
AEN_CCDS10344.1_ex0_15:89169894-89169917:-_5-4	AEN	881	302
AEN_CCDS10344.1_ex1_15:89172542-89172565:-_5-5	AEN	471	0
AES_CCDS12101.1_ex1_19:3054123-3054146:+_5-1	AES	253	106
AES_CCDS12101.1_ex2_19:3055684-3055707:-_5-2	AES	346	276
AES_CCDS12101.1_ex2_19:3055697-3055720:-_5-3	AES	88	0
AES_CCDS12101.1_ex4_19:3057723-3057746:+_5-4	AES	795	0
AES_CCDS12101.1_ex5_19:3061186-3061209:+_5-5	AES	1046	273
AFAP1_CCDS3397.1_ex11_4:7840309-7840332:-_5-3	AFAP1	305	488
AFAP1_CCDS3397.1_ex12_4:7845045-7845068:+_5-4	AFAP1	435	255
AFAP1_CCDS3397.1_ex13_4:7857244-7857267:+_5-5	AFAP1	278	79
AFAP1_CCDS3397.1_ex7_4:7802348-7802371:-_5-1	AFAP1	1250	747
AFAP1_CCDS3397.1_ex8_4:7811327-7811350:+_5-2	AFAP1	890	900
AFAP1L1_CCDS34274.1_ex3_5:148680777-148680800:-_5-1	AFAP1L1	618	142
AFAP1L1_CCDS34274.1_ex5_5:148685878-148685901:-_5-2	AFAP1L1	242	0
AFAP1L1_CCDS34274.1_ex7_5:148689545-148689568:-_5-3	AFAP1L1	588	1
AFAP1L1_CCDS34274.1_ex7_5:148689630-148689653:-_5-4	AFAP1L1	201	0
AFAP1L1_CCDS34274.1_ex9_5:148695403-148695426:+_5-5	AFAP1L1	869	312
AFAP1L2_CCDS31286.1_ex10_10:116068233-116068256:+_5-1	AFAP1L2	1229	2054
AFAP1L2_CCDS31286.1_ex11_10:116070121-116070144:+_5-2	AFAP1L2	605	117
AFAP1L2_CCDS31286.1_ex11_10:116070167-116070190:-_5-3	AFAP1L2	746	477
AFAP1L2_CCDS31286.1_ex13_10:116075431-116075454:+_5-4	AFAP1L2	1063	204
AFAP1L2_CCDS31286.1_ex17_10:116100364-116100387:+_5-5	AFAP1L2	122	0
AFF1_CCDS3616.1_ex10_4:88035619-88035642:+_5-5	AFF1	489	1
AFF1_CCDS3616.1_ex2_4:87968362-87968385:+_5-1	AFF1	1063	160
AFF1_CCDS3616.1_ex2_4:87968576-87968599:-_5-2	AFF1	707	203
AFF1_CCDS3616.1_ex2_4:87968641-87968664:-_5-3	AFF1	495	80
AFF1_CCDS3616.1_ex9_4:88029455-88029478:-_5-4	AFF1	319	196
AFF2_CCDS14684.1_ex10_X:148037361-148037384:-_5-3	AFF2	1079	29
AFF2_CCDS14684.1_ex10_X:148037432-148037455:+_5-4	AFF2	180	0
AFF2_CCDS14684.1_ex10_X:148037505-148037528:-_5-5	AFF2	557	245
AFF2_CCDS14684.1_ex5_X:147924507-147924530:-_5-1	AFF2	114	0
AFF2_CCDS14684.1_ex7_X:147967498-147967521:-_5-2	AFF2	762	165
AFF3_CCDS33258.1_ex10_2:100210570-100210593:+_5-1	AFF3	401	296
AFF3_CCDS33258.1_ex10_2:100210724-100210747:-_5-2	AFF3	219	469
AFF3_CCDS33258.1_ex11_2:100217950-100217973:+_5-3	AFF3	397	80
AFF3_CCDS33258.1_ex18_2:100623253-100623276:+_5-4	AFF3	439	1084
AFF3_CCDS33258.1_ex19_2:100623709-100623732:+_5-5	AFF3	158	0
AFF4_CCDS4164.1_ex10_5:132232732-132232755:-_5-1	AFF4	438	90
AFF4_CCDS4164.1_ex12_5:132234809-132234832:-_5-2	AFF4	263	0
AFF4_CCDS4164.1_ex16_5:132262855-132262878:+_5-3	AFF4	43	0
AFF4_CCDS4164.1_ex18_5:132269970-132269993:+_5-4	AFF4	851	122
AFF4_CCDS4164.1_ex18_5:132270095-132270118:-_5-5	AFF4	333	0
AFG3L2_CCDS11859.1_ex10_18:12359998-12360021:-_5-3	AFG3L2	47	227
AFG3L2_CCDS11859.1_ex11_18:12363799-12363822:-_5-4	AFG3L2	46	0
AFG3L2_CCDS11859.1_ex12_18:12367091-12367114:-_5-5	AFG3L2	175	157
AFG3L2_CCDS11859.1_ex8_18:12356731-12356754:+_5-1	AFG3L2	36	0
AFG3L2_CCDS11859.1_ex9_18:12358897-12358920:+_5-2	AFG3L2	184	265
AFM_CCDS3557.1_ex3_4:74351751-74351774:-_5-1	AFM	249	0
AFM_CCDS3557.1_ex4_4:74352743-74352766:+_5-2	AFM	655	195
AFM_CCDS3557.1_ex4_4:74352797-74352820:+_5-3	AFM	301	270
AFM_CCDS3557.1_ex6_4:74354454-74354477:+_5-4	AFM	277	248
AFM_CCDS3557.1_ex7_4:74357790-74357813:-_5-5	AFM	132	0
AFMID_CCDS32750.2_ex1_17:76187074-76187097:+_5-1	AFMID	511	0
AFMID_CCDS32750.2_ex2_17:76198621-76198644:+_5-2	AFMID	696	0
AFMID_CCDS32750.2_ex2_17:76198664-76198687:-_5-3	AFMID	535	0
AFMID_CCDS32750.2_ex4_17:76200757-76200780:+_5-4	AFMID	1672	516
AFMID_CCDS32750.2_ex4_17:76200786-76200809:-_5-5	AFMID	144	0
AFP_CCDS3556.1_ex2_4:74303981-74304004:-_5-1	AFP	26	0
AFP_CCDS3556.1_ex2_4:74304001-74304024:+_5-2	AFP	49	0
AFP_CCDS3556.1_ex3_4:74306444-74306467:-_5-3	AFP	292	0
AFP_CCDS3556.1_ex4_4:74308045-74308068:-_5-4	AFP	40	0
AFP_CCDS3556.1_ex6_4:74310784-74310807:-_5-5	AFP	593	392
AFTPH_CCDS1878.1_ex0_2:64778754-64778777:+_5-1	AFTPH	449	322
AFTPH_CCDS1878.1_ex0_2:64778970-64778993:+_5-2	AFTPH	766	116
AFTPH_CCDS1878.1_ex0_2:64779139-64779162:+_5-3	AFTPH	70	0
AFTPH_CCDS1878.1_ex0_2:64779585-64779608:+_5-4	AFTPH	361	487
AFTPH_CCDS1878.1_ex0_2:64779946-64779969:-_5-5	AFTPH	90	0
AGA_CCDS3829.1_ex4_4:178358623-178358646:-_5-1	AGA	87	0
AGA_CCDS3829.1_ex6_4:178360728-178360751:-_5-2	AGA	275	0
AGA_CCDS3829.1_ex6_4:178360765-178360788:-_5-3	AGA	335	75
AGA_CCDS3829.1_ex7_4:178361558-178361581:-_5-4	AGA	456	0
AGA_CCDS3829.1_ex8_4:178363401-178363424:-_5-5	AGA	394	511
AGAP1_CCDS2514.1_ex1_2:236617820-236617843:+_5-1	AGAP1	766	992
AGAP1_CCDS2514.1_ex4_2:236653334-236653357:+_5-2	AGAP1	1427	605
AGAP1_CCDS2514.1_ex4_2:236653400-236653423:-_5-3	AGAP1	98	165
AGAP1_CCDS2514.1_ex5_2:236659000-236659023:+_5-4	AGAP1	826	105
AGAP1_CCDS2514.1_ex5_2:236659018-236659041:+_5-5	AGAP1	634	0
AGAP2_CCDS44932.1_ex13_12:58126639-58126662:-_5-1	AGAP2	245	0
AGAP2_CCDS44932.1_ex13_12:58126694-58126717:+_5-2	AGAP2	411	0
AGAP2_CCDS44932.1_ex14_12:58127944-58127967:-_5-3	AGAP2	220	448
AGAP2_CCDS44932.1_ex15_12:58128124-58128147:-_5-4	AGAP2	354	0
AGAP2_CCDS44932.1_ex17_12:58129150-58129173:-_5-5	AGAP2	615	0
AGAP3_CCDS43681.1_ex1_7:150813913-150813936:-_9-1	AGAP3	164	0
AGAP3_CCDS43681.1_ex2_7:150814195-150814218:-_9-2	AGAP3	936	0
AGAP3_CCDS43681.1_ex2_7:150814218-150814241:+_9-3	AGAP3	802	134
AGAP3_CCDS43681.1_ex5_7:150815316-150815339:-_9-4	AGAP3	690	979
AGAP3_CCDS43681.1_ex5_7:150815353-150815376:-_9-5	AGAP3	412	208
AGAP3_CCDS43681.1_ex5_7:150815380-150815403:+_9-6	AGAP3	264	267
AGAP3_CCDS43681.1_ex7_7:150817067-150817090:+_9-7	AGAP3	849	225
AGAP3_CCDS43681.1_ex7_7:150817206-150817229:-_9-8	AGAP3	936	0
AGAP3_CCDS43681.1_ex9_7:150825666-150825689:+_9-9	AGAP3	442	0
AGAP5_CCDS44439.1_ex7_10:75457302-75457325:-_2-2	AGAP5	331	1
AGAP6_CCDS44397.1_ex7_10:51768708-51768731:-_5-3	AGAP6	50	0
AGAP6_CCDS44397.1_ex7_10:51768810-51768833:-_5-5	AGAP6	433	34
AGAP7_CCDS41524.1_ex0_10:51465576-51465599:+_1-1	AGAP7	160	301
AGBL1_CCDS58398.1_ex2_15:86702235-86702258:+_5-1	AGBL1	337	217
AGBL1_CCDS58398.1_ex4_15:86790990-86791013:+_5-2	AGBL1	722	0
AGBL1_CCDS58398.1_ex5_15:86800136-86800159:-_5-3	AGBL1	1063	186
AGBL1_CCDS58398.1_ex8_15:86807925-86807948:-_5-4	AGBL1	99	0
AGBL1_CCDS58398.1_ex8_15:86808032-86808055:-_5-5	AGBL1	235	683
AGBL2_CCDS7944.1_ex9_11:47711907-47711930:+_5-1	AGBL2	1003	269
AGBL2_CCDS7944.1_ex9_11:47712015-47712038:+_5-2	AGBL2	561	242
AGBL2_CCDS7944.1_ex9_11:47712121-47712144:-_5-3	AGBL2	775	693
AGBL2_CCDS7944.1_ex9_11:47712210-47712233:+_5-4	AGBL2	201	0
AGBL2_CCDS7944.1_ex9_11:47712364-47712387:+_5-5	AGBL2	592	366
AGBL3_CCDS47718.1_ex2_7:134678268-134678291:-_5-1	AGBL3	453	0
AGBL3_CCDS47718.1_ex3_7:134701825-134701848:-_5-2	AGBL3	195	0
AGBL3_CCDS47718.1_ex5_7:134718972-134718995:+_5-3	AGBL3	243	0
AGBL3_CCDS47718.1_ex5_7:134719032-134719055:+_5-4	AGBL3	475	0
AGBL3_CCDS47718.1_ex5_7:134719649-134719672:+_5-5	AGBL3	220	147
AGBL4_CCDS44137.1_ex10_1:49711452-49711475:+_5-3	AGBL4	203	0
AGBL4_CCDS44137.1_ex11_1:50163020-50163043:-_5-4	AGBL4	611	486
AGBL4_CCDS44137.1_ex11_1:50163049-50163072:-_5-5	AGBL4	72	550
AGBL4_CCDS44137.1_ex7_1:49128851-49128874:-_5-1	AGBL4	458	435
AGBL4_CCDS44137.1_ex8_1:49332861-49332884:-_5-2	AGBL4	474	0
AGBL5_CCDS1732.3_ex1_2:27276402-27276425:-_5-1	AGBL5	833	488
AGBL5_CCDS1732.3_ex2_2:27276797-27276820:+_5-2	AGBL5	652	900
AGBL5_CCDS1732.3_ex3_2:27277644-27277667:-_5-3	AGBL5	411	179
AGBL5_CCDS1732.3_ex4_2:27278019-27278042:-_5-4	AGBL5	1652	3365
AGBL5_CCDS1732.3_ex4_2:27278106-27278129:-_5-5	AGBL5	596	0
AGER_CCDS4746.1_ex6_6:32150887-32150910:+_5-1	AGER	771	244
AGER_CCDS4746.1_ex8_6:32151325-32151348:+_5-2	AGER	843	126
AGER_CCDS4746.1_ex8_6:32151409-32151432:+_5-3	AGER	1073	375
AGER_CCDS4746.1_ex8_6:32151454-32151477:+_5-4	AGER	546	422
AGER_CCDS4746.1_ex9_6:32151668-32151691:-_5-5	AGER	397	0
AGFG1_CCDS2467.1_ex0_2:228337249-228337272:-_5-1	AGFG1	710	397
AGFG1_CCDS2467.1_ex3_2:228388604-228388627:+_5-2	AGFG1	158	0
AGFG1_CCDS2467.1_ex4_2:228389481-228389504:+_5-3	AGFG1	304	0
AGFG1_CCDS2467.1_ex4_2:228389592-228389615:-_5-4	AGFG1	304	0
AGFG1_CCDS2467.1_ex6_2:228398386-228398409:+_5-5	AGFG1	290	0
AGFG2_CCDS5697.1_ex0_7:100137121-100137144:+_5-1	AGFG2	609	122
AGFG2_CCDS5697.1_ex1_7:100146458-100146481:-_5-2	AGFG2	614	0
AGFG2_CCDS5697.1_ex1_7:100146516-100146539:+_5-3	AGFG2	412	246
AGFG2_CCDS5697.1_ex3_7:100151059-100151082:-_5-4	AGFG2	4	0
AGFG2_CCDS5697.1_ex4_7:100151726-100151749:+_5-5	AGFG2	690	246
AGGF1_CCDS4035.1_ex1_5:76330251-76330274:+_5-1	AGGF1	97	108
AGGF1_CCDS4035.1_ex2_5:76331501-76331524:-_5-2	AGGF1	255	0
AGGF1_CCDS4035.1_ex4_5:76335364-76335387:+_5-3	AGGF1	279	247
AGGF1_CCDS4035.1_ex4_5:76335451-76335474:-_5-4	AGGF1	97	0
AGGF1_CCDS4035.1_ex5_5:76342206-76342229:+_5-5	AGGF1	321	617
AGK_CCDS5865.1_ex3_7:141301036-141301059:-_5-1	AGK	105	0
AGK_CCDS5865.1_ex5_7:141313956-141313979:+_5-2	AGK	137	0
AGK_CCDS5865.1_ex6_7:141315303-141315326:-_5-3	AGK	544	0
AGK_CCDS5865.1_ex6_7:141315330-141315353:+_5-4	AGK	228	60
AGK_CCDS5865.1_ex8_7:141333724-141333747:+_5-5	AGK	428	351
AGL_CCDS759.1_ex10_1:100343251-100343274:+_5-1	AGL	105	0
AGL_CCDS759.1_ex10_1:100343366-100343389:-_5-2	AGL	161	0
AGL_CCDS759.1_ex12_1:100346219-100346242:+_5-3	AGL	98	0
AGL_CCDS759.1_ex12_1:100346307-100346330:-_5-4	AGL	26	0
AGL_CCDS759.1_ex14_1:100346863-100346886:+_5-5	AGL	183	0
AGMAT_CCDS160.1_ex4_1:15906590-15906613:+_5-1	AGMAT	275	140
AGMAT_CCDS160.1_ex5_1:15909786-15909809:+_5-2	AGMAT	212	597
AGMAT_CCDS160.1_ex5_1:15909825-15909848:-_5-3	AGMAT	523	348
AGMAT_CCDS160.1_ex5_1:15909868-15909891:-_5-4	AGMAT	1095	540
AGMAT_CCDS160.1_ex6_1:15911300-15911323:+_5-5	AGMAT	1099	82
AGMO_CCDS34604.1_ex10_7:15584395-15584418:-_5-1	AGMO	1051	163
AGMO_CCDS34604.1_ex10_7:15584415-15584438:-_5-2	AGMO	420	0
AGMO_CCDS34604.1_ex11_7:15599786-15599809:-_5-3	AGMO	480	0
AGMO_CCDS34604.1_ex11_7:15599804-15599827:+_5-4	AGMO	601	0
AGMO_CCDS34604.1_ex11_7:15599845-15599868:-_5-5	AGMO	1261	627
AGO1_CCDS398.1_ex1_1:36354151-36354174:+_5-1	AGO1	202	386
AGO1_CCDS398.1_ex2_1:36358261-36358284:-_5-2	AGO1	867	0
AGO1_CCDS398.1_ex5_1:36359727-36359750:-_5-3	AGO1	214	0
AGO1_CCDS398.1_ex8_1:36367124-36367147:+_5-4	AGO1	160	0
AGO1_CCDS398.1_ex9_1:36367647-36367670:-_5-5	AGO1	642	1209
AGO2_CCDS55279.1_ex10_8:141567216-141567239:-_5-3	AGO2	415	0
AGO2_CCDS55279.1_ex14_8:141572593-141572616:+_5-4	AGO2	251	659
AGO2_CCDS55279.1_ex14_8:141572640-141572663:+_5-5	AGO2	1460	1038
AGO2_CCDS55279.1_ex8_8:141566067-141566090:+_5-1	AGO2	226	0
AGO2_CCDS55279.1_ex9_8:141566301-141566324:+_5-2	AGO2	850	732
AGO3_CCDS399.1_ex6_1:36474335-36474358:+_5-1	AGO3	72	75
AGO3_CCDS399.1_ex7_1:36474509-36474532:+_5-2	AGO3	62	195
AGO3_CCDS399.1_ex8_1:36475158-36475181:+_5-3	AGO3	77	222
AGO3_CCDS399.1_ex9_1:36479323-36479346:+_5-4	AGO3	481	575
AGO3_CCDS399.1_ex9_1:36479337-36479360:-_5-5	AGO3	142	0
AGO4_CCDS397.1_ex2_1:36288502-36288525:+_5-1	AGO4	1198	578
[truncated: 88,710 more rows]
