# Supplementary material for: Heparan sulfates are critical regulators of the inhibitory megakaryocyte-platelet receptor G6b-B
Source: eLife. 2019 Aug 22;8:e46840. doi: 10.7554/eLife.46840 (PMC6742478; doi:10.7554/eLife.46840)
Supplement: Figure 3—source data 2. [file elife-46840-fig3-data2.txt]

id	num	neg|score	neg|p-value	neg|fdr	neg|rank	neg|goodsgrna	neg|lfc	pos|score	pos|p-value	pos|fdr	pos|rank	pos|goodsgrna	pos|lfc
GDF10	5	7.1005e-06	3.2723e-05	0.321163	1	5	-8.6373	0.98406	0.98416	0.999976	17628	0	-8.6373
MDH1B	5	8.5321e-06	3.9047e-05	0.321163	2	5	-7.8322	0.99999	0.99999	0.999989	18003	0	-7.8322
ERC1	5	1.4439e-05	6.1321e-05	0.321163	3	4	-8.4602	0.93869	0.93887	0.999976	16735	0	-8.4602
HACL1	5	1.9449e-05	8.5519e-05	0.321163	4	4	-8.5361	0.73589	0.78942	0.999976	13917	1	-8.5361
DLGAP2	5	2.0734e-05	8.9919e-05	0.321163	5	4	-8.6083	0.90999	0.91036	0.999976	16186	0	-8.6083
SLC26A6	5	2.7764e-05	0.00012897	0.321163	6	4	-8.8357	0.95892	0.95909	0.999976	17121	0	-8.8357
RRAS	5	2.8063e-05	0.00013117	0.321163	7	3	-2.8771	0.89123	0.89173	0.999976	15875	1	-2.8771
SOCS7	5	3.0021e-05	0.00014272	0.321163	8	4	-8.3914	0.4484	0.60713	0.999976	10561	1	-8.3914
GREB1	5	3.5538e-05	0.00016801	0.336084	9	5	-8.5341	0.99908	0.99908	0.999976	17977	0	-8.5341
MKRN2	5	4.475e-05	0.00021421	0.340523	10	4	-8.3263	0.18549	0.35546	0.999976	6025	1	-8.3263
NR0B2	5	4.6431e-05	0.00022246	0.340523	11	5	-7.6314	0.99995	0.99996	0.999989	18002	0	-7.6314
SGSM1	5	5.5379e-05	0.00026151	0.340523	12	4	-8.1814	0.9286	0.92889	0.999976	16538	0	-8.1814
TSPYL6	5	5.5762e-05	0.00026261	0.340523	13	3	-7.5326	0.81723	0.83414	0.999976	14788	1	-7.5326
TMPO	5	5.663e-05	0.00026481	0.340523	14	4	-6.7169	0.14464	0.29628	0.999976	5056	1	-6.7169
DLG4	5	7.3163e-05	0.0003352	0.40231	15	5	-7.5068	0.99993	0.99993	0.999989	18001	0	-7.5068
IL33	6	8.1621e-05	0.0004364	0.436425	16	5	-7.7451	0.59542	0.73919	0.999976	12816	1	-7.7451
HTRA4	5	8.4187e-05	0.00038745	0.435953	17	2	-0.53473	0.53305	0.67821	0.999976	11853	1	-0.53473
RASIP1	5	9.4022e-05	0.00043255	0.436425	18	2	-0.54585	0.51813	0.66542	0.999976	11627	2	-0.54585
NCOR2	5	9.9927e-05	0.00046059	0.436425	19	3	-7.6842	0.39846	0.56636	0.999976	9827	1	-7.6842
KIAA1199	5	0.00014031	0.00063768	0.544779	20	3	-5.2286	0.46915	0.62426	0.999976	10885	2	-5.2286
BACH1	5	0.00014209	0.00064593	0.544779	21	5	-8.058	0.99975	0.99975	0.999976	17999	0	-8.058
SMIM22	5	0.00016199	0.00074878	0.586096	22	3	-8.0666	0.33916	0.51845	0.999976	8925	2	-8.0666
KLHL34	5	0.00018041	0.00083457	0.609644	23	3	-0.79855	0.36085	0.53577	0.999976	9242	1	-0.79855
MCCC2	5	0.00018556	0.00085657	0.609644	24	5	-7.5884	0.99981	0.99982	0.999988	18000	0	-7.5884
LMLN	5	0.00019321	0.00088847	0.609644	25	4	-8.5504	0.27796	0.47018	0.999976	8037	1	-8.5504
KIAA0513	5	0.00019931	0.00091431	0.609644	26	2	2.0657	0.038626	0.11288	0.957437	2100	3	2.0657
ZNF195	9	0.00021508	0.001588	0.680384	27	4	1.8096	0.024887	0.098366	0.936972	1531	5	1.8096
TMEM222	5	0.00023883	0.0010876	0.668636	28	2	-0.07919	0.17132	0.33523	0.999976	5681	2	-0.07919
MAU2	5	0.00025025	0.0011431	0.668636	29	4	-7.9072	0.95642	0.95664	0.999976	17070	0	-7.9072
PRAM1	5	0.00025255	0.0011513	0.668636	30	1	0.35004	0.30084	0.48814	0.999976	8357	2	0.35004
RNF123	5	0.00029067	0.0013383	0.680384	31	5	-7.0404	0.99971	0.99971	0.999976	17998	0	-7.0404
PIAS2	4	0.0002979	0.0010881	0.668636	32	4	-7.5152	0.9997	0.99971	0.999976	17997	0	-7.5152
CTCFL	12	0.00030036	0.0025356	0.700144	33	8	-6.4271	0.53946	0.7955	0.999976	11946	3	-6.4271
SPACA3	5	0.00030599	0.0014104	0.680384	34	5	-8.4774	0.98501	0.98513	0.999976	17647	0	-8.4774
Mar-04	5	0.00030866	0.0014247	0.680384	35	4	-7.5884	0.93243	0.93267	0.999976	16617	0	-7.5884
ANKRD17	5	0.00030944	0.001428	0.680384	36	4	-7.8555	0.38845	0.55809	0.999976	9677	1	-7.8555
C15orf56	5	0.0003232	0.0014791	0.680384	37	3	-8.4667	0.41961	0.58349	0.999976	10144	2	-8.4667
UGCG	5	0.00032737	0.0014951	0.680384	38	4	-7.8221	0.7383	0.79057	0.999976	13941	1	-7.8221
ACP6	5	0.00033187	0.0015143	0.680384	39	4	-7.7441	0.96859	0.9688	0.999976	17301	0	-7.7441
TRMT112	2	0.00034796	0.00066573	0.544779	40	1	-0.61248	0.73087	0.73041	0.999976	13876	0	-0.61248
SGK2	5	0.00035427	0.0016111	0.680384	41	5	-7.699	0.99965	0.99965	0.999976	17996	0	-7.699
KIAA1024L	5	0.00035427	0.0016111	0.680384	42	5	-7.2997	0.99965	0.99965	0.999976	17995	0	-7.2997
AJAP1	5	0.00036146	0.0016403	0.680384	43	3	-8.4471	0.8886	0.88924	0.999976	15824	1	-8.4471
LY6D	5	0.00036477	0.0016568	0.680384	44	3	-1.8928	0.74602	0.79437	0.999976	14023	1	-1.8928
ALG9	5	0.00036716	0.0016678	0.680384	45	5	-7.3189	0.99963	0.99964	0.999976	17994	0	-7.3189
GNRH2	5	0.00039367	0.0017816	0.680384	46	4	-7.9199	0.74715	0.79493	0.999976	14037	1	-7.9199
BCAS4	5	0.00040019	0.0018135	0.680384	47	4	-7.9418	0.9171	0.9174	0.999976	16312	0	-7.9418
PHC3	5	0.00040033	0.0018141	0.680384	48	5	-7.8783	0.9996	0.9996	0.999976	17993	0	-7.8783
RAB3A	5	0.00040033	0.0018141	0.680384	49	5	-7.3889	0.9996	0.9996	0.999976	17992	0	-7.3889
ZNF624	5	0.00041986	0.0019086	0.681264	50	4	-7.7566	0.94248	0.94264	0.999976	16797	0	-7.7566
NPTX2	5	0.00042088	0.0019158	0.681264	51	2	-0.25293	0.79883	0.82277	0.999976	14575	1	-0.25293
ADAMTSL2	5	0.00042411	0.0019345	0.681264	52	4	-8.4184	0.78458	0.81466	0.999976	14413	1	-8.4184
ARL6IP5	5	0.00043155	0.0019678	0.681264	53	5	-7.4293	0.99957	0.99956	0.999976	17991	0	-7.4293
ZZEF1	5	0.00047699	0.0021803	0.700144	54	3	-0.69102	0.31365	0.49823	0.999976	8534	1	-0.69102
KLHL31	5	0.00050545	0.0023107	0.700144	55	5	-7.1303	0.99949	0.99949	0.999976	17990	0	-7.1303
CSRNP1	5	0.00050555	0.0023112	0.700144	56	3	-8.3868	0.34963	0.52681	0.999976	9079	1	-8.3868
SERPINB8	13	0.00051429	0.0044506	0.700144	57	11	-6.0105	0.26932	0.57254	0.999976	7919	2	-6.0105
NBEA	10	0.00052474	0.0039309	0.700144	58	5	-0.63615	0.14687	0.37188	0.999976	5116	3	-0.63615
C9orf69	5	0.00053309	0.0024223	0.700144	59	3	-7.5152	0.6859	0.7673	0.999976	13511	1	-7.5152
CCM2	5	0.00055581	0.0025169	0.700144	60	4	-7.9755	0.6585	0.75623	0.999976	13279	1	-7.9755
B3GAT1	5	0.00058919	0.0026643	0.700144	61	3	-0.63907	0.10745	0.24033	0.999976	4112	2	-0.63907
SFT2D3	5	0.00058984	0.0026659	0.700144	62	2	0.028867	0.13903	0.28794	0.999976	4913	2	0.028867
NTNG2	5	0.00060521	0.0027363	0.700144	63	3	-7.3189	0.86539	0.86868	0.999976	15449	1	-7.3189
SP7	5	0.00061475	0.0027803	0.700144	64	5	-6.7385	0.99939	0.99937	0.999976	17989	0	-6.7385
ZFYVE28	10	0.00061481	0.0044896	0.700144	65	5	-3.6676	0.82134	0.92132	0.999976	14849	2	-3.6676
ZBED2	5	0.00064529	0.0029178	0.700144	66	4	-6.7876	0.96751	0.96771	0.999976	17282	0	-6.7876
SLCO2A1	5	0.00065776	0.0029712	0.700144	67	5	-7.3566	0.99934	0.99934	0.999976	17988	0	-7.3566
FUT1	5	0.00066107	0.0029866	0.700144	68	4	-7.6429	0.91216	0.9125	0.999976	16224	0	-7.6429
SCARB1	5	0.0006838	0.0030856	0.700144	69	4	-8.0523	0.95689	0.95708	0.999976	17080	0	-8.0523
THAP10	5	0.00068954	0.0031059	0.700144	70	5	-8.3287	0.99737	0.99738	0.999976	17926	0	-8.3287
SMC1B	5	0.00069127	0.0031114	0.700144	71	5	-7.8816	0.99931	0.9993	0.999976	17987	0	-7.8816
CHSY1	5	0.00070139	0.003156	0.700144	72	2	0.34864	0.75877	0.80075	0.999976	14155	1	0.34864
TRIM45	5	0.00072543	0.0032539	0.700144	73	5	-6.9383	0.99927	0.99927	0.999976	17986	0	-6.9383
ACAN	5	0.00074318	0.003338	0.700144	74	3	-6.7609	0.61958	0.74176	0.999976	13003	1	-6.7609
FLII	5	0.00075147	0.0033716	0.700144	75	5	-7.6042	0.99925	0.99925	0.999976	17985	0	-7.6042
S1PR3	5	0.00075147	0.0033716	0.700144	76	5	-7.3797	0.99925	0.99925	0.999976	17984	0	-7.3797
C19orf44	5	0.00075805	0.0034034	0.700144	77	4	-7.612	0.88549	0.8863	0.999976	15785	1	-7.612
SSR4	5	0.00076532	0.0034364	0.700144	78	3	-8.3072	0.82039	0.83613	0.999976	14834	1	-8.3072
TFAP2E	5	0.00077839	0.0034969	0.700144	79	4	-7.086	0.40881	0.57484	0.999976	9964	1	-7.086
SIX3	5	0.00078138	0.0035129	0.700144	80	4	-7.1951	0.96122	0.96138	0.999976	17166	0	-7.1951
CHST9	7	0.00078789	0.0045738	0.700144	81	7	-6.1731	0.99921	0.99923	0.999976	17983	0	-6.1731
CDCA2	5	0.00079409	0.0035657	0.700144	82	5	-7.0519	0.99921	0.99921	0.999976	17982	0	-7.0519
APOB	5	0.00080092	0.0035954	0.700144	83	2	-0.3618	0.39479	0.56332	0.999976	9775	1	-0.3618
B3GNT3	5	0.00080127	0.0035981	0.700144	84	3	-8.2999	0.89024	0.8908	0.999976	15862	1	-8.2999
KLK11	5	0.00080784	0.0036292	0.700144	85	2	0.52261	0.32375	0.50616	0.999976	8683	2	0.52261
TEX37	5	0.0008086	0.0036317	0.700144	86	4	-7.9136	0.63577	0.74764	0.999976	13121	1	-7.9136
COMMD2	5	0.00080879	0.0036322	0.700144	87	5	-6.7313	0.99919	0.9992	0.999976	17981	0	-6.7313
PRKAR2B	5	0.00081357	0.0036498	0.700144	88	3	-5.821	0.37292	0.54555	0.999976	9438	2	-5.821
PPM1E	5	0.00081778	0.0036683	0.700144	89	5	-7.0229	0.99629	0.99627	0.999976	17892	0	-7.0229
SLC35F2	5	0.00082418	0.0036911	0.700144	90	5	-6.9445	0.99918	0.99919	0.999976	17980	0	-6.9445
UBD	5	0.00083883	0.0037587	0.700144	91	5	-7.0691	0.99916	0.99917	0.999976	17979	0	-7.0691
C9orf171	5	0.00084592	0.0037835	0.700144	92	3	-7.3189	0.52559	0.67183	0.999976	11728	2	-7.3189
NKG7	5	0.00084803	0.0037917	0.700144	93	4	-7.5884	0.68416	0.76658	0.999976	13484	1	-7.5884
TADA1	5	0.00088252	0.0039298	0.700144	94	5	-7.2251	0.99912	0.99912	0.999976	17978	0	-7.2251
LIME1	5	0.00088486	0.0039369	0.700144	95	3	-6.3466	0.86868	0.87142	0.999976	15496	1	-6.3466
IFNL1	5	0.00090538	0.0040244	0.700144	96	4	-7.5684	0.97137	0.97153	0.999976	17361	0	-7.5684
ADRB3	5	0.0009059	0.004026	0.700144	97	5	-8.2804	0.99023	0.99031	0.999976	17745	0	-8.2804
FSCN1	5	0.00092575	0.0041173	0.700144	98	3	-0.93004	0.66125	0.7573	0.999976	13299	1	-0.93004
TCP10	5	0.00098183	0.0043846	0.700144	99	1	0.64401	0.46197	0.61834	0.999976	10772	2	0.64401
APLF	5	0.00098923	0.0044148	0.700144	100	5	-7.923	0.99728	0.99729	0.999976	17924	0	-7.923
SYCE3	5	0.0010024	0.0044654	0.700144	101	3	-4.1206	0.49789	0.64829	0.999976	11321	1	-4.1206
TMEM231	5	0.0010338	0.0046073	0.700144	102	3	-8.2532	0.93773	0.93792	0.999976	16716	0	-8.2532
TNK2	5	0.0010379	0.0046255	0.700144	103	1	1.4964	0.031838	0.095623	0.930754	1810	4	1.4964
TSPAN4	5	0.0010548	0.0047162	0.700144	104	2	0.58378	0.79966	0.82326	0.999976	14583	1	0.58378
KLK4	5	0.0010576	0.0047305	0.700144	105	3	-8.2482	0.97167	0.97181	0.999976	17370	0	-8.2482
ITPRIP	5	0.0010764	0.0048119	0.700144	106	4	-7.1573	0.80815	0.82842	0.999976	14684	1	-7.1573
PHF13	5	0.0010909	0.0048817	0.700144	107	3	-7.316	0.2959	0.4843	0.999976	8294	2	-7.316
TSC22D3	13	0.0010912	0.0085104	0.700144	108	9	-6.6576	0.33583	0.64783	0.999976	8879	4	-6.6576
RADIL	5	0.001094	0.0048982	0.700144	109	2	0.2155	0.21931	0.40267	0.999976	6835	2	0.2155
EXD1	5	0.0011352	0.0050742	0.700144	110	5	-6.9752	0.99886	0.99887	0.999976	17976	0	-6.9752
HYAL1	15	0.0011457	0.0095163	0.703843	111	10	-4.961	0.81988	0.94872	0.999976	14827	4	-4.961
PLA2G2F	5	0.0011462	0.0051243	0.700144	112	4	-8.228	0.73307	0.78807	0.999976	13894	1	-8.228
MAP2K6	5	0.0011462	0.0051243	0.700144	113	4	-7.6467	0.20782	0.3869	0.999976	6549	1	-7.6467
GLYAT	5	0.0011575	0.0051639	0.700144	114	5	-7.4984	0.99884	0.99885	0.999976	17975	0	-7.4984
KDM3A	5	0.0011575	0.0051639	0.700144	115	5	-7.2948	0.99884	0.99885	0.999976	17974	0	-7.2948
SUPT7L	5	0.0011576	0.0051644	0.700144	116	4	-7.3797	0.93027	0.93051	0.999976	16572	0	-7.3797
CES4A	5	0.0011665	0.0052079	0.700144	117	4	-8.0919	0.78725	0.81614	0.999976	14457	1	-8.0919
DMXL2	5	0.0011665	0.0052079	0.700144	118	5	-7.612	0.99791	0.9979	0.999976	17944	0	-7.612
LRRC3	5	0.0011781	0.0052513	0.700144	119	2	0.21321	0.23959	0.43076	0.999976	7327	2	0.21321
TOX	5	0.0011781	0.0052513	0.700144	120	3	-1.6159	0.86005	0.86428	0.999976	15371	1	-1.6159
MIER2	5	0.0011929	0.0053124	0.700144	121	4	-8.2254	0.78604	0.81546	0.999976	14435	1	-8.2254
HOXB4	5	0.0011929	0.0053124	0.700144	122	3	-8.2254	0.53396	0.67898	0.999976	11866	2	-8.2254
MCHR1	5	0.0012186	0.0054257	0.700144	123	3	-8.2203	0.39103	0.5602	0.999976	9709	2	-8.2203
PRAMEF12	5	0.0012211	0.0054372	0.700144	124	5	-6.7385	0.99878	0.99878	0.999976	17972	0	-6.7385
DCAF6	5	0.0012211	0.0054372	0.700144	125	5	-6.9132	0.99878	0.99878	0.999976	17970	0	-6.9132
ANAPC7	5	0.0012211	0.0054372	0.700144	126	5	-6.9445	0.99878	0.99878	0.999976	17971	0	-6.9445
IQCA1	5	0.0012304	0.0054746	0.700144	127	4	-8.2177	0.48144	0.63451	0.999976	11088	1	-8.2177
TMEM132D	5	0.0012622	0.005611	0.700144	128	2	-0.25206	0.55059	0.6933	0.999976	12108	2	-0.25206
PARVG	5	0.0012639	0.0056204	0.700144	129	3	-7.3815	0.90633	0.90668	0.999976	16129	0	-7.3815
RAB11FIP2	5	0.0012843	0.0057042	0.700144	130	5	-7.9199	0.99872	0.99872	0.999976	17969	0	-7.9199
NPY4R	5	0.001288	0.005721	0.700144	131	4	-7.9104	0.91492	0.9152	0.999976	16274	0	-7.9104
GPR78	5	0.0012972	0.00576	0.700144	132	3	-7.0296	0.60015	0.73504	0.999976	12873	1	-7.0296
UTS2B	5	0.0013043	0.0057952	0.700144	133	5	-6.815	0.9987	0.99869	0.999976	17968	0	-6.815
RIMBP3B	5	0.0013123	0.0058304	0.700144	134	3	-8.2049	0.91592	0.91619	0.999976	16292	0	-8.2049
SLC37A1	4	0.001315	0.0047415	0.700144	135	4	-7.4772	0.99869	0.9987	0.999976	17967	0	-7.4772
CT47B1	5	0.0013183	0.0058596	0.700144	136	3	-0.94887	0.61802	0.74123	0.999976	12994	1	-0.94887
TRAF3IP3	5	0.0013266	0.0058959	0.700144	137	5	-7.1303	0.99867	0.99867	0.999976	17966	0	-7.1303
CD81	5	0.0013326	0.0059206	0.700144	138	5	-7.3658	0.99684	0.99684	0.999976	17907	0	-7.3658
CELSR1	5	0.0013326	0.0059206	0.700144	139	4	-7.3934	0.89705	0.89747	0.999976	15970	0	-7.3934
RFWD3	5	0.0013488	0.0059861	0.700144	140	5	-6.8285	0.99865	0.99864	0.999976	17965	0	-6.8285
CSNK1E	5	0.0013581	0.0060174	0.700144	141	5	-8.0807	0.99693	0.99694	0.999976	17910	0	-8.0807
PRG3	5	0.0013581	0.0060174	0.700144	142	4	-7.5923	0.79708	0.82174	0.999976	14554	1	-7.5923
STAB2	5	0.0013691	0.0060603	0.700144	143	4	-7.4397	0.65607	0.75529	0.999976	13264	1	-7.4397
MEGF9	5	0.0013891	0.0061285	0.700144	144	3	-8.1945	0.89633	0.89677	0.999976	15956	0	-8.1945
USP4	5	0.0013891	0.0061285	0.700144	145	4	-8.1945	0.82396	0.83837	0.999976	14888	1	-8.1945
KIAA0247	5	0.0013979	0.0061687	0.700144	146	2	0.86194	0.50398	0.65352	0.999976	11406	2	0.86194
TRIM7	14	0.0014111	0.011078	0.704822	147	6	0.15504	0.75204	0.91909	0.999976	14095	4	0.15504
HERC5	5	0.0014119	0.0062187	0.700144	148	4	-8.1919	0.92794	0.9282	0.999976	16530	0	-8.1919
COL19A1	5	0.0014147	0.0062341	0.700144	149	5	-7.2851	0.99859	0.99858	0.999976	17964	0	-7.2851
COL26A1	5	0.0014292	0.0063023	0.700144	150	3	-7.5482	0.92139	0.92172	0.999976	16398	0	-7.5482
TBC1D2	5	0.0014304	0.0063067	0.700144	151	3	-6.4638	0.26315	0.45857	0.999976	7818	2	-6.4638
MTMR6	5	0.0014399	0.0063485	0.700144	152	5	-6.9752	0.99856	0.99855	0.999976	17963	0	-6.9752
CACNG1	5	0.0014532	0.0064013	0.700144	153	4	-7.8389	0.17558	0.34133	0.999976	5785	1	-7.8389
FES	5	0.0014568	0.0064178	0.700144	154	2	0.0067429	0.95176	0.95195	0.999976	16984	0	0.0067429
GCAT	5	0.0014622	0.0064458	0.700144	155	3	-8.184	0.38235	0.55322	0.999976	9575	2	-8.184
NIPAL4	5	0.0014865	0.0065388	0.700144	156	2	1.1927	0.20277	0.37984	0.999976	6432	3	1.1927
FUT6	5	0.0015008	0.0066048	0.700144	157	2	0.79636	0.30731	0.4932	0.999976	8436	2	0.79636
VN1R1	5	0.0015125	0.0066598	0.700144	158	5	-6.5064	0.99849	0.99849	0.999976	17962	0	-6.5064
PAF1	5	0.0015125	0.0066598	0.700144	159	5	-7.0462	0.99849	0.99849	0.999976	17961	0	-7.0462
FSD2	5	0.0015153	0.00667	0.700144	160	4	-7.179	0.89005	0.89062	0.999976	15858	1	-7.179
CFTR	5	0.001522	0.0066917	0.700144	161	4	-7.8783	0.87064	0.87305	0.999976	15530	1	-7.8783
TSPAN33	5	0.0015376	0.0067571	0.700144	162	3	-8.1735	0.69718	0.77206	0.999976	13603	1	-8.1735
HEATR2	5	0.0015376	0.0067571	0.700144	163	3	-8.1735	0.35318	0.52963	0.999976	9128	2	-8.1735
RASEF	5	0.0015425	0.0067753	0.700144	164	2	-0.44284	0.8555	0.86072	0.999976	15298	1	-0.44284
TRIM26	5	0.0015463	0.0067923	0.700144	165	5	-7.8489	0.98403	0.98414	0.999976	17626	0	-7.8489
CREB1	5	0.0015463	0.0067923	0.700144	166	4	-7.7495	0.9746	0.97476	0.999976	17425	0	-7.7495
KIAA1456	4	0.0015553	0.0056083	0.700144	167	4	-7.8441	0.99844	0.99847	0.999976	17960	0	-7.8441
SP2	5	0.0015645	0.0068572	0.700144	168	3	-4.0301	0.084205	0.20414	0.999976	3526	2	-4.0301
PDGFD	5	0.0015646	0.0068572	0.700144	169	5	-7.2654	0.99844	0.99844	0.999976	17959	0	-7.2654
GATA3	5	0.0015721	0.0068952	0.700144	170	3	-8.1682	0.46709	0.62256	0.999976	10852	2	-8.1682
ARMC9	5	0.0015777	0.0069172	0.700144	171	5	-7.2454	0.99842	0.99843	0.999976	17958	0	-7.2454
FSTL3	5	0.0015986	0.0070134	0.700144	172	2	1.1377	0.017068	0.05651	0.821946	1216	3	1.1377
SYNJ2	5	0.0016143	0.0070745	0.700144	173	5	-7.4337	0.99839	0.99838	0.999976	17957	0	-7.4337
GALR3	5	0.0016155	0.0070789	0.700144	174	3	-0.79987	0.92122	0.92155	0.999976	16394	0	-0.79987
STRIP2	5	0.0016269	0.0071267	0.700144	175	4	-7.4115	0.92228	0.92258	0.999976	16413	0	-7.4115
TSHZ1	5	0.001649	0.0072251	0.700144	176	3	-6.2398	0.32276	0.50533	0.999976	8666	2	-6.2398
DCAF11	5	0.0016524	0.0072416	0.700144	177	4	-7.7063	0.68472	0.76682	0.999976	13494	1	-7.7063
ARHGEF7	5	0.0016546	0.0072548	0.700144	178	1	2.1634	0.031619	0.095039	0.930754	1801	3	2.1634
C4orf40	5	0.0016655	0.0072994	0.700144	179	5	-6.6271	0.99833	0.99833	0.999976	17956	0	-6.6271
ZNF688	5	0.0016763	0.0073423	0.700144	180	4	-7.5482	0.40032	0.56787	0.999976	9848	1	-7.5482
VWA2	5	0.0016829	0.0073714	0.700144	181	5	-7.812	0.99456	0.99459	0.999976	17849	0	-7.812
CPN2	5	0.0016911	0.0074022	0.700144	182	5	-7.0916	0.99831	0.9983	0.999976	17954	0	-7.0916
R3HCC1	5	0.0016911	0.0074022	0.700144	183	5	-6.5959	0.99831	0.9983	0.999976	17955	0	-6.5959
PAPSS2	5	0.0017033	0.0074561	0.700144	184	3	-8.1495	0.28399	0.47492	0.999976	8133	2	-8.1495
HCLS1	5	0.0017107	0.0074847	0.700144	185	2	0.37113	0.20378	0.38124	0.999976	6456	2	0.37113
SPSB2	5	0.0017171	0.00751	0.700144	186	2	0.164	0.52841	0.67423	0.999976	11769	2	0.164
ERCC6L2	5	0.0017197	0.0075194	0.700144	187	5	-6.6801	0.99828	0.99827	0.999976	17953	0	-6.6801
GSTT2	3	0.0017333	0.0049543	0.700144	188	2	-0.868	0.81093	0.81084	0.999976	14718	0	-0.868
PLCL1	5	0.0017499	0.0076497	0.700144	189	5	-7.7317	0.9873	0.98736	0.999976	17686	0	-7.7317
F5	5	0.0017509	0.0076508	0.700144	190	5	-7.0288	0.99825	0.99824	0.999976	17952	0	-7.0288
ARAF	5	0.0017667	0.0077135	0.700144	191	3	-7.3379	0.38734	0.55722	0.999976	9661	2	-7.3379
NCKAP5	5	0.0017768	0.007757	0.700144	192	4	-7.4425	0.86449	0.8679	0.999976	15438	1	-7.4425
ZSCAN9	5	0.0017778	0.0077586	0.700144	193	3	-6.6193	0.82869	0.84152	0.999976	14947	1	-6.6193
NUCB1	5	0.0017894	0.0078114	0.700144	194	3	-6.5559	0.01337	0.046191	0.762917	1070	2	-6.5559
SIM1	5	0.0018011	0.0078615	0.700144	195	4	-6.5849	0.25819	0.45466	0.999976	7754	1	-6.5849
CLSTN3	5	0.0018031	0.007873	0.700144	196	4	-7.639	0.33946	0.51869	0.999976	8930	1	-7.639
ZNF546	5	0.0018067	0.0078878	0.700144	197	5	-6.8218	0.99819	0.99818	0.999976	17951	0	-6.8218
PDE4D	5	0.0018067	0.0078878	0.700144	198	5	-7.0111	0.99819	0.99818	0.999976	17950	0	-7.0111
NRXN1	10	0.001809	0.011801	0.704822	199	7	-6.9814	0.57834	0.80027	0.999976	12579	3	-6.9814
NLGN4Y	12	0.001817	0.013015	0.704822	200	4	1.3259	0.041436	0.1613	0.991031	2215	7	1.3259
PTPRM	5	0.0018198	0.0079544	0.700144	201	3	-8.1333	0.57133	0.71135	0.999976	12461	2	-8.1333
GCFC2	5	0.0018228	0.007967	0.700144	202	2	0.79525	0.22938	0.41662	0.999976	7082	2	0.79525
SOS1	5	0.0018356	0.0080248	0.700144	203	5	-7.0462	0.99816	0.99815	0.999976	17949	0	-7.0462
SCOC	8	0.0018499	0.011269	0.704822	204	5	-6.7525	0.71099	0.84532	0.999976	13704	2	-6.7525
ZC3H12A	5	0.0018621	0.008143	0.700144	205	5	-8.0203	0.99814	0.99812	0.999976	17948	0	-8.0203
FAM229B	4	0.0018621	0.0066845	0.700144	206	2	-0.61248	0.26088	0.40608	0.999976	7788	2	-0.61248
ZADH2	5	0.0018743	0.0081964	0.700144	207	4	-8.1251	0.92441	0.92472	0.999976	16457	0	-8.1251
KRTAP1-1	5	0.0018788	0.0082167	0.700144	208	2	0.10498	0.24153	0.43337	0.999976	7360	2	0.10498
CSF1R	5	0.0018842	0.0082327	0.700144	209	4	-7.5963	0.85185	0.85795	0.999976	15248	1	-7.5963
ANKRD61	5	0.0018916	0.0082613	0.700144	210	2	0.21556	0.87566	0.87747	0.999976	15616	1	0.21556
NLRC4	5	0.0019137	0.0083564	0.700144	211	5	-7.6081	0.98272	0.98281	0.999976	17599	0	-7.6081
BNIPL	5	0.0019141	0.008357	0.700144	212	5	-6.2499	0.99809	0.99808	0.999976	17947	0	-6.2499
PLEKHG3	5	0.0019213	0.0083872	0.700144	213	3	-7.981	0.23908	0.43008	0.999976	7317	1	-7.981
SMLR1	5	0.0019213	0.0083872	0.700144	214	4	-8.1196	0.62004	0.74193	0.999976	13007	1	-8.1196
GPR12	5	0.0019349	0.0084389	0.700144	215	5	-7.1732	0.98863	0.98871	0.999976	17715	0	-7.1732
XPNPEP3	5	0.0019424	0.0084692	0.700144	216	5	-7.3379	0.99806	0.99806	0.999976	17946	0	-7.3379
IDUA	5	0.0019436	0.0084714	0.700144	217	3	-8.1169	0.55432	0.69658	0.999976	12170	2	-8.1169
FADS3	5	0.0019438	0.0084719	0.700144	218	4	-7.6429	0.29097	0.48035	0.999976	8221	1	-7.6429
AAK1	5	0.0019476	0.0084898	0.700144	219	2	-0.18008	0.30536	0.49163	0.999976	8410	2	-0.18008
AGPAT1	5	0.0019476	0.0084898	0.700144	220	3	-7.5804	0.42031	0.58405	0.999976	10158	2	-7.5804
TXNDC5	5	0.0020089	0.0087529	0.700144	221	3	-7.0691	0.8104	0.82979	0.999976	14712	1	-7.0691
MUC12	5	0.0020089	0.0087529	0.700144	222	2	-0.58403	0.52003	0.66706	0.999976	11644	1	-0.58403
JMJD4	5	0.0020089	0.0087529	0.700144	223	3	-7.2796	0.5502	0.69296	0.999976	12103	2	-7.2796
PSD4	5	0.0020275	0.0088299	0.700144	224	3	-7.7209	0.54423	0.68779	0.999976	12028	2	-7.7209
RTN2	9	0.002039	0.012478	0.704822	225	6	-7.017	0.86309	0.93115	0.999976	15413	2	-7.017
TRIM29	5	0.002047	0.0089009	0.700144	226	2	0.90431	0.37093	0.54394	0.999976	9405	2	0.90431
SSR2	5	0.0020488	0.0089119	0.700144	227	5	-6.5313	0.99795	0.99794	0.999976	17945	0	-6.5313
CRYBB2	5	0.0020587	0.0089498	0.700144	228	4	-7.9511	0.97351	0.97364	0.999976	17405	0	-7.9511
CAV3	5	0.0020587	0.0089498	0.700144	229	4	-4.5694	0.96	0.96017	0.999976	17140	0	-4.5694
SNX20	5	0.0020759	0.0090125	0.700144	230	3	-0.69743	0.86307	0.86674	0.999976	15412	1	-0.69743
RHOJ	5	0.0020759	0.0090125	0.700144	231	3	-6.6037	0.43374	0.59508	0.999976	10363	2	-6.6037
CHD8	5	0.0020765	0.0090153	0.700144	232	4	-8.1003	0.48686	0.63907	0.999976	11162	1	-8.1003
MYSM1	5	0.0020861	0.0090615	0.700144	233	5	-6.572	0.99791	0.9979	0.999976	17942	0	-6.572
CTTNBP2NL	5	0.0020861	0.0090615	0.700144	234	5	-7.3797	0.99791	0.9979	0.999976	17943	0	-7.3797
ODF3B	5	0.002131	0.0092672	0.703843	235	2	0.018216	0.89282	0.89327	0.999976	15904	1	0.018216
FCRLB	5	0.002131	0.0092672	0.703843	236	4	-7.1626	0.97045	0.9706	0.999976	17341	0	-7.1626
BPIFA2	5	0.0021364	0.0092908	0.703843	237	4	-7.5563	0.9106	0.91098	0.999976	16195	0	-7.5563
GPR152	5	0.0021643	0.0094063	0.703843	238	4	-7.4159	0.15015	0.3044	0.999976	5179	1	-7.4159
ZNF174	5	0.0021648	0.0094085	0.703843	239	3	-6.4288	0.23809	0.4287	0.999976	7290	1	-6.4288
MAGEA1	5	0.0021854	0.0094976	0.703843	240	5	-6.2398	0.99781	0.9978	0.999976	17941	0	-6.2398
HTR7	5	0.0021955	0.0095394	0.703843	241	3	-8.0863	0.1174	0.2555	0.999976	4359	1	-8.0863
SLC35F6	5	0.0021955	0.0095394	0.703843	242	4	-8.0863	0.96236	0.96255	0.999976	17182	0	-8.0863
CCDC85B	5	0.0021955	0.0095394	0.703843	243	4	-6.5352	0.83979	0.84912	0.999976	15091	1	-6.5352
MYRF	5	0.002215	0.0096285	0.704353	244	3	-5.8345	0.88217	0.88326	0.999976	15728	1	-5.8345
FUT8	5	0.0022183	0.0096439	0.704353	245	5	-7.4984	0.99778	0.99777	0.999976	17940	0	-7.4984
AFMID	5	0.0022237	0.0096637	0.704353	246	4	-8.0835	0.96241	0.9626	0.999976	17183	0	-8.0835
MFNG	5	0.0022423	0.0097511	0.704822	247	3	-6.6501	0.81661	0.83376	0.999976	14777	1	-6.6501
DOCK8	5	0.0022552	0.009805	0.704822	248	4	-8.0807	0.79148	0.81853	0.999976	14502	1	-8.0807
POLR2H	7	0.0022631	0.012573	0.704822	249	7	-3.3951	0.99774	0.99773	0.999976	17939	0	-3.3951
FAM65A	5	0.0022652	0.0098463	0.704822	250	4	-7.4599	0.55402	0.69631	0.999976	12163	1	-7.4599
NANOS2	5	0.0022711	0.0098655	0.704822	251	2	0.70655	0.85416	0.8597	0.999976	15285	1	0.70655
CDH20	5	0.0022991	0.0099882	0.704822	252	4	-7.8751	0.92231	0.92261	0.999976	16414	0	-7.8751
POLDIP3	5	0.0023382	0.010147	0.704822	253	5	-7.2997	0.98517	0.98528	0.999976	17648	0	-7.2997
STOML2	5	0.0023574	0.010233	0.704822	254	5	-7.9846	0.99764	0.99763	0.999976	17938	0	-7.9846
RAB6A	13	0.0023977	0.017104	0.707864	255	11	-6.3746	0.61863	0.85014	0.999976	12997	2	-6.3746
SNX8	5	0.0024048	0.010425	0.704822	256	3	-1.2491	0.23234	0.42068	0.999976	7161	1	-1.2491
ZNF347	4	0.002411	0.0086138	0.700144	257	4	-6.8682	0.99759	0.99761	0.999976	17937	0	-6.8682
MSH5	5	0.0024165	0.010459	0.704822	258	4	-6.9706	0.8633	0.86692	0.999976	15419	1	-6.9706
KCNT2	5	0.0024361	0.010533	0.704822	259	5	-6.6576	0.99756	0.99755	0.999976	17935	0	-6.6576
SLC25A36	5	0.0024361	0.010533	0.704822	260	5	-5.8998	0.99756	0.99755	0.999976	17936	0	-5.8998
ANKRD66	5	0.0024391	0.010548	0.704822	261	3	-5.861	0.56105	0.70242	0.999976	12291	2	-5.861
DNAI1	5	0.0024444	0.01057	0.704822	262	4	-7.2851	0.97764	0.97781	0.999976	17498	0	-7.2851
RNF186	4	0.0024499	0.0087535	0.700144	263	2	-0.61248	0.28188	0.42719	0.999976	8104	1	-0.61248
PLD6	5	0.0024582	0.010635	0.704822	264	4	-8.0637	0.92281	0.92312	0.999976	16428	0	-8.0637
C5AR1	5	0.0024591	0.01064	0.704822	265	4	-5.4119	0.77416	0.80886	0.999976	14311	1	-5.4119
DBI	7	0.0024698	0.013662	0.704822	266	6	-6.402	0.98905	0.98908	0.999976	17722	0	-6.402
CCR7	5	0.0024741	0.010702	0.704822	267	5	-6.8218	0.99753	0.99751	0.999976	17934	0	-6.8218
NR3C2	5	0.0024741	0.010702	0.704822	268	5	-6.4895	0.99753	0.99751	0.999976	17933	0	-6.4895
CNOT4	5	0.0024882	0.010765	0.704822	269	4	-6.3746	0.3301	0.51125	0.999976	8786	1	-6.3746
STRA13	3	0.0024943	0.0070189	0.700144	270	2	-8.5175	0.45415	0.52263	0.999976	10652	1	-8.5175
APPL2	5	0.0024951	0.010786	0.704822	271	4	-7.0691	0.88035	0.88161	0.999976	15692	1	-7.0691
MAGED1	5	0.0025107	0.010854	0.704822	272	5	-6.9993	0.99749	0.99749	0.999976	17932	0	-6.9993
GDI1	5	0.0025398	0.010976	0.704822	273	3	-2.7693	0.38252	0.55334	0.999976	9578	2	-2.7693
PIGF	5	0.0025507	0.011022	0.704822	274	5	-6.9691	0.99745	0.99745	0.999976	17931	0	-6.9691
STAU2	5	0.0025507	0.011022	0.704822	275	5	-7.1303	0.99745	0.99745	0.999976	17929	0	-7.1303
FYTTD1	5	0.0025507	0.011022	0.704822	276	5	-6.9691	0.99745	0.99745	0.999976	17930	0	-6.9691
FAM110C	5	0.0025512	0.011026	0.704822	277	2	1.6309	0.098231	0.22618	0.999976	3893	3	1.6309
CELF4	5	0.0025583	0.011058	0.704822	278	3	-7.3877	0.80298	0.82523	0.999976	14621	1	-7.3877
PXDN	5	0.0025711	0.011116	0.704822	279	2	-0.13765	0.86995	0.87245	0.999976	15521	1	-0.13765
VEZT	5	0.0025897	0.011198	0.704822	280	5	-6.1779	0.99741	0.99742	0.999976	17928	0	-6.1779
FNBP1L	5	0.0025897	0.011198	0.704822	281	5	-6.564	0.99741	0.99742	0.999976	17927	0	-6.564
GJD2	5	0.002606	0.011255	0.704822	282	5	-7.4469	0.98986	0.98994	0.999976	17730	0	-7.4469
ZBED1	5	0.002606	0.011255	0.704822	283	4	-7.2654	0.80274	0.82509	0.999976	14618	1	-7.2654
GCKR	5	0.0026072	0.011258	0.704822	284	1	0.49874	0.5487	0.69165	0.999976	12081	2	0.49874
ZNF623	5	0.0026113	0.011277	0.704822	285	3	-4.4696	0.25682	0.45358	0.999976	7733	2	-4.4696
PRLH	5	0.0026395	0.011393	0.704822	286	2	1.5761	0.11667	0.25441	0.999976	4341	3	1.5761
MC1R	5	0.0026395	0.011393	0.704822	287	3	-2.6528	0.46095	0.61748	0.999976	10753	2	-2.6528
KRTAP19-4	3	0.0026454	0.0074264	0.700144	288	3	-7.4115	0.99735	0.99738	0.999976	17925	0	-7.4115
SLC13A1	5	0.0026467	0.011425	0.704822	289	4	-7.3889	0.97052	0.97067	0.999976	17347	0	-7.3889
SOX7	5	0.0026632	0.011503	0.704822	290	4	-4.0761	0.97514	0.97532	0.999976	17440	0	-4.0761
FAM131C	5	0.0026677	0.011518	0.704822	291	3	-7.2251	0.74352	0.7931	0.999976	13999	1	-7.2251
TRRAP	4	0.002669	0.0094679	0.703843	292	3	-2.0612	0.42966	0.57671	0.999976	10292	1	-2.0612
SEC24C	5	0.0026944	0.011627	0.704822	293	3	-6.2796	0.89683	0.89725	0.999976	15968	0	-6.2796
TUBB1	5	0.0026944	0.011627	0.704822	294	3	-6.9383	0.93768	0.93787	0.999976	16713	0	-6.9383
PI4K2B	5	0.0027158	0.011708	0.704822	295	3	-3.6058	0.80326	0.82542	0.999976	14624	1	-3.6058
GAL3ST2	5	0.0027192	0.011718	0.704822	296	3	-7.6505	0.84261	0.85115	0.999976	15129	1	-7.6505
PPP3R2	5	0.0027427	0.011821	0.704822	297	4	-6.8485	0.64373	0.75061	0.999976	13180	1	-6.8485
COPS7B	6	0.0027509	0.013598	0.704822	298	5	-7.1243	0.5821	0.7297	0.999976	12630	1	-7.1243
DPP8	5	0.0027574	0.011881	0.704822	299	5	-6.8352	0.99724	0.99725	0.999976	17922	0	-6.8352
CELF5	5	0.0027574	0.011881	0.704822	300	5	-7.2454	0.99724	0.99725	0.999976	17921	0	-7.2454
MMRN1	5	0.0027574	0.011881	0.704822	301	5	-6.815	0.99724	0.99725	0.999976	17923	0	-6.815
ZBTB44	5	0.0027729	0.011942	0.704822	302	4	-8.0378	0.97974	0.97991	0.999976	17536	0	-8.0378
ZNF775	5	0.0027752	0.011951	0.704822	303	2	0.14351	0.57094	0.71102	0.999976	12449	2	0.14351
IQCJ	9	0.002777	0.016413	0.704822	304	5	-6.7527	0.031427	0.11803	0.957694	1790	4	-6.7527
GOLGA7B	5	0.0027979	0.012037	0.704822	305	5	-7.2604	0.9972	0.99721	0.999976	17918	0	-7.2604
TMTC4	5	0.0027979	0.012037	0.704822	306	5	-7.8977	0.9972	0.99721	0.999976	17920	0	-7.8977
ZNF334	5	0.0027979	0.012037	0.704822	307	5	-7.4204	0.9972	0.99721	0.999976	17919	0	-7.4204
SLC20A1	5	0.0027979	0.012037	0.704822	308	5	-6.9132	0.9972	0.99721	0.999976	17917	0	-6.9132
CENPF	5	0.0028052	0.012069	0.704822	309	4	-7.2703	0.64501	0.75108	0.999976	13190	1	-7.2703
KCNQ3	5	0.0028084	0.012086	0.704822	310	4	-8.0349	0.3973	0.56542	0.999976	9810	1	-8.0349
IZUMO3	5	0.0028223	0.012149	0.704822	311	3	-6.7096	0.66179	0.75751	0.999976	13301	1	-6.7096
IL17REL	5	0.0028312	0.012184	0.704822	312	2	0.88065	0.48709	0.63926	0.999976	11169	2	0.88065
LCAT	5	0.0028408	0.01223	0.704822	313	4	-7.9664	0.85618	0.86124	0.999976	15310	1	-7.9664
FKBP1B	6	0.0028475	0.01405	0.704822	314	5	-7.2402	0.88327	0.89406	0.999976	15752	1	-7.2402
GCG	5	0.0028807	0.012394	0.704822	315	4	-7.3843	0.70738	0.77647	0.999976	13670	1	-7.3843
ULK1	5	0.0028837	0.012404	0.704822	316	4	-8.0291	0.91192	0.91225	0.999976	16215	0	-8.0291
NHP2	6	0.0029274	0.014414	0.704822	317	6	-4.7682	0.99707	0.99706	0.999976	17916	0	-4.7682
VAMP5	5	0.0029276	0.012569	0.704822	318	4	-7.7317	0.77064	0.80694	0.999976	14268	1	-7.7317
MYH1	5	0.0029276	0.012569	0.704822	319	4	-7.5563	0.58117	0.71989	0.999976	12620	1	-7.5563
BFAR	5	0.0029314	0.012581	0.704822	320	5	-6.6727	0.99707	0.99707	0.999976	17915	0	-6.6727
TANK	7	0.002939	0.016105	0.704822	321	7	-5.0092	0.99706	0.99703	0.999976	17914	0	-5.0092
STOML1	5	0.0029419	0.012628	0.704822	322	2	1.1277	0.22038	0.40411	0.999976	6868	3	1.1277
SPAG1	5	0.0029432	0.012634	0.704822	323	2	0.38471	0.38378	0.55436	0.999976	9602	2	0.38471
PHTF2	5	0.0029756	0.012759	0.704822	324	5	-6.9873	0.99702	0.99704	0.999976	17913	0	-6.9873
GPR150	5	0.0029992	0.012849	0.704822	325	2	0.85531	0.31265	0.49744	0.999976	8518	1	0.85531
MC4R	5	0.0029994	0.012851	0.704822	326	4	-6.9263	0.87169	0.87396	0.999976	15546	1	-6.9263
DNASE2	5	0.0030106	0.012896	0.704822	327	4	-7.6656	0.75855	0.80063	0.999976	14153	1	-7.6656
ZNF224	4	0.0030128	0.010694	0.704822	328	4	-6.5147	0.99669	0.99673	0.999976	17902	0	-6.5147
BICD2	5	0.0030196	0.01293	0.704822	329	5	-6.4288	0.99698	0.99699	0.999976	17912	0	-6.4288
SLC50A1	10	0.0030263	0.018925	0.72041	330	8	-6.9429	0.99879	0.99874	0.999976	17973	0	-6.9429
CLIC6	5	0.0030552	0.013075	0.704822	331	2	0.92114	0.4389	0.59931	0.999976	10431	2	0.92114
ZNF157	5	0.0030561	0.013079	0.704822	332	4	-7.5277	0.87171	0.87398	0.999976	15547	1	-7.5277
TNFRSF13B	5	0.0030561	0.013079	0.704822	333	5	-7.2703	0.984	0.98411	0.999976	17624	0	-7.2703
LILRB3	2	0.0030825	0.0059316	0.700144	334	2	-8.3397	0.99692	0.99683	0.999976	17909	0	-8.3397
CLPTM1L	5	0.003083	0.013186	0.704822	335	3	-8.0144	0.50008	0.65017	0.999976	11353	1	-8.0144
NEUROD4	5	0.003101	0.013259	0.704822	336	4	-7.2149	0.97249	0.97263	0.999976	17387	0	-7.2149
ATXN7L1	11	0.0031083	0.020106	0.723245	337	7	-5.6793	0.16715	0.42063	0.999976	5587	3	-5.6793
ITM2C	5	0.0031112	0.013302	0.704822	338	2	0.31908	0.85575	0.86092	0.999976	15304	1	0.31908
CCP110	5	0.0031152	0.01332	0.704822	339	5	-6.7597	0.99688	0.99689	0.999976	17908	0	-6.7597
GALK1	5	0.0031325	0.013389	0.704822	340	4	-2.3348	0.38822	0.55792	0.999976	9673	1	-2.3348
P2RX6	4	0.0031356	0.011103	0.704822	341	2	-0.61248	0.88447	0.88396	0.999976	15772	0	-0.61248
WDR11	4	0.0031356	0.011103	0.704822	342	3	-4.6627	0.68231	0.71728	0.999976	13469	1	-4.6627
TXNDC9	5	0.0031607	0.01351	0.704822	343	5	-6.1779	0.99684	0.99684	0.999976	17906	0	-6.1779
MEX3D	5	0.0031633	0.013523	0.704822	344	3	-1.6721	0.075125	0.18995	0.999976	3309	2	-1.6721
RFPL2	6	0.0031786	0.015579	0.704822	345	6	-6.164	0.99682	0.9968	0.999976	17905	0	-6.164
TAGLN	5	0.0031825	0.013604	0.704822	346	3	-7.9324	0.49533	0.64613	0.999976	11288	2	-7.9324
FKRP	5	0.0032038	0.013688	0.704822	347	3	-0.62315	0.31278	0.49754	0.999976	8522	2	-0.62315
KIF20A	5	0.0032213	0.013758	0.704822	348	4	-6.9132	0.57803	0.71715	0.999976	12571	1	-6.9132
ZNF266	5	0.0032615	0.013928	0.704822	349	5	-6.3279	0.99674	0.99674	0.999976	17904	0	-6.3279
NXPE3	5	0.0032615	0.013928	0.704822	350	5	-7.1303	0.99674	0.99674	0.999976	17903	0	-7.1303
C1orf56	5	0.0032754	0.013983	0.704822	351	5	-7.3934	0.99493	0.99495	0.999976	17854	0	-7.3934
RSC1A1	5	0.0032754	0.013983	0.704822	352	4	-7.1837	0.78591	0.81538	0.999976	14433	1	-7.1837
KPRP	5	0.0032754	0.013983	0.704822	353	4	-7.2251	0.92972	0.92998	0.999976	16563	0	-7.2251
GANAB	5	0.0032791	0.013996	0.704822	354	2	-0.29793	0.48995	0.6416	0.999976	11217	2	-0.29793
WNT11	5	0.0032798	0.013997	0.704822	355	4	-5.9745	0.83494	0.84581	0.999976	15031	1	-5.9745
MYO1B	5	0.0032915	0.014036	0.704822	356	4	-7.9966	0.6757	0.76308	0.999976	13413	1	-7.9966
RASA3	5	0.0032915	0.014036	0.704822	357	4	-7.9966	0.52947	0.67512	0.999976	11785	1	-7.9966
PSCA	5	0.0032915	0.014036	0.704822	358	3	-7.9966	0.7695	0.80633	0.999976	14255	1	-7.9966
PHF20L1	5	0.0032915	0.014036	0.704822	359	3	-7.9966	0.74744	0.79509	0.999976	14044	1	-7.9966
ELK1	7	0.0033171	0.017979	0.716051	360	7	-5.9107	0.99668	0.99667	0.999976	17901	0	-5.9107
C15orf59	5	0.0033334	0.014206	0.704822	361	3	-6.5296	0.37248	0.5452	0.999976	9430	2	-6.5296
CACNA1C	5	0.0033334	0.014206	0.704822	362	4	-7.9936	0.91909	0.91942	0.999976	16351	0	-7.9936
PI4K2A	5	0.0033605	0.014312	0.704822	363	4	-7.2046	0.93559	0.93582	0.999976	16676	0	-7.2046
PCIF1	5	0.0033605	0.014312	0.704822	364	2	0.0044315	0.59598	0.73302	0.999976	12826	1	0.0044315
RPS6KA2	5	0.0033605	0.014312	0.704822	365	3	-7.9009	0.71893	0.78162	0.999976	13773	1	-7.9009
KMO	5	0.003365	0.014328	0.704822	366	4	-7.4556	0.97044	0.97059	0.999976	17340	0	-7.4556
TMEM211	4	0.0033664	0.011925	0.704822	367	2	-0.61248	0.32059	0.46606	0.999976	8640	2	-0.61248
MAS1	5	0.0033779	0.014377	0.704822	368	3	-7.9906	0.17347	0.33834	0.999976	5742	2	-7.9906
RPUSD2	5	0.0033779	0.014377	0.704822	369	4	-7.9906	0.17361	0.33852	0.999976	5743	1	-7.9906
CYTH4	5	0.0033779	0.014377	0.704822	370	4	-6.9993	0.85384	0.85946	0.999976	15278	1	-6.9993
AP5S1	5	0.0033911	0.014429	0.704822	371	3	-0.68349	0.9344	0.93461	0.999976	16655	0	-0.68349
VNN1	5	0.003414	0.014517	0.704822	372	4	-7.5441	0.17563	0.34139	0.999976	5787	1	-7.5441
EFNB1	5	0.0034613	0.014707	0.704822	373	4	-7.1626	0.67	0.76074	0.999976	13358	1	-7.1626
PRRC2C	5	0.0034625	0.014715	0.704822	374	5	-6.0685	0.99654	0.99652	0.999976	17900	0	-6.0685
RWDD1	7	0.0034786	0.018777	0.719223	375	7	-6.0685	0.99652	0.9965	0.999976	17899	0	-6.0685
KIFC2	5	0.0034885	0.014821	0.704822	376	3	-4.7784	0.40504	0.57172	0.999976	9919	2	-4.7784
C1QTNF5	5	0.0034885	0.014821	0.704822	377	2	-0.098589	0.53193	0.67723	0.999976	11836	2	-0.098589
ZNF777	5	0.003503	0.014872	0.704822	378	2	-0.31129	0.97229	0.97243	0.999976	17382	0	-0.31129
ZCCHC18	5	0.0035083	0.014893	0.704822	379	5	-6.3561	0.99649	0.99648	0.999976	17898	0	-6.3561
LACRT	5	0.0035083	0.014893	0.704822	380	5	-7.2802	0.99649	0.99648	0.999976	17897	0	-7.2802
OTOA	5	0.0035083	0.014893	0.704822	381	5	-6.7241	0.99649	0.99648	0.999976	17896	0	-6.7241
CD36	5	0.0035083	0.014893	0.704822	382	5	-6.4638	0.99649	0.99648	0.999976	17895	0	-6.4638
LGALS3	5	0.0035249	0.014965	0.704822	383	4	-5.123	0.95665	0.95686	0.999976	17074	0	-5.123
SLC41A3	5	0.003559	0.015092	0.704822	384	4	-6.815	0.095189	0.2214	0.999976	3808	1	-6.815
SH3YL1	5	0.0035591	0.015092	0.704822	385	4	-7.1679	0.86723	0.8702	0.999976	15473	1	-7.1679
HTR3D	5	0.0035886	0.015216	0.704822	386	4	-7.9755	0.89403	0.89449	0.999976	15927	1	-7.9755
PROSER1	5	0.0036149	0.015315	0.704822	387	2	-0.28426	0.097053	0.22434	0.999976	3861	2	-0.28426
C3orf33	5	0.0036229	0.015342	0.704822	388	5	-5.861	0.99638	0.99636	0.999976	17894	0	-5.861
KCNJ6	5	0.0036352	0.015383	0.704822	389	4	-7.9725	0.26927	0.46335	0.999976	7918	1	-7.9725
IGLL5	5	0.0036709	0.015533	0.704822	390	3	-1.0382	0.76309	0.80301	0.999976	14192	1	-1.0382
MARK2	5	0.0036822	0.015575	0.704822	391	3	-6.4183	0.20371	0.38116	0.999976	6453	2	-6.4183
NMNAT2	5	0.0036822	0.015575	0.704822	392	3	-7.9694	0.92514	0.92545	0.999976	16466	0	-7.9694
Mar-07	5	0.0036856	0.015588	0.704822	393	5	-7.4772	0.99631	0.9963	0.999976	17893	0	-7.4772
JAG2	5	0.0036951	0.015624	0.704822	394	3	-7.6314	0.45444	0.61216	0.999976	10657	1	-7.6314
ANKRD13B	5	0.0036951	0.015625	0.704822	395	4	-7.1357	0.93624	0.93648	0.999976	16685	0	-7.1357
CEACAM21	5	0.0036951	0.015625	0.704822	396	4	-7.2097	0.86708	0.87006	0.999976	15470	1	-7.2097
CD226	5	0.0036951	0.015625	0.704822	397	4	-7.5884	0.9225	0.92281	0.999976	16419	0	-7.5884
TNMD	5	0.0036951	0.015625	0.704822	398	4	-7.2251	0.87817	0.87965	0.999976	15652	1	-7.2251
HOXD13	5	0.0036951	0.015625	0.704822	399	4	-7.5194	0.88959	0.89018	0.999976	15846	1	-7.5194
TMEM181	5	0.0037269	0.015747	0.704822	400	3	-7.5844	0.23115	0.41901	0.999976	7129	2	-7.5844
PPFIBP2	5	0.0037414	0.015812	0.704822	401	5	-6.7668	0.99626	0.99624	0.999976	17889	0	-6.7668
ZNF440	5	0.0037414	0.015812	0.704822	402	5	-6.6652	0.99626	0.99624	0.999976	17891	0	-6.6652
BAZ1A	5	0.0037414	0.015812	0.704822	403	5	-6.5559	0.99626	0.99624	0.999976	17890	0	-6.5559
SDHAF1	5	0.0037579	0.015872	0.704822	404	4	-7.9633	0.98129	0.98145	0.999976	17564	0	-7.9633
LRRC4C	5	0.0037579	0.015872	0.704822	405	3	-6.4692	0.54967	0.69251	0.999976	12096	2	-6.4692
C6orf226	5	0.003768	0.015909	0.704822	406	2	2.3284	0.022278	0.070574	0.860438	1446	3	2.3284
RAD51AP1	5	0.0037986	0.016036	0.704822	407	5	-6.2796	0.9962	0.99619	0.999976	17888	0	-6.2796
GATSL2	5	0.0038388	0.016195	0.704822	408	3	-6.1884	0.31995	0.50315	0.999976	8633	2	-6.1884
ARHGAP24	5	0.0038555	0.016267	0.704822	409	5	-6.3746	0.99614	0.99613	0.999976	17887	0	-6.3746
PABPC1	5	0.0038555	0.016267	0.704822	410	5	-6.5477	0.99614	0.99613	0.999976	17885	0	-6.5477
NCAPH	5	0.0038555	0.016267	0.704822	411	5	-5.7233	0.99614	0.99613	0.999976	17884	0	-5.7233
CAAP1	5	0.0038555	0.016267	0.704822	412	5	-6.6949	0.99614	0.99613	0.999976	17886	0	-6.6949
ATRN	5	0.0038584	0.016279	0.704822	413	5	-7.7245	0.98662	0.98671	0.999976	17671	0	-7.7245
NCLN	5	0.0038584	0.016279	0.704822	414	4	-7.2251	0.75361	0.7981	0.999976	14107	1	-7.2251
HIST1H2BA	5	0.0038584	0.016279	0.704822	415	5	-7.4814	0.98837	0.98845	0.999976	17708	0	-7.4814
AGAP3	9	0.0038672	0.022207	0.731186	416	5	-0.71132	0.55909	0.77237	0.999976	12250	2	-0.71132
SULF2	5	0.0038734	0.016338	0.704822	417	3	-1.295	0.87341	0.87548	0.999976	15576	1	-1.295
NFIX	5	0.0038947	0.016427	0.704822	418	3	-1.2603	0.23633	0.42623	0.999976	7251	2	-1.2603
TRIM69	5	0.0039022	0.016466	0.704822	419	4	-7.9541	0.49175	0.64313	0.999976	11246	1	-7.9541
UBE2V1	9	0.0039112	0.022427	0.731186	420	8	-4.9354	0.3608	0.62301	0.999976	9241	1	-4.9354
TTC39A	5	0.0039151	0.016511	0.704822	421	5	-7.2554	0.99608	0.99608	0.999976	17883	0	-7.2554
TMEM64	5	0.0039458	0.016624	0.704822	422	4	-7.612	0.86482	0.86819	0.999976	15444	1	-7.612
CLDN1	5	0.0039507	0.016637	0.704822	423	2	0.79699	0.55544	0.69754	0.999976	12189	2	0.79699
TBKBP1	5	0.0039514	0.016639	0.704822	424	4	-7.9511	0.97575	0.97594	0.999976	17450	0	-7.9511
SHC1	5	0.0039514	0.016639	0.704822	425	3	-7.9511	0.11282	0.24858	0.999976	4242	2	-7.9511
ACTN4	5	0.0039676	0.016702	0.705834	426	4	-7.5318	0.98104	0.9812	0.999976	17558	0	-7.5318
INTU	5	0.0039767	0.016741	0.705834	427	5	-6.5231	0.99602	0.99601	0.999976	17882	0	-6.5231
HDAC8	10	0.0039984	0.024377	0.740331	428	9	-5.8412	0.23109	0.49545	0.999976	7128	1	-5.8412
ARF3	5	0.0040347	0.016979	0.707864	429	5	-6.9873	0.99597	0.99597	0.999976	17880	0	-6.9873
CHCHD3	5	0.0040347	0.016979	0.707864	430	5	-7.0229	0.99597	0.99597	0.999976	17881	0	-7.0229
DCP1B	4	0.0040413	0.014179	0.704822	431	4	-6.1681	0.99596	0.99604	0.999976	17879	0	-6.1681
IL22	5	0.0040467	0.017023	0.707864	432	4	-7.9449	0.96422	0.9644	0.999976	17208	0	-7.9449
TMEM214	5	0.0040644	0.017098	0.707864	433	2	-0.017672	0.92741	0.92769	0.999976	16518	0	-0.017672
MSANTD2	5	0.0040905	0.017198	0.707864	434	2	0.0019737	0.93987	0.94006	0.999976	16752	0	0.0019737
FBXL12	5	0.0040905	0.017198	0.707864	435	3	-7.7811	0.42144	0.58499	0.999976	10180	2	-7.7811
CHST14	5	0.0040948	0.017212	0.707864	436	2	0.82237	0.16354	0.32401	0.999976	5501	2	0.82237
SLC36A2	5	0.0040948	0.017212	0.707864	437	3	-1.3547	0.47898	0.63249	0.999976	11048	2	-1.3547
ADK	5	0.0040971	0.017222	0.707864	438	5	-7.5152	0.9959	0.99591	0.999976	17878	0	-7.5152
CEACAM6	4	0.0040995	0.014376	0.704822	439	4	-7.721	0.9959	0.99598	0.999976	17877	0	-7.721
PRKCI	5	0.0041263	0.017344	0.709242	440	4	-7.1028	0.96468	0.96489	0.999976	17230	0	-7.1028
TRPA1	5	0.0041341	0.017374	0.709242	441	5	-6.2297	0.98994	0.99002	0.999976	17734	0	-6.2297
FGD3	5	0.0041589	0.017485	0.709242	442	3	-7.9387	0.95329	0.95348	0.999976	17009	0	-7.9387
FUT10	5	0.0041589	0.017485	0.709242	443	3	-7.9387	0.12996	0.27433	0.999976	4695	2	-7.9387
CCDC92	5	0.0041626	0.017503	0.709242	444	3	-7.1138	0.51354	0.66156	0.999976	11556	1	-7.1138
CCT8L2	5	0.0041745	0.017557	0.709242	445	3	-0.62331	0.92104	0.92137	0.999976	16390	0	-0.62331
SGCZ	5	0.0041785	0.017571	0.709242	446	4	-7.352	0.75801	0.80036	0.999976	14147	1	-7.352
KRT71	5	0.0041785	0.017571	0.709242	447	5	-7.5068	0.98433	0.98443	0.999976	17632	0	-7.5068
FAM83G	5	0.0042	0.017665	0.710915	448	3	-0.63938	0.23872	0.42959	0.999976	7304	1	-0.63938
PNPLA1	5	0.0042058	0.017691	0.710915	449	3	-7.9356	0.18678	0.3573	0.999976	6064	2	-7.9356
NSDHL	5	0.0042304	0.017796	0.711785	450	3	-3.1592	0.00044681	0.0020395	0.170781	209	2	-3.1592
FBXO40	5	0.0042389	0.017831	0.711785	451	5	-7.0804	0.98276	0.98286	0.999976	17600	0	-7.0804
ATP7A	5	0.004239	0.017831	0.711785	452	4	-7.9324	0.29709	0.48524	0.999976	8316	1	-7.9324
C22orf39	6	0.0042583	0.020458	0.723245	453	4	-7.523	0.77845	0.84482	0.999976	14359	1	-7.523
ENOSF1	5	0.0042863	0.018018	0.716051	454	3	-0.67036	0.88874	0.88939	0.999976	15829	1	-0.67036
SNAI2	5	0.0042989	0.018059	0.716132	455	5	-7.3566	0.98666	0.98674	0.999976	17672	0	-7.3566
PEX1	5	0.0043265	0.018157	0.716856	456	5	-6.1988	0.99567	0.99567	0.999976	17876	0	-6.1988
CCDC41	5	0.0043265	0.018157	0.716856	457	5	-6.9873	0.99567	0.99567	0.999976	17875	0	-6.9873
SYDE1	5	0.0043423	0.018226	0.717973	458	1	0.76004	0.50607	0.65529	0.999976	11438	2	0.76004
RPRML	5	0.0043602	0.018294	0.719086	459	3	-1.0759	0.021699	0.06903	0.855775	1431	2	-1.0759
SPZ1	5	0.0044002	0.018455	0.719223	460	5	-6.7945	0.9956	0.99561	0.999976	17874	0	-6.7945
WASF3	5	0.0044002	0.018455	0.719223	461	5	-7.4115	0.9956	0.99561	0.999976	17873	0	-7.4115
TDRD6	5	0.0044309	0.018565	0.719223	462	4	-7.0634	0.55594	0.69797	0.999976	12198	1	-7.0634
FBXO45	5	0.0044414	0.018607	0.719223	463	2	0.43166	0.48287	0.63573	0.999976	11109	1	0.43166
TMEM173	5	0.0044514	0.018648	0.719223	464	3	-7.9199	0.0034182	0.01453	0.505975	496	2	-7.9199
SUN2	5	0.0044514	0.018648	0.719223	465	4	-7.9199	0.78692	0.81595	0.999976	14454	1	-7.9199
MOCS1	5	0.0044541	0.018658	0.719223	466	2	0.49071	0.11189	0.24715	0.999976	4222	2	0.49071
CLEC9A	5	0.0044638	0.018703	0.719223	467	5	-6.8218	0.99554	0.99555	0.999976	17872	0	-6.8218
DDC	7	0.0044956	0.023143	0.740051	468	3	-0.26277	0.78314	0.87742	0.999976	14398	1	-0.26277
RPS6KA4	4	0.0045056	0.015738	0.704822	469	3	-7.6656	0.77646	0.78256	0.999976	14343	1	-7.6656
QSER1	5	0.0045167	0.018926	0.72041	470	4	-6.6692	0.96793	0.96813	0.999976	17294	0	-6.6692
IVNS1ABP	5	0.0045252	0.018958	0.72041	471	5	-6.1242	0.99547	0.99549	0.999976	17871	0	-6.1242
AHSG	5	0.004537	0.019006	0.72041	472	2	-0.5474	0.9476	0.94779	0.999976	16909	0	-0.5474
TEX29	5	0.004538	0.01901	0.72041	473	1	0.898	0.34806	0.52556	0.999976	9059	2	0.898
LHB	3	0.0045562	0.012637	0.704822	474	2	-6.7456	0.79593	0.79594	0.999976	14544	0	-6.7456
KCNK2	5	0.0045651	0.019114	0.72041	475	4	-7.9136	0.86156	0.8655	0.999976	15391	1	-7.9136
CDRT1	5	0.0045951	0.019248	0.72041	476	5	-7.0462	0.9954	0.99543	0.999976	17869	0	-7.0462
CHMP5	5	0.0045951	0.019248	0.72041	477	5	-6.209	0.9954	0.99543	0.999976	17870	0	-6.209
ZNF177	5	0.0046157	0.01934	0.72041	478	3	-7.9104	0.55461	0.69683	0.999976	12176	2	-7.9104
PIK3R3	5	0.0046197	0.019356	0.72041	479	4	-7.0462	0.83154	0.84346	0.999976	14983	1	-7.0462
CERCAM	5	0.0046197	0.019356	0.72041	480	4	-7.3379	0.97282	0.97296	0.999976	17396	0	-7.3379
MRGPRF	5	0.0046219	0.019368	0.72041	481	1	1.2018	0.19512	0.36903	0.999976	6258	3	1.2018
UCHL3	5	0.0046778	0.019597	0.723245	482	3	-7.6275	0.02437	0.076084	0.886317	1513	1	-7.6275
PPIC	5	0.0046845	0.019624	0.723245	483	4	-6.8747	0.82188	0.83705	0.999976	14861	1	-6.8747
FGFBP2	5	0.0046845	0.019624	0.723245	484	2	-0.50534	0.53689	0.68153	0.999976	11906	1	-0.50534
MAP2K5	4	0.0047338	0.016529	0.704822	485	4	-7.5884	0.99527	0.99535	0.999976	17868	0	-7.5884
ZSCAN2	8	0.0047515	0.024897	0.740331	486	4	-1.2089	0.56115	0.76492	0.999976	12292	2	-1.2089
ST8SIA5	4	0.0047616	0.016615	0.704822	487	2	-0.61248	0.47537	0.61411	0.999976	10989	1	-0.61248
CYP2W1	5	0.0047896	0.02003	0.723245	488	4	-6.9348	0.77138	0.80736	0.999976	14273	1	-6.9348
CCDC151	5	0.0047896	0.020031	0.723245	489	1	0.35969	0.41267	0.57795	0.999976	10028	2	0.35969
ZCWPW2	5	0.0047969	0.020062	0.723245	490	5	-5.2286	0.9952	0.99521	0.999976	17867	0	-5.2286
CYP4Z1	5	0.0047969	0.020062	0.723245	491	5	-6.8014	0.9952	0.99521	0.999976	17866	0	-6.8014
C10orf120	5	0.0048037	0.020094	0.723245	492	2	0.33601	0.46457	0.62045	0.999976	10815	2	0.33601
HPS3	5	0.0048037	0.020094	0.723245	493	3	-6.7807	0.37246	0.54518	0.999976	9429	1	-6.7807
ZNF679	3	0.0048103	0.013312	0.704822	494	3	-8.0947	0.99519	0.99529	0.999976	17865	0	-8.0947
AGAP2	5	0.0048189	0.020145	0.723245	495	4	-7.5563	0.33465	0.5149	0.999976	8859	1	-7.5563
PRKAR1A	5	0.0048189	0.020145	0.723245	496	4	-7.4425	0.95185	0.95204	0.999976	16987	0	-7.4425
MYEOV2	7	0.0048225	0.024473	0.740331	497	4	-7.0288	0.53987	0.73292	0.999976	11954	2	-7.0288
HMX3	5	0.0048389	0.020235	0.723245	498	3	-7.8977	0.89411	0.89457	0.999976	15928	1	-7.8977
NR2F2	5	0.0048455	0.02026	0.723245	499	2	0.59546	0.54544	0.68881	0.999976	12038	2	0.59546
C3orf80	5	0.0048532	0.020291	0.723245	500	2	-0.40845	0.58571	0.72387	0.999976	12679	2	-0.40845
PTPLAD1	5	0.004861	0.020324	0.723245	501	5	-6.3374	0.99514	0.99515	0.999976	17864	0	-6.3374
TAS2R30	4	0.0048632	0.016961	0.707864	502	4	-7.3334	0.99514	0.99522	0.999976	17863	0	-7.3334
MYO1E	5	0.0048876	0.020434	0.723245	503	4	-7.8945	0.3422	0.52087	0.999976	8965	1	-7.8945
ECE1	5	0.0048916	0.020449	0.723245	504	4	-7.3473	0.81724	0.83414	0.999976	14790	1	-7.3473
HTR1D	5	0.00491	0.020517	0.723245	505	3	-7.6239	0.16924	0.33229	0.999976	5639	2	-7.6239
PAX7	5	0.0049294	0.02059	0.723245	506	1	0.15812	0.76585	0.80441	0.999976	14222	1	0.15812
SLC16A10	5	0.0049294	0.02059	0.723245	507	3	-5.3996	0.79299	0.81938	0.999976	14519	1	-5.3996
CCNE2	5	0.0049307	0.020595	0.723245	508	5	-6.6576	0.99507	0.99509	0.999976	17862	0	-6.6576
C9orf129	5	0.0049307	0.020595	0.723245	509	5	-7.1732	0.99507	0.99509	0.999976	17860	0	-7.1732
SPTLC2	5	0.0049307	0.020595	0.723245	510	5	-6.2698	0.99507	0.99509	0.999976	17861	0	-6.2698
LRMP	5	0.0049307	0.020595	0.723245	511	5	-7.4025	0.99507	0.99509	0.999976	17858	0	-7.4025
TASP1	5	0.0049307	0.020595	0.723245	512	5	-7.5068	0.99507	0.99509	0.999976	17859	0	-7.5068
PTGDS	5	0.0049347	0.020609	0.723245	513	3	-7.8912	0.13459	0.28124	0.999976	4808	2	-7.8912
BROX	5	0.0049347	0.020609	0.723245	514	3	-7.8912	0.081114	0.19937	0.999976	3453	2	-7.8912
CBR4	5	0.0049645	0.020733	0.726172	515	4	-7.5884	0.94765	0.94783	0.999976	16911	0	-7.5884
DEFB125	5	0.0050004	0.020864	0.727855	516	5	-5.7377	0.995	0.99502	0.999976	17857	0	-5.7377
TMPRSS15	5	0.0050004	0.020864	0.727855	517	5	-5.555	0.995	0.99502	0.999976	17856	0	-5.555
ANO1	5	0.0050223	0.020959	0.727855	518	3	-1.4224	0.61763	0.7411	0.999976	12987	1	-1.4224
ZSWIM1	5	0.0050223	0.020959	0.727855	519	2	-0.068894	0.17182	0.33595	0.999976	5699	2	-0.068894
DFNB59	5	0.0050393	0.021027	0.727855	520	4	-5.8466	0.97249	0.97263	0.999976	17386	0	-5.8466
ARID4A	5	0.0050393	0.021027	0.727855	521	4	-7.2554	0.94725	0.94742	0.999976	16901	0	-7.2554
ZNF593	5	0.0050502	0.021065	0.727855	522	4	-7.8848	0.59666	0.73364	0.999976	12840	1	-7.8848
GTF2A1L	5	0.0050696	0.021145	0.727855	523	5	-7.1083	0.99493	0.99495	0.999976	17855	0	-7.1083
ANKK1	5	0.0050873	0.021211	0.728062	524	3	-6.58	0.61106	0.73874	0.999976	12940	1	-6.58
RGS20	5	0.0051067	0.021284	0.728466	525	4	-7.2302	0.95701	0.9572	0.999976	17084	0	-7.2302
RNF125	5	0.0051455	0.02143	0.731186	526	4	-6.402	0.9132	0.91352	0.999976	16237	0	-6.402
NDUFA7	5	0.0051689	0.02153	0.731186	527	4	-7.3659	0.61343	0.73961	0.999976	12955	1	-7.3659
CDK10	5	0.005181	0.02157	0.731186	528	2	0.27877	0.48753	0.63963	0.999976	11177	2	0.27877
TIMM50	5	0.0052333	0.021763	0.731186	529	4	-7.4814	0.43221	0.59386	0.999976	10334	1	-7.4814
CLEC5A	5	0.0052399	0.021784	0.731186	530	4	-7.2851	0.97096	0.97112	0.999976	17357	0	-7.2851
UBQLN2	5	0.0052412	0.02179	0.731186	531	3	-7.8751	0.086292	0.20752	0.999976	3599	2	-7.8751
H2AFJ	5	0.0052927	0.021987	0.731186	532	4	-4.6786	0.11532	0.25236	0.999976	4307	1	-4.6786
ABCB11	5	0.0053095	0.022054	0.731186	533	4	-6.4199	0.96521	0.96542	0.999976	17240	0	-6.4199
SEMG1	5	0.0053238	0.022114	0.731186	534	4	-7.8422	0.45059	0.60893	0.999976	10596	1	-7.8422
DNAJC4	5	0.0053238	0.022114	0.731186	535	5	-6.9539	0.99233	0.99241	0.999976	17797	0	-6.9539
CATSPERD	5	0.0053238	0.022114	0.731186	536	4	-7.3751	0.47748	0.63121	0.999976	11022	1	-7.3751
ABRACL	4	0.0053293	0.018514	0.719223	537	4	-6.7513	0.99467	0.99477	0.999976	17853	0	-6.7513
KRT31	4	0.0053326	0.018526	0.719223	538	4	-6.4865	0.9628	0.96267	0.999976	17190	0	-6.4865
CENPV	5	0.0053571	0.022263	0.731186	539	4	-7.5269	0.8825	0.88357	0.999976	15736	1	-7.5269
ZNF34	5	0.0053571	0.022263	0.731186	540	3	-7.8686	0.92246	0.92275	0.999976	16417	0	-7.8686
ISOC2	5	0.0053571	0.022263	0.731186	541	3	-7.8686	0.26626	0.461	0.999976	7872	2	-7.8686
FAM171A1	5	0.0053571	0.022263	0.731186	542	4	-7.8686	0.49338	0.6445	0.999976	11267	1	-7.8686
BZW2	5	0.0053571	0.022263	0.731186	543	4	-7.8686	0.54579	0.68908	0.999976	12040	1	-7.8686
SCRIB	5	0.0053614	0.022279	0.731186	544	4	-7.1193	0.72871	0.78606	0.999976	13846	1	-7.1193
ME2	5	0.0053618	0.022281	0.731186	545	5	-5.6941	0.99464	0.99466	0.999976	17852	0	-5.6941
POU2F3	5	0.0053766	0.022329	0.731186	546	2	-0.45651	0.57772	0.71687	0.999976	12565	2	-0.45651
C17orf72	10	0.0053823	0.031284	0.762106	547	7	-4.3184	0.36242	0.63483	0.999976	9263	2	-4.3184
FAM136A	4	0.0054009	0.01874	0.719223	548	4	-6.7042	0.9946	0.9947	0.999976	17851	0	-6.7042
MYH10	5	0.005406	0.02245	0.731186	549	3	-6.3561	0.88826	0.88891	0.999976	15820	1	-6.3561
PTGFR	5	0.0054099	0.022464	0.731186	550	4	-7.1679	0.9125	0.91283	0.999976	16229	0	-7.1679
SDK1	5	0.0054346	0.022562	0.731186	551	3	-7.8653	0.66426	0.75848	0.999976	13322	1	-7.8653
GRIK2	5	0.0054346	0.022562	0.731186	552	4	-7.8653	0.24873	0.44311	0.999976	7533	1	-7.8653
PPP6R3	5	0.0054402	0.022582	0.731186	553	5	-5.766	0.99456	0.99459	0.999976	17848	0	-5.766
UBXN2B	5	0.0054402	0.022582	0.731186	554	5	-5.8075	0.99456	0.99459	0.999976	17850	0	-5.8075
PENK	5	0.0054604	0.022649	0.73206	555	1	0.50632	0.50432	0.65381	0.999976	11411	2	0.50632
BAI1	5	0.0054859	0.022753	0.732364	556	3	-0.80539	0.81083	0.83007	0.999976	14716	1	-0.80539
LCP2	5	0.0054921	0.022781	0.732364	557	4	-7.3705	0.79045	0.81794	0.999976	14490	1	-7.3705
NUP62CL	5	0.0055199	0.022878	0.734182	558	5	-7.0804	0.99448	0.99452	0.999976	17847	0	-7.0804
APLN	4	0.0055432	0.019204	0.72041	559	4	-7.4239	0.99446	0.99456	0.999976	17845	0	-7.4239
ZNF675	4	0.0055617	0.019275	0.72041	560	3	-7.6002	0.23965	0.3848	0.999976	7328	1	-7.6002
RIIAD1	5	0.0056015	0.023216	0.740331	561	5	-6.1516	0.9944	0.99443	0.999976	17844	0	-6.1516
CTRC	5	0.005627	0.02333	0.740331	562	2	0.4566	0.68654	0.76756	0.999976	13517	1	0.4566
ERGIC1	5	0.0056641	0.023473	0.740331	563	4	-7.0916	0.43623	0.59713	0.999976	10397	1	-7.0916
RASSF6	5	0.0056641	0.023473	0.740331	564	5	-6.963	0.98885	0.98893	0.999976	17717	0	-6.963
MYL2	5	0.0056641	0.023473	0.740331	565	4	-7.4556	0.43381	0.59514	0.999976	10365	1	-7.4556
MAGEB16	5	0.0056641	0.023473	0.740331	566	4	-6.9812	0.91466	0.91497	0.999976	16267	0	-6.9812
CDKN1C	5	0.0056839	0.023549	0.740331	567	3	-6.2092	0.31581	0.49992	0.999976	8568	1	-6.2092
FILIP1	5	0.0056898	0.023566	0.740331	568	5	-6.3088	0.99431	0.99435	0.999976	17843	0	-6.3088
C1QL1	5	0.0057398	0.023761	0.740331	569	3	-4.5036	0.81682	0.8339	0.999976	14779	1	-4.5036
CT62	5	0.0057516	0.02381	0.740331	570	4	-7.5359	0.92798	0.92823	0.999976	16531	0	-7.5359
DIAPH3	5	0.0057697	0.023889	0.740331	571	2	0.78118	0.23723	0.42751	0.999976	7270	2	0.78118
SLC35E4	5	0.0057956	0.023995	0.740331	572	3	-1.9289	0.54045	0.68455	0.999976	11960	1	-1.9289
RGS4	12	0.0058057	0.03599	0.766887	573	10	-4.0212	0.92497	0.97027	0.999976	16463	1	-4.0212
RANBP3	5	0.0058263	0.024108	0.740331	574	3	-7.0474	0.090424	0.21405	0.999976	3687	2	-7.0474
GUCA2B	5	0.0058368	0.024149	0.740331	575	4	-7.3045	0.94643	0.9466	0.999976	16887	0	-7.3045
PRKCG	5	0.0058515	0.024209	0.740331	576	2	-0.016342	0.85214	0.85817	0.999976	15253	1	-0.016342
TRAPPC6B	5	0.0058804	0.024326	0.740331	577	5	-6.0223	0.99412	0.99416	0.999976	17840	0	-6.0223
RIT1	5	0.0058804	0.024326	0.740331	578	5	-5.1662	0.99412	0.99416	0.999976	17842	0	-5.1662
S100A10	5	0.0058804	0.024326	0.740331	579	5	-6.2796	0.99412	0.99416	0.999976	17841	0	-6.2796
COL4A4	5	0.0058883	0.024359	0.740331	580	3	-5.2774	0.80472	0.8263	0.999976	14640	1	-5.2774
SPP2	5	0.0058883	0.024359	0.740331	581	2	0.10024	0.10674	0.23924	0.999976	4092	2	0.10024
ADRB1	5	0.0058883	0.024359	0.740331	582	2	0.23735	0.54405	0.68763	0.999976	12024	2	0.23735
CLIP2	5	0.0059074	0.024427	0.740331	583	2	0.047441	0.10087	0.2303	0.999976	3965	2	0.047441
CXCL5	5	0.0059157	0.024458	0.740331	584	3	-7.8389	0.4751	0.62921	0.999976	10986	1	-7.8389
C18orf21	6	0.0059176	0.027782	0.758479	585	6	-5.3644	0.99408	0.99406	0.999976	17839	0	-5.3644
DPPA5	5	0.0059229	0.024486	0.740331	586	4	-6.9445	0.81124	0.83034	0.999976	14721	1	-6.9445
MAP2K2	5	0.0059229	0.024486	0.740331	587	4	-7.0404	0.95432	0.95453	0.999976	17024	0	-7.0404
LIPE	5	0.0059912	0.02475	0.740331	588	1	0.38241	0.45456	0.61224	0.999976	10659	2	0.38241
FANCM	5	0.0059912	0.02475	0.740331	589	2	-1.8657	0.18148	0.34978	0.999976	5931	2	-1.8657
NOTCH3	5	0.0060028	0.024785	0.740331	590	2	0.072542	0.31394	0.49845	0.999976	8539	1	0.072542
PREX2	5	0.0060028	0.024785	0.740331	591	3	-6.6037	0.097157	0.22451	0.999976	3864	1	-6.6037
HOXC5	5	0.0060066	0.024798	0.740331	592	4	-7.2703	0.7833	0.81391	0.999976	14401	1	-7.2703
PEX11G	5	0.0060066	0.024798	0.740331	593	4	-6.9992	0.97069	0.97084	0.999976	17350	0	-6.9992
BTN3A3	5	0.0060066	0.024798	0.740331	594	4	-7.2454	0.65365	0.75435	0.999976	13247	1	-7.2454
VAMP7	5	0.0060146	0.024831	0.740331	595	3	-7.8356	0.35987	0.53497	0.999976	9227	1	-7.8356
PDCD6	9	0.00605	0.033189	0.762106	596	8	-6.7876	0.80022	0.90141	0.999976	14587	1	-6.7876
S100A9	5	0.00607	0.025044	0.740331	597	5	-6.4376	0.99393	0.99395	0.999976	17838	0	-6.4376
ASL	5	0.0060871	0.025117	0.740331	598	5	-6.9321	0.98995	0.99002	0.999976	17735	0	-6.9321
CYP4F22	5	0.0060871	0.025117	0.740331	599	4	-7.0229	0.89243	0.89289	0.999976	15895	1	-7.0229
NSMCE4A	5	0.0060972	0.025157	0.740331	600	5	-6.2092	0.99156	0.99164	0.999976	17774	0	-6.2092
SLC27A4	5	0.0060972	0.025157	0.740331	601	2	1.2344	0.19049	0.36255	0.999976	6164	3	1.2344
LAMP1	4	0.0061298	0.021133	0.727855	602	4	-7.5684	0.99303	0.99314	0.999976	17819	0	-7.5684
NAB2	5	0.0061308	0.025288	0.740331	603	3	-6.8551	0.18858	0.35988	0.999976	6106	2	-6.8551
ZFPL1	5	0.0061473	0.025349	0.740331	604	2	-0.52652	0.45398	0.61176	0.999976	10646	2	-0.52652
ZNF85	4	0.0061597	0.021232	0.728062	605	2	-3.7311	0.16961	0.31414	0.999976	5652	1	-3.7311
GPR50	5	0.0061651	0.025408	0.740331	606	5	-6.9258	0.98584	0.98596	0.999976	17658	0	-6.9258
IQCK	5	0.0061651	0.025408	0.740331	607	4	-7.4556	0.25172	0.44705	0.999976	7604	1	-7.4556
ZNF567	5	0.0061675	0.025419	0.740331	608	5	-4.6925	0.99383	0.99386	0.999976	17834	0	-4.6925
TRIM59	5	0.0061675	0.025419	0.740331	609	5	-6.4464	0.99383	0.99386	0.999976	17837	0	-6.4464
CTSK	5	0.0061675	0.025419	0.740331	610	5	-6.7945	0.99383	0.99386	0.999976	17835	0	-6.7945
TAF1B	5	0.0061675	0.025419	0.740331	611	5	-5.6492	0.99383	0.99386	0.999976	17833	0	-5.6492
LIN28B	5	0.0061675	0.025419	0.740331	612	5	-6.091	0.99383	0.99386	0.999976	17836	0	-6.091
SEZ6	5	0.0061798	0.025467	0.740331	613	3	-7.8289	0.46141	0.61788	0.999976	10762	2	-7.8289
FBXO32	5	0.0061866	0.025495	0.740331	614	4	-6.4288	0.7516	0.79711	0.999976	14089	1	-6.4288
ADM2	5	0.006187	0.025496	0.740331	615	2	1.0791	0.24268	0.43493	0.999976	7386	3	1.0791
ORC2	4	0.0062317	0.021468	0.731186	616	4	-6.8285	0.99377	0.99387	0.999976	17832	0	-6.8285
TSN	6	0.0062321	0.029133	0.758479	617	5	-6.6425	0.97576	0.97574	0.999976	17451	0	-6.6425
KCNE1L	5	0.006259	0.025758	0.745427	618	4	-7.6026	0.93528	0.9355	0.999976	16670	0	-7.6026
FAM19A5	5	0.0062704	0.025796	0.745427	619	2	1.1903	0.20346	0.3808	0.999976	6443	3	1.1903
KCNAB2	5	0.0062704	0.025796	0.745427	620	4	-1.5253	0.75391	0.79826	0.999976	14111	1	-1.5253
LGALS14	6	0.0062945	0.029396	0.758479	621	5	-6.3766	0.97434	0.97428	0.999976	17419	0	-6.3766
PCSK4	5	0.0063366	0.026057	0.750566	622	3	-7.8221	0.82723	0.84054	0.999976	14929	1	-7.8221
FCRLA	13	0.0064099	0.039891	0.768901	623	8	-6.9132	0.082152	0.27052	0.999976	3483	4	-6.9132
ARHGEF26	5	0.0064379	0.026408	0.758479	624	2	1.1351	0.21977	0.40329	0.999976	6844	3	1.1351
IGSF6	5	0.0064485	0.026449	0.758479	625	4	-7.2802	0.70849	0.77697	0.999976	13683	1	-7.2802
KIAA0586	5	0.0064916	0.026623	0.758479	626	5	-7.2097	0.99351	0.99355	0.999976	17830	0	-7.2097
BCL7A	5	0.0064982	0.026647	0.758479	627	4	-7.8154	0.87364	0.87569	0.999976	15582	1	-7.8154
RPL3L	5	0.0065389	0.026802	0.758479	628	2	0.096604	0.9613	0.96147	0.999976	17169	0	0.096604
MORF4L1	4	0.0065463	0.022493	0.731186	629	4	-6.8209	0.99345	0.99357	0.999976	17829	0	-6.8209
RNASEH2C	5	0.0065496	0.026845	0.758479	630	4	-6.8941	0.3886	0.55822	0.999976	9682	1	-6.8941
ARHGAP25	5	0.0065661	0.026913	0.758479	631	3	-7.812	0.54073	0.6848	0.999976	11964	2	-7.812
TLL2	5	0.006588	0.026997	0.758479	632	3	-5.861	0.30811	0.49378	0.999976	8447	2	-5.861
SLC46A3	4	0.0066179	0.022725	0.732364	633	4	-6.8218	0.99338	0.99349	0.999976	17828	0	-6.8218
ATP13A2	5	0.0066338	0.027157	0.758479	634	4	-6.7681	0.17052	0.3341	0.999976	5665	1	-6.7681
NPTN	5	0.0066338	0.027157	0.758479	635	4	-7.3705	0.95293	0.95311	0.999976	17003	0	-7.3705
WISP3	5	0.0066338	0.027157	0.758479	636	4	-7.2097	0.91506	0.91533	0.999976	16278	0	-7.2097
TMEM59L	5	0.0066509	0.02722	0.758479	637	3	-5.95	0.90346	0.90383	0.999976	16073	0	-5.95
ASS1	5	0.0066509	0.02722	0.758479	638	4	-7.2046	0.84462	0.8526	0.999976	15151	1	-7.2046
CSN2	5	0.0066671	0.027282	0.758479	639	5	-6.3929	0.99333	0.99337	0.999976	17826	0	-6.3929
GLIS2	5	0.0066857	0.02735	0.758479	640	3	-7.8052	0.24971	0.44438	0.999976	7559	1	-7.8052
KRTAP1-4	4	0.006699	0.022972	0.735888	641	2	-3.3295	0.22031	0.36541	0.999976	6865	2	-3.3295
HAO1	5	0.0067059	0.027423	0.758479	642	3	-7.71	0.91358	0.9139	0.999976	16249	0	-7.71
PSAP	5	0.006745	0.027559	0.758479	643	2	0.59891	0.85299	0.85879	0.999976	15267	1	0.59891
COL11A1	5	0.00675	0.027579	0.758479	644	2	1.4027	0.1454	0.2974	0.999976	5073	3	1.4027
PLXNB3	5	0.0067631	0.027625	0.758479	645	3	-7.1499	0.93643	0.93668	0.999976	16692	0	-7.1499
HNF1A	5	0.0067631	0.027625	0.758479	646	3	-7.8018	0.47811	0.63177	0.999976	11034	1	-7.8018
DACT2	5	0.0067631	0.027625	0.758479	647	4	-6.2506	0.88071	0.88193	0.999976	15698	1	-6.2506
AGMO	5	0.0067631	0.027625	0.758479	648	4	-7.8018	0.91364	0.91396	0.999976	16251	0	-7.8018
KCTD3	5	0.0067764	0.02768	0.758479	649	5	-7.017	0.99322	0.99327	0.999976	17821	0	-7.017
CTDSPL2	5	0.0067764	0.02768	0.758479	650	5	-6.5313	0.99322	0.99327	0.999976	17822	0	-6.5313
FANCL	5	0.0067764	0.02768	0.758479	651	5	-6.2698	0.99322	0.99327	0.999976	17823	0	-6.2698
ZNF407	5	0.0067764	0.02768	0.758479	652	5	-5.3644	0.99322	0.99327	0.999976	17824	0	-5.3644
PLTP	5	0.0068054	0.027793	0.758479	653	3	-6.7169	0.63963	0.74909	0.999976	13148	1	-6.7169
DEFB112	5	0.0068345	0.027903	0.758479	654	4	-7.407	0.54361	0.68725	0.999976	12014	1	-7.407
CDH10	5	0.0068374	0.027916	0.758479	655	4	-7.7983	0.22096	0.40493	0.999976	6885	1	-7.7983
CDKN2AIP	5	0.0068804	0.028101	0.758479	656	4	-7.5318	0.91554	0.91581	0.999976	16285	0	-7.5318
FAM210B	5	0.0068804	0.028101	0.758479	657	2	-0.58256	0.97372	0.97385	0.999976	17408	0	-0.58256
EGLN2	5	0.0068804	0.028101	0.758479	658	3	-7.0111	0.92682	0.92708	0.999976	16504	0	-7.0111
C6orf141	5	0.0068804	0.028101	0.758479	659	3	-0.77357	0.89055	0.8911	0.999976	15865	1	-0.77357
PIFO	5	0.0069033	0.028176	0.758479	660	5	-5.7088	0.9931	0.99313	0.999976	17820	0	-5.7088
EXOC3L4	5	0.0069125	0.028221	0.758479	661	2	0.83896	0.20175	0.37843	0.999976	6409	2	0.83896
FLRT3	5	0.0069523	0.028365	0.758479	662	4	-7.1732	0.2002	0.37623	0.999976	6377	1	-7.1732
ZNF610	7	0.0069639	0.032956	0.762106	663	6	-6.1941	0.99366	0.99366	0.999976	17831	0	-6.1941
USP9Y	5	0.0069683	0.02842	0.758479	664	2	-0.5855	0.93096	0.9312	0.999976	16586	0	-0.5855
NOTCH4	5	0.0070081	0.028564	0.758479	665	4	-7.7915	0.19507	0.36896	0.999976	6256	1	-7.7915
GJC3	5	0.0070081	0.028564	0.758479	666	3	-7.7915	0.27449	0.46751	0.999976	7992	1	-7.7915
SEC14L6	5	0.0070081	0.028564	0.758479	667	4	-7.7915	0.79064	0.81805	0.999976	14494	1	-7.7915
GRIK1	5	0.0070081	0.028564	0.758479	668	3	-7.7915	0.22158	0.40579	0.999976	6896	2	-7.7915
C16orf92	5	0.0070322	0.028653	0.758479	669	5	-5.7088	0.99297	0.99302	0.999976	17816	0	-5.7088
RNF146	5	0.0070322	0.028653	0.758479	670	5	-6.8352	0.99297	0.99302	0.999976	17818	0	-6.8352
MED29	5	0.0070322	0.028653	0.758479	671	5	-5.6643	0.99297	0.99302	0.999976	17817	0	-5.6643
C3orf55	7	0.0070415	0.033246	0.762106	672	6	-5.9745	0.99323	0.99322	0.999976	17825	0	-5.9745
LHX6	8	0.007042	0.035271	0.766887	673	4	-3.8139	0.88981	0.93163	0.999976	15854	1	-3.8139
CDHR1	5	0.0070634	0.028767	0.758479	674	4	-7.3659	0.9767	0.97686	0.999976	17478	0	-7.3659
PIGZ	5	0.0070797	0.028841	0.758479	675	3	-2.3118	0.50648	0.65561	0.999976	11446	2	-2.3118
GABRB3	5	0.0070841	0.028856	0.758479	676	3	-7.788	0.32949	0.51077	0.999976	8776	1	-7.788
CAPN3	15	0.0070979	0.046166	0.779358	677	11	-6.2894	0.24551	0.56115	0.999976	7462	3	-6.2894
BSPH1	5	0.0071357	0.029044	0.758479	678	3	-5.78	0.46395	0.61994	0.999976	10806	1	-5.78
TMEM198	5	0.0071363	0.029045	0.758479	679	2	0.44619	0.88828	0.88894	0.999976	15821	1	0.44619
ZNF571	5	0.007151	0.029098	0.758479	680	5	-5.7233	0.99285	0.99291	0.999976	17812	0	-5.7233
MCM10	5	0.007151	0.029098	0.758479	681	5	-5.6793	0.99285	0.99291	0.999976	17813	0	-5.6793
HAS2	5	0.007151	0.029098	0.758479	682	5	-7.1193	0.99285	0.99291	0.999976	17811	0	-7.1193
TYW1	5	0.007151	0.029098	0.758479	683	5	-6.1351	0.99285	0.99291	0.999976	17814	0	-6.1351
GGT1	4	0.0071574	0.024421	0.740331	684	2	-3.2072	0.86193	0.86149	0.999976	15396	0	-3.2072
PLAC8	5	0.0071599	0.029128	0.758479	685	4	-7.3332	0.6632	0.75808	0.999976	13309	1	-7.3332
YWHAQ	5	0.0071599	0.029128	0.758479	686	4	-6.9005	0.97006	0.9702	0.999976	17335	0	-6.9005
KCNN1	5	0.0071903	0.029236	0.758479	687	3	-4.3624	0.19968	0.37552	0.999976	6365	2	-4.3624
RYR1	5	0.0071903	0.029236	0.758479	688	3	-1.5644	0.44851	0.60723	0.999976	10563	2	-1.5644
DAB1	5	0.0072415	0.02942	0.758479	689	3	-7.7811	0.30664	0.49265	0.999976	8422	2	-7.7811
FAM63B	5	0.0072415	0.02942	0.758479	690	5	-7.7811	0.98287	0.98297	0.999976	17603	0	-7.7811
ZNF837	5	0.0072415	0.02942	0.758479	691	4	-7.7811	0.21261	0.39351	0.999976	6667	1	-7.7811
LHFPL4	5	0.0072473	0.029444	0.758479	692	4	-6.5559	0.48742	0.63954	0.999976	11176	1	-6.5559
RNF138	7	0.0072541	0.03407	0.762651	693	6	-5.5871	0.99334	0.99333	0.999976	17827	0	-5.5871
RPP30	5	0.0072595	0.029488	0.758479	694	5	-5.7519	0.99274	0.99281	0.999976	17809	0	-5.7519
TTLL7	5	0.0072612	0.029492	0.758479	695	4	-6.9873	0.54373	0.68735	0.999976	12015	1	-6.9873
G6PC2	4	0.0072666	0.024767	0.740331	696	4	-6.3561	0.99273	0.99286	0.999976	17808	0	-6.3561
RDX	17	0.0072784	0.049333	0.782897	697	13	-3.5333	0.26636	0.60176	0.999976	7875	4	-3.5333
TTC9	4	0.0072798	0.024815	0.740331	698	3	-5.7377	0.93065	0.93034	0.999976	16580	0	-5.7377
ADM5	5	0.0073031	0.02965	0.759783	699	4	-6.4214	0.91583	0.9161	0.999976	16291	0	-6.4214
WNT7A	5	0.0073314	0.029753	0.759783	700	3	-7.7776	0.823	0.83776	0.999976	14871	1	-7.7776
SMURF2	4	0.0073575	0.025071	0.740331	701	4	-6.2092	0.99264	0.99277	0.999976	17807	0	-6.2092
TAS2R16	5	0.0073589	0.029852	0.759783	702	2	0.77169	0.27506	0.46793	0.999976	7999	2	0.77169
SLC38A1	5	0.0073737	0.029903	0.759783	703	5	-6.3838	0.99263	0.9927	0.999976	17805	0	-6.3838
CCNT2	5	0.0073737	0.029903	0.759783	704	5	-5.6185	0.99263	0.9927	0.999976	17803	0	-5.6185
VDAC3	5	0.0073737	0.029903	0.759783	705	5	-5.1662	0.99263	0.9927	0.999976	17804	0	-5.1662
NANP	5	0.0073737	0.029903	0.759783	706	5	-6.5959	0.99263	0.9927	0.999976	17806	0	-6.5959
SLC35E2B	5	0.0073792	0.029927	0.759783	707	2	0.75323	0.41308	0.57825	0.999976	10042	2	0.75323
CENPB	5	0.0073792	0.029927	0.759783	708	2	-0.16998	0.31494	0.49924	0.999976	8554	1	-0.16998
ATG13	5	0.0074109	0.030049	0.759783	709	3	-6.9518	0.02602	0.080427	0.898775	1582	2	-6.9518
PAK7	5	0.0074109	0.030049	0.759783	710	4	-7.7741	0.6825	0.76591	0.999976	13473	1	-7.7741
SH3KBP1	5	0.0074283	0.030117	0.760439	711	5	-7.3141	0.98481	0.98494	0.999976	17644	0	-7.3141
HMGCS2	5	0.0074615	0.03024	0.762106	712	4	-7.511	0.95434	0.95455	0.999976	17025	0	-7.511
TAF4	5	0.0074705	0.030272	0.762106	713	1	1.9953	0.044796	0.12814	0.971364	2335	3	1.9953
ZNF780B	5	0.0074949	0.03035	0.762106	714	5	-5.401	0.99251	0.99258	0.999976	17802	0	-5.401
HELT	5	0.0075263	0.030475	0.762106	715	2	0.92836	0.17033	0.33384	0.999976	5661	2	0.92836
KCNN2	10	0.0075513	0.041165	0.77117	716	4	0.59985	0.16449	0.39888	0.999976	5519	4	0.59985
IFT43	5	0.0075572	0.030584	0.762106	717	4	-6.8352	0.9816	0.98174	0.999976	17569	0	-6.8352
LZTS1	5	0.0075572	0.030584	0.762106	718	4	-6.8682	0.92354	0.92383	0.999976	16444	0	-6.8682
NCF2	5	0.0075572	0.030584	0.762106	719	4	-7.688	0.67825	0.76411	0.999976	13430	1	-7.688
HEPACAM	5	0.0075589	0.03059	0.762106	720	3	-6.6589	0.83191	0.84371	0.999976	14989	1	-6.6589
ANKRD44	5	0.0075589	0.03059	0.762106	721	3	-6.216	0.94338	0.94357	0.999976	16817	0	-6.216
TMEM92	5	0.0076132	0.030776	0.762106	722	5	-6.7313	0.99239	0.99247	0.999976	17801	0	-6.7313
ZC2HC1B	5	0.0076132	0.030776	0.762106	723	5	-6.6727	0.99239	0.99247	0.999976	17800	0	-6.6727
TCOF1	5	0.0076132	0.030776	0.762106	724	5	-5.9376	0.99239	0.99247	0.999976	17799	0	-5.9376
CD27	4	0.0076227	0.025973	0.749342	725	4	-6.9691	0.99238	0.9925	0.999976	17798	0	-6.9691
ESX1	5	0.0076231	0.030813	0.762106	726	2	0.70153	0.28018	0.47192	0.999976	8073	2	0.70153
HECW2	5	0.0076449	0.030894	0.762106	727	3	-7.7636	0.81449	0.83243	0.999976	14755	1	-7.7636
ATP1B2	5	0.0076449	0.030894	0.762106	728	3	-6.6971	0.96207	0.96224	0.999976	17179	0	-6.6971
C15orf32	5	0.0076449	0.030894	0.762106	729	4	-7.7636	0.96571	0.96592	0.999976	17251	0	-7.7636
NODAL	5	0.0076936	0.031081	0.762106	730	3	-6.2991	0.78908	0.81719	0.999976	14479	1	-6.2991
PRR3	5	0.0076936	0.031081	0.762106	731	3	-5.9866	0.77002	0.80662	0.999976	14260	1	-5.9866
CTAG2	6	0.0077205	0.03544	0.766887	732	2	1.3784	0.10698	0.26121	0.999976	4098	4	1.3784
PGRMC1	6	0.0077356	0.035509	0.766887	733	3	-3.1694	0.85547	0.87821	0.999976	15297	1	-3.1694
CCDC112	5	0.0077398	0.031266	0.762106	734	5	-5.6941	0.99226	0.99233	0.999976	17793	0	-5.6941
CCDC146	5	0.0077398	0.031266	0.762106	735	5	-6.9992	0.99226	0.99233	0.999976	17796	0	-6.9992
SPESP1	5	0.0077398	0.031266	0.762106	736	5	-4.7504	0.99226	0.99233	0.999976	17795	0	-4.7504
KLRF1	5	0.0077398	0.031266	0.762106	737	5	-6.3184	0.99226	0.99233	0.999976	17794	0	-6.3184
CX3CR1	5	0.0077657	0.031351	0.762106	738	4	-7.0519	0.77173	0.80754	0.999976	14277	1	-7.0519
SLC22A16	5	0.0077657	0.031351	0.762106	739	5	-6.8218	0.99125	0.99134	0.999976	17765	0	-6.8218
CNDP2	5	0.0078052	0.031505	0.762106	740	2	0.07906	0.52571	0.67196	0.999976	11731	1	0.07906
DGKH	5	0.0078215	0.031562	0.762106	741	3	-7.7566	0.49909	0.64932	0.999976	11340	2	-7.7566
RGSL1	5	0.0078215	0.031562	0.762106	742	3	-7.7566	0.29603	0.48439	0.999976	8296	1	-7.7566
TTR	5	0.0078215	0.031562	0.762106	743	4	-7.7566	0.76532	0.80412	0.999976	14212	1	-7.7566
JAZF1	5	0.0078558	0.031681	0.762106	744	2	0.16057	0.18825	0.35942	0.999976	6098	2	0.16057
PSORS1C1	5	0.0078642	0.031712	0.762106	745	4	-7.0052	0.77963	0.81189	0.999976	14375	1	-7.0052
MCTS1	5	0.0078688	0.031734	0.762106	746	5	-5.1448	0.99213	0.99219	0.999976	17790	0	-5.1448
C12orf40	5	0.0078688	0.031734	0.762106	747	5	-5.1873	0.99213	0.99219	0.999976	17791	0	-5.1873
CFHR1	4	0.0079057	0.026872	0.758479	748	4	-6.8719	0.99209	0.99223	0.999976	17789	0	-6.8719
LCN15	5	0.0079147	0.03192	0.762106	749	4	-7.7531	0.97187	0.972	0.999976	17373	0	-7.7531
TUSC1	5	0.0079168	0.031929	0.762106	750	1	0.68162	0.77359	0.80856	0.999976	14304	1	0.68162
PDLIM3	5	0.0079301	0.031983	0.762106	751	3	-6.5313	0.25663	0.45344	0.999976	7732	2	-6.5313
ANKRD46	5	0.0079685	0.032123	0.762106	752	4	-7.3093	0.84892	0.85577	0.999976	15209	1	-7.3093
ICAM3	5	0.0079685	0.032123	0.762106	753	4	-6.9069	0.83145	0.8434	0.999976	14981	1	-6.9069
GPR155	5	0.0079685	0.032123	0.762106	754	4	-6.9069	0.9012	0.90157	0.999976	16034	0	-6.9069
LCN8	5	0.0080004	0.032242	0.762106	755	3	-4.6627	0.47322	0.62768	0.999976	10957	1	-4.6627
CCDC47	5	0.0080017	0.032248	0.762106	756	5	-6.7096	0.992	0.99206	0.999976	17784	0	-6.7096
YES1	5	0.0080017	0.032248	0.762106	757	5	-6.3374	0.992	0.99206	0.999976	17786	0	-6.3374
ZNF57	5	0.0080017	0.032248	0.762106	758	5	-6.3561	0.992	0.99206	0.999976	17785	0	-6.3561
IL18	5	0.0080017	0.032248	0.762106	759	5	-5.2081	0.992	0.99206	0.999976	17787	0	-5.2081
NXT1	5	0.0080017	0.032248	0.762106	760	5	-5.1662	0.992	0.99206	0.999976	17788	0	-5.1662
HMMR	4	0.008008	0.027199	0.758479	761	4	-6.481	0.99199	0.99212	0.999976	17783	0	-6.481
ERV3-1	5	0.0080111	0.032284	0.762106	762	3	-7.7495	0.80874	0.82878	0.999976	14692	1	-7.7495
BTN3A2	4	0.0080372	0.02728	0.758479	763	2	-3.244	0.87173	0.8713	0.999976	15548	0	-3.244
RAB3GAP2	5	0.0080877	0.032564	0.762106	764	4	-7.0346	0.39181	0.56083	0.999976	9722	1	-7.0346
CHRNA10	5	0.0080938	0.032582	0.762106	765	3	-7.746	0.53672	0.68137	0.999976	11904	2	-7.746
ABTB2	5	0.0081119	0.032654	0.762106	766	3	-0.96745	0.16018	0.3192	0.999976	5423	1	-0.96745
TSHZ2	5	0.0081119	0.032654	0.762106	767	3	-5.9346	0.67116	0.76121	0.999976	13372	1	-5.9346
CDK12	5	0.0081515	0.032808	0.762106	768	5	-5.8345	0.99185	0.99191	0.999976	17782	0	-5.8345
AGL	5	0.0081515	0.032808	0.762106	769	5	-5.821	0.99185	0.99191	0.999976	17781	0	-5.821
SIDT2	5	0.0081797	0.032922	0.762106	770	3	-7.7424	0.31576	0.49989	0.999976	8566	2	-7.7424
DPPA2	5	0.0081797	0.032922	0.762106	771	3	-7.3877	0.20129	0.37779	0.999976	6405	2	-7.3877
MYF5	5	0.0081797	0.032922	0.762106	772	3	-7.7424	0.91422	0.91452	0.999976	16259	0	-7.7424
USP22	5	0.0081956	0.032984	0.762106	773	3	-1.1552	0.55699	0.69888	0.999976	12216	2	-1.1552
CCND2	5	0.0082035	0.033006	0.762106	774	2	0.011082	0.22895	0.41605	0.999976	7071	2	0.011082
STRA8	5	0.0082099	0.033026	0.762106	775	4	-7.1732	0.76336	0.80316	0.999976	14196	1	-7.1732
WFIKKN2	5	0.0082099	0.033026	0.762106	776	4	-7.2353	0.91975	0.92008	0.999976	16364	0	-7.2353
DNAJA4	5	0.0082151	0.033043	0.762106	777	5	-4.961	0.99178	0.99186	0.999976	17780	0	-4.961
CD101	5	0.0082513	0.03318	0.762106	778	3	-5.8345	0.26983	0.46379	0.999976	7926	2	-5.8345
ADAMTSL5	5	0.0082611	0.033212	0.762106	779	2	0.45815	0.47878	0.63231	0.999976	11046	2	0.45815
ELOVL3	5	0.0082768	0.033265	0.762106	780	3	-7.7388	0.87901	0.88042	0.999976	15667	1	-7.7388
MAST1	5	0.0082768	0.033265	0.762106	781	3	-6.5408	0.36277	0.53734	0.999976	9268	2	-6.5408
THSD1	5	0.0082768	0.033265	0.762106	782	4	-7.7388	0.96532	0.96552	0.999976	17242	0	-7.7388
LPHN1	5	0.0082768	0.033265	0.762106	783	3	-7.7388	0.67652	0.76339	0.999976	13416	1	-7.7388
ZNF44	5	0.0082895	0.033315	0.762106	784	5	-6.1459	0.99171	0.99179	0.999976	17779	0	-6.1459
TMEM39A	5	0.0082895	0.033315	0.762106	785	5	-7.2802	0.99171	0.99179	0.999976	17778	0	-7.2802
LHCGR	4	0.0082909	0.028092	0.758479	786	3	-7.4599	0.92914	0.92886	0.999976	16551	0	-7.4599
SOX21	5	0.0083098	0.033403	0.762651	787	3	-0.88932	0.76164	0.80224	0.999976	14177	1	-0.88932
TPGS1	5	0.0083267	0.033469	0.762651	788	4	-6.8812	0.68195	0.76566	0.999976	13464	1	-6.8812
C2orf40	5	0.0083595	0.033596	0.762651	789	5	-4.7784	0.99164	0.99172	0.999976	17777	0	-4.7784
VIPR2	5	0.0083738	0.033645	0.762651	790	4	-7.3979	0.51719	0.6646	0.999976	11612	1	-7.3979
DSG3	5	0.0083747	0.033648	0.762651	791	4	-7.7353	0.97135	0.97152	0.999976	17360	0	-7.7353
C1orf86	5	0.0083907	0.033719	0.762651	792	1	1.0057	0.13489	0.28169	0.999976	4816	3	1.0057
XPNPEP2	5	0.0083907	0.033719	0.762651	793	3	-0.68231	0.27004	0.46395	0.999976	7929	2	-0.68231
NCKAP5L	4	0.0084089	0.028456	0.758479	794	2	-0.61248	0.21199	0.35709	0.999976	6650	2	-0.61248
FCAR	12	0.0084152	0.049427	0.782897	795	9	-6.2657	0.96981	0.98632	0.999976	17326	1	-6.2657
PAGE5	4	0.0084202	0.028491	0.758479	796	4	-6.1374	0.99158	0.99171	0.999976	17776	0	-6.1374
GSK3B	5	0.008438	0.033893	0.762651	797	5	-5.8075	0.99156	0.99164	0.999976	17775	0	-5.8075
KANSL2	5	0.008438	0.033893	0.762651	798	5	-5.0786	0.99156	0.99164	0.999976	17773	0	-5.0786
ZNF221	5	0.008438	0.033893	0.762651	799	5	-5.401	0.99156	0.99164	0.999976	17771	0	-5.401
C6orf89	5	0.008438	0.033893	0.762651	800	5	-6.7023	0.99156	0.99164	0.999976	17772	0	-6.7023
FAM76B	5	0.0084504	0.03395	0.762651	801	4	-5.3269	0.15837	0.31658	0.999976	5385	1	-5.3269
MICALCL	5	0.0084504	0.03395	0.762651	802	2	-0.22885	0.30017	0.48763	0.999976	8349	1	-0.22885
RIC3	5	0.0084706	0.03402	0.762651	803	3	-6.475	0.76998	0.8066	0.999976	14258	1	-6.475
FAM9A	5	0.0084743	0.03403	0.762651	804	4	-4.3624	0.55229	0.6948	0.999976	12138	1	-4.3624
NDFIP1	5	0.0085145	0.034179	0.762651	805	5	-6.0456	0.99149	0.99157	0.999976	17769	0	-6.0456
CDCP2	5	0.0085301	0.034237	0.762651	806	4	-5.4718	0.28956	0.47924	0.999976	8203	1	-5.4718
ADAM9	5	0.0085582	0.034345	0.762651	807	4	-6.0685	0.97868	0.97883	0.999976	17512	0	-6.0685
STRA6	5	0.0085582	0.034345	0.762651	808	2	-0.1498	0.89936	0.89973	0.999976	16004	0	-0.1498
ALOX15	5	0.0085582	0.034345	0.762651	809	2	-0.0076109	0.56972	0.70996	0.999976	12420	1	-0.0076109
ABCC1	5	0.0085616	0.034356	0.762651	810	4	-7.7281	0.78798	0.81656	0.999976	14468	1	-7.7281
MPPED1	4	0.0085627	0.028951	0.758479	811	2	-0.61248	0.52752	0.63658	0.999976	11756	1	-0.61248
ENTPD7	5	0.008591	0.034465	0.763198	812	5	-6.8682	0.99141	0.99149	0.999976	17768	0	-6.8682
UMOD	5	0.008591	0.034465	0.763198	813	5	-6.9507	0.99141	0.99149	0.999976	17767	0	-6.9507
MAG	5	0.0086137	0.034575	0.764681	814	3	-1.2456	0.9584	0.95856	0.999976	17109	0	-1.2456
CCDC144A	4	0.0086379	0.029202	0.758479	815	3	-7.2022	0.26635	0.41161	0.999976	7874	1	-7.2022
SCN4B	10	0.008641	0.046105	0.779358	816	7	-6.3458	0.20034	0.45202	0.999976	6381	2	-6.3458
CASZ1	5	0.0086506	0.034705	0.76661	817	3	-7.7245	0.91599	0.91625	0.999976	16295	0	-7.7245
NMRAL1	5	0.0086851	0.034814	0.766887	818	4	-6.7668	0.93285	0.93309	0.999976	16627	0	-6.7668
PLEKHH3	5	0.0087429	0.035027	0.766887	819	4	-7.7209	0.95454	0.95476	0.999976	17035	0	-7.7209
ARHGEF5	5	0.0087533	0.035063	0.766887	820	5	-7.4159	0.99125	0.99134	0.999976	17764	0	-7.4159
TAF7L	5	0.0087533	0.035063	0.766887	821	5	-6.8682	0.99125	0.99134	0.999976	17766	0	-6.8682
CCDC169	11	0.0087715	0.048821	0.780991	822	9	-5.95	0.98411	0.98702	0.999976	17629	1	-5.95
ACTR3B	5	0.0087809	0.03515	0.766887	823	3	-0.76043	0.84939	0.85612	0.999976	15215	1	-0.76043
INSM1	5	0.0087809	0.03515	0.766887	824	3	-0.90674	0.95768	0.95786	0.999976	17098	0	-0.90674
RAB5B	5	0.0087962	0.035205	0.766887	825	4	-7.1837	0.97828	0.97844	0.999976	17506	0	-7.1837
INHBB	5	0.0088288	0.035319	0.766887	826	4	-6.5559	0.88389	0.88484	0.999976	15758	1	-6.5559
LDLR	5	0.0088413	0.03537	0.766887	827	3	-7.4276	0.64018	0.74928	0.999976	13152	1	-7.4276
RNF141	5	0.0089005	0.035567	0.766887	828	4	-6.7527	0.88271	0.88376	0.999976	15741	1	-6.7527
ASXL3	5	0.0089005	0.035567	0.766887	829	4	-6.8747	0.48181	0.63485	0.999976	11095	1	-6.8747
ZNF865	5	0.0089202	0.035635	0.766887	830	2	0.86828	0.23057	0.41823	0.999976	7116	2	0.86828
RSPRY1	5	0.0089322	0.035685	0.766887	831	5	-6.4638	0.99107	0.99115	0.999976	17763	0	-6.4638
KLHL17	5	0.0089377	0.035708	0.766887	832	4	-7.7136	0.96617	0.96637	0.999976	17259	0	-7.7136
C9orf64	5	0.0089988	0.035924	0.766887	833	3	-0.8793	0.10781	0.24092	0.999976	4125	2	-0.8793
SH3BP4	5	0.0090038	0.035942	0.766887	834	1	-0.19241	0.24444	0.43733	0.999976	7433	1	-0.19241
PCMT1	5	0.0090038	0.035942	0.766887	835	3	-7.1732	0.79033	0.81789	0.999976	14488	1	-7.1732
PLAA	5	0.0090082	0.035957	0.766887	836	4	-7.1994	0.92701	0.92729	0.999976	16509	0	-7.1994
ST6GALNAC4	5	0.009039	0.036065	0.766887	837	3	-7.71	0.96048	0.96062	0.999976	17147	0	-7.71
MAGEC1	5	0.0090874	0.036231	0.766887	838	4	-7.2851	0.92341	0.92369	0.999976	16440	0	-7.2851
ACAP1	5	0.0090907	0.036237	0.766887	839	2	0.43184	0.71632	0.78042	0.999976	13751	1	0.43184
C6orf62	5	0.0091107	0.036311	0.766887	840	5	-5.8345	0.99089	0.99096	0.999976	17758	0	-5.8345
ZNF180	5	0.0091107	0.036311	0.766887	841	5	-6.3279	0.99089	0.99096	0.999976	17759	0	-6.3279
CCNA2	5	0.0091107	0.036311	0.766887	842	5	-5.2286	0.99089	0.99096	0.999976	17760	0	-5.2286
ARL13A	5	0.0091107	0.036311	0.766887	843	5	-7.0691	0.99089	0.99096	0.999976	17761	0	-7.0691
ORC1	5	0.0091107	0.036311	0.766887	844	5	-3.9827	0.99089	0.99096	0.999976	17762	0	-3.9827
ZNF808	5	0.0091313	0.036381	0.766887	845	4	-7.3566	0.8731	0.87521	0.999976	15573	1	-7.3566
HIF1AN	5	0.0091381	0.036403	0.766887	846	3	-7.7063	0.90149	0.90184	0.999976	16038	0	-7.7063
CREB5	5	0.0091381	0.036403	0.766887	847	3	-7.7063	0.027959	0.085578	0.903961	1664	2	-7.7063
OAZ2	5	0.0091862	0.03659	0.766887	848	4	-6.3838	0.96452	0.9647	0.999976	17215	0	-6.3838
TMED1	5	0.0091988	0.036628	0.766887	849	2	0.27438	0.26009	0.45612	0.999976	7779	2	0.27438
EFNA3	5	0.0092053	0.036654	0.766887	850	5	-6.9445	0.99079	0.99088	0.999976	17757	0	-6.9445
AGPAT4	5	0.0092522	0.036839	0.766887	851	4	-7.7027	0.29157	0.48081	0.999976	8232	1	-7.7027
DDI2	5	0.0092522	0.036839	0.766887	852	3	-7.7027	0.063883	0.17202	0.997538	3044	2	-7.7027
SLC7A1	5	0.0092522	0.036839	0.766887	853	5	-7.7027	0.98211	0.98225	0.999976	17581	0	-7.7027
SLC39A11	5	0.0092673	0.036885	0.766887	854	4	-6.9752	0.70616	0.77594	0.999976	13656	1	-6.9752
MLH1	5	0.0092673	0.036885	0.766887	855	4	-6.9933	0.76727	0.80516	0.999976	14234	1	-6.9933
HIST1H4C	5	0.0092673	0.036885	0.766887	856	4	-6.8082	0.46477	0.62062	0.999976	10817	1	-6.8082
TDP1	5	0.0092695	0.03689	0.766887	857	5	-5.9376	0.99073	0.99081	0.999976	17756	0	-5.9376
SAMM50	5	0.0092695	0.03689	0.766887	858	5	-4.833	0.99073	0.99081	0.999976	17755	0	-4.833
PPP1R11	5	0.0092695	0.03689	0.766887	859	5	-4.4347	0.99073	0.99081	0.999976	17753	0	-4.4347
PLRG1	5	0.0092695	0.03689	0.766887	860	5	-5.2488	0.99073	0.99081	0.999976	17754	0	-5.2488
NCOA5	5	0.0093175	0.037083	0.768901	861	4	-7.1519	0.27618	0.46881	0.999976	8016	1	-7.1519
USP49	5	0.009366	0.037254	0.768901	862	2	1.3847	0.13416	0.28062	0.999976	4797	3	1.3847
C11orf53	5	0.009366	0.037254	0.768901	863	2	-0.1375	0.44788	0.60669	0.999976	10556	1	-0.1375
CCBL2	5	0.0093758	0.037291	0.768901	864	4	-7.699	0.10422	0.2354	0.999976	4028	1	-7.699
C8orf22	4	0.0094116	0.03165	0.762106	865	4	-6.7128	0.99059	0.99068	0.999976	17752	0	-6.7128
RRP15	5	0.009446	0.037552	0.768901	866	5	-4.4696	0.99055	0.99063	0.999976	17751	0	-4.4696
C5orf55	5	0.0094756	0.03767	0.768901	867	3	-6.481	0.94382	0.94401	0.999976	16833	0	-6.481
IPO4	5	0.0094774	0.037676	0.768901	868	2	0.55945	0.39857	0.56645	0.999976	9830	2	0.55945
GPR18	5	0.009486	0.037709	0.768901	869	3	-6.9091	0.1697	0.33294	0.999976	5653	2	-6.9091
MTURN	5	0.009486	0.037709	0.768901	870	4	-7.6953	0.49165	0.64306	0.999976	11243	1	-7.6953
NHLRC3	5	0.0095104	0.037797	0.768901	871	4	-7.0111	0.64193	0.74993	0.999976	13162	1	-7.0111
PMS2	5	0.0095104	0.037797	0.768901	872	5	-7.3705	0.98188	0.98203	0.999976	17577	0	-7.3705
GP5	5	0.0095331	0.03788	0.768901	873	3	-6.6193	0.7066	0.77613	0.999976	13661	1	-6.6193
PIN1	5	0.00954	0.037904	0.768901	874	5	-6.0456	0.99046	0.99053	0.999976	17750	0	-6.0456
MYO10	5	0.0095632	0.037992	0.768901	875	3	-7.4942	0.76153	0.80218	0.999976	14174	1	-7.4942
FAM46B	5	0.0095888	0.038081	0.768901	876	1	1.993	0.0064464	0.026349	0.622522	732	4	1.993
KCNJ1	5	0.0095925	0.038096	0.768901	877	3	-7.6916	0.3624	0.53704	0.999976	9261	1	-7.6916
FCHSD2	5	0.0096349	0.038257	0.768901	878	4	-6.7096	0.44746	0.60633	0.999976	10551	1	-6.7096
TRPV1	5	0.0096349	0.038257	0.768901	879	3	-7.5318	0.93857	0.93877	0.999976	16731	0	-7.5318
PPP3CB	5	0.0096635	0.038356	0.768901	880	5	-4.961	0.99034	0.99041	0.999976	17747	0	-4.961
MRPL23	5	0.0096635	0.038356	0.768901	881	5	-4.8856	0.99034	0.99041	0.999976	17749	0	-4.8856
C21orf59	5	0.0096635	0.038356	0.768901	882	5	-5.2286	0.99034	0.99041	0.999976	17748	0	-5.2286
SLC22A8	5	0.0097035	0.0385	0.768901	883	2	1.2931	0.1649	0.32598	0.999976	5532	3	1.2931
KRT40	5	0.0097042	0.038503	0.768901	884	3	-7.688	0.49667	0.64728	0.999976	11306	2	-7.688
LIN37	5	0.0097042	0.038503	0.768901	885	3	-6.2676	0.92031	0.92064	0.999976	16374	0	-6.2676
CLPSL2	6	0.0097095	0.042523	0.774407	886	4	-6.9047	0.45983	0.64796	0.999976	10735	2	-6.9047
WISP1	17	0.0097162	0.062526	0.806686	887	11	-2.4118	0.67342	0.90085	0.999976	13396	4	-2.4118
GLTSCR2	5	0.009728	0.038592	0.768901	888	4	-5.6029	0.94456	0.94476	0.999976	16850	0	-5.6029
AGBL3	5	0.009776	0.038768	0.768901	889	4	-7.017	0.83496	0.84583	0.999976	15032	1	-7.017
CACNA1H	5	0.0098115	0.038894	0.768901	890	2	0.40095	0.25704	0.45375	0.999976	7737	2	0.40095
KHDC1	5	0.0098217	0.038933	0.768901	891	2	0.5093	0.93898	0.93918	0.999976	16738	0	0.5093
DENND3	5	0.0098217	0.038933	0.768901	892	2	0.25561	0.85808	0.86271	0.999976	15344	1	0.25561
TRIM24	5	0.009842	0.039008	0.768901	893	4	-5.4104	0.34827	0.52572	0.999976	9064	1	-5.4104
KLRF2	5	0.0098884	0.039186	0.768901	894	5	-6.7738	0.99011	0.99019	0.999976	17738	0	-6.7738
FAM216A	5	0.0098884	0.039186	0.768901	895	5	-6.1673	0.99011	0.99019	0.999976	17736	0	-6.1673
TAF12	5	0.0098884	0.039186	0.768901	896	5	-5.3828	0.99011	0.99019	0.999976	17744	0	-5.3828
URB2	5	0.0098884	0.039186	0.768901	897	5	-5.4542	0.99011	0.99019	0.999976	17743	0	-5.4542
POLK	5	0.0098884	0.039186	0.768901	898	5	-6.1552	0.99011	0.99019	0.999976	17737	0	-6.1552
DDX47	5	0.0098884	0.039186	0.768901	899	5	-3.7186	0.99011	0.99019	0.999976	17742	0	-3.7186
C17orf75	5	0.0098884	0.039186	0.768901	900	5	-5.9376	0.99011	0.99019	0.999976	17739	0	-5.9376
UQCRB	5	0.0098884	0.039186	0.768901	901	5	-4.4273	0.99011	0.99019	0.999976	17741	0	-4.4273
C1orf54	5	0.0098884	0.039186	0.768901	902	5	-4.8595	0.99011	0.99019	0.999976	17740	0	-4.8595
LIPC	5	0.009895	0.039209	0.768901	903	2	-0.3412	0.27349	0.46668	0.999976	7970	1	-0.3412
TPRN	5	0.009895	0.039209	0.768901	904	2	0.26929	0.90179	0.90214	0.999976	16045	0	0.26929
CYHR1	5	0.0099178	0.039276	0.768901	905	4	-7.5318	0.51917	0.66632	0.999976	11637	1	-7.5318
SYNE1	5	0.0099178	0.039276	0.768901	906	4	-7.6042	0.87847	0.87991	0.999976	15656	1	-7.6042
CRADD	5	0.0099178	0.039276	0.768901	907	4	-7.3426	0.87454	0.87648	0.999976	15598	1	-7.3426
LEMD3	5	0.0099241	0.039296	0.768901	908	3	-7.6805	0.27206	0.46554	0.999976	7956	1	-7.6805
SLC4A9	5	0.0099241	0.039296	0.768901	909	3	-7.6805	0.090526	0.21421	0.999976	3692	2	-7.6805
GAL3ST4	5	0.0099937	0.039546	0.768901	910	2	1.5431	0.038866	0.11347	0.957437	2107	3	1.5431
TMEM260	5	0.0099937	0.039546	0.768901	911	3	-1.467	0.69963	0.77312	0.999976	13616	1	-1.467
ABI1	5	0.0099937	0.039546	0.768901	912	2	-0.080689	0.54279	0.68656	0.999976	12003	2	-0.080689
CIB1	5	0.010034	0.039686	0.768901	913	3	-7.6768	0.50253	0.65227	0.999976	11387	2	-7.6768
LOC147646	5	0.010034	0.039686	0.768901	914	3	-7.6768	0.57303	0.71283	0.999976	12490	2	-7.6768
PAM16	5	0.01006	0.039774	0.768901	915	5	-5.6339	0.98994	0.99002	0.999976	17733	0	-5.6339
GOPC	5	0.010064	0.039788	0.768901	916	4	-7.0229	0.58757	0.72555	0.999976	12701	1	-7.0229
SLC44A2	5	0.010064	0.039788	0.768901	917	4	-6.7385	0.85133	0.85758	0.999976	15242	1	-6.7385
ATP1A2	5	0.010064	0.039788	0.768901	918	4	-7.3473	0.89752	0.89791	0.999976	15976	0	-7.3473
DCC	5	0.010067	0.039798	0.768901	919	5	-2.8565	0.98993	0.99001	0.999976	17732	0	-2.8565
CEP72	5	0.010087	0.039869	0.768901	920	3	-5.5387	0.97482	0.975	0.999976	17433	0	-5.5387
FAM160B1	5	0.01009	0.039883	0.768901	921	2	0.84075	0.2433	0.43575	0.999976	7402	2	0.84075
RTKN	5	0.01009	0.039883	0.768901	922	1	1.8955	0.021534	0.068598	0.855554	1421	4	1.8955
UBE2E1	7	0.010108	0.045265	0.779358	923	4	-4.3624	0.91192	0.92492	0.999976	16216	1	-4.3624
PRDX3	5	0.010141	0.04007	0.770617	924	5	-5.1167	0.98986	0.98994	0.999976	17731	0	-5.1167
HERC6	5	0.010145	0.040085	0.770617	925	3	-7.6731	0.47977	0.63314	0.999976	11055	2	-7.6731
DPT	5	0.01017	0.040194	0.770617	926	3	-7.4512	0.59074	0.72834	0.999976	12742	1	-7.4512
DUS1L	5	0.01017	0.040194	0.770617	927	3	-7.0972	0.52713	0.67316	0.999976	11752	2	-7.0972
ID4	5	0.01017	0.040194	0.770617	928	2	-0.032608	0.72903	0.7862	0.999976	13851	1	-0.032608
BBIP1	10	0.010216	0.052916	0.787952	929	7	-6.2995	0.96288	0.97502	0.999976	17193	1	-6.2995
ARIH2OS	5	0.010229	0.040409	0.77117	930	2	-0.41033	0.33318	0.51371	0.999976	8834	2	-0.41033
FAM221A	5	0.010229	0.040409	0.77117	931	1	0.4209	0.14122	0.29122	0.999976	4966	2	0.4209
IFITM2	4	0.010238	0.034218	0.762651	932	3	-6.9433	0.7684	0.77628	0.999976	14248	1	-6.9433
ZNFX1	5	0.010243	0.040468	0.77117	933	3	-7.6693	0.18317	0.35212	0.999976	5980	2	-7.6693
TTC30A	5	0.010244	0.040469	0.77117	934	2	-0.35333	0.39576	0.56415	0.999976	9790	2	-0.35333
JMJD7-PLA2G4B	4	0.010277	0.034349	0.762651	935	2	-3.6811	0.50733	0.62767	0.999976	11459	1	-3.6811
RPRM	5	0.010313	0.040706	0.77117	936	1	1.2334	0.19137	0.36377	0.999976	6187	3	1.2334
PRSS37	5	0.010328	0.040765	0.77117	937	2	-0.61674	0.96616	0.96636	0.999976	17258	0	-0.61674
SOX18	5	0.010328	0.040765	0.77117	938	3	-6.3929	0.74433	0.7935	0.999976	14010	1	-6.3929
RNASET2	5	0.010329	0.040767	0.77117	939	4	-7.2454	0.92937	0.92963	0.999976	16556	0	-7.2454
PPIB	5	0.010329	0.040767	0.77117	940	4	-6.9507	0.96347	0.96366	0.999976	17202	0	-6.9507
SUFU	5	0.010329	0.040767	0.77117	941	4	-6.6727	0.84728	0.85453	0.999976	15186	1	-6.6727
DDX3Y	5	0.010329	0.040767	0.77117	942	4	-6.7527	0.95008	0.95026	0.999976	16951	0	-6.7527
ITM2B	5	0.010365	0.040894	0.77117	943	4	-7.6656	0.45437	0.6121	0.999976	10655	1	-7.6656
TWIST2	5	0.010365	0.040894	0.77117	944	3	-7.6656	0.68612	0.7674	0.999976	13514	1	-7.6656
CCL27	5	0.010365	0.040894	0.77117	945	3	-6.1145	0.10246	0.23274	0.999976	3999	2	-6.1145
CDC42EP1	5	0.010396	0.04101	0.77117	946	1	0.79229	0.44453	0.6039	0.999976	10517	2	0.79229
RNF113B	5	0.010396	0.04101	0.77117	947	2	0.22007	0.54709	0.69025	0.999976	12060	2	0.22007
CPB1	5	0.010423	0.041102	0.77117	948	4	-7.4025	0.83748	0.84756	0.999976	15058	1	-7.4025
CDA	5	0.010423	0.041102	0.77117	949	3	-1.7837	0.29284	0.48181	0.999976	8252	1	-1.7837
PGC	5	0.010438	0.041148	0.77117	950	5	-6.2195	0.98956	0.98965	0.999976	17729	0	-6.2195
UBE2Z	5	0.010469	0.041268	0.77145	951	4	-6.9321	0.92999	0.93026	0.999976	16569	0	-6.9321
THUMPD1	5	0.010469	0.041268	0.77145	952	4	-7.5684	0.84388	0.85205	0.999976	15142	1	-7.5684
MBD4	8	0.010478	0.050089	0.784548	953	5	-4.9615	0.86335	0.92457	0.999976	15421	1	-4.9615
SNX25	5	0.01048	0.041309	0.77145	954	3	-5.4367	0.40667	0.57307	0.999976	9940	2	-5.4367
SNX16	4	0.010487	0.034997	0.766887	955	4	-5.5222	0.98951	0.98962	0.999976	17728	0	-5.5222
HNRNPDL	5	0.010506	0.041409	0.772518	956	4	-7.6618	0.83104	0.84311	0.999976	14977	1	-7.6618
MYL10	5	0.010535	0.04152	0.772835	957	2	-0.55642	0.91038	0.91076	0.999976	16193	0	-0.55642
FOXA2	5	0.010569	0.041647	0.772835	958	2	-0.19826	0.74063	0.79167	0.999976	13967	1	-0.19826
GATA2	5	0.010569	0.041647	0.772835	959	2	0.58042	0.37035	0.54343	0.999976	9392	2	0.58042
NRN1L	5	0.010569	0.041647	0.772835	960	2	-0.59246	0.87414	0.87612	0.999976	15589	1	-0.59246
FGFBP1	5	0.010569	0.041647	0.772835	961	2	1.1922	0.053512	0.14908	0.990094	2654	3	1.1922
EPDR1	12	0.010583	0.059176	0.799774	962	9	-6.5945	0.54397	0.79825	0.999976	12022	1	-6.5945
USP38	5	0.010615	0.041806	0.772835	963	4	-7.2851	0.24533	0.43852	0.999976	7459	1	-7.2851
RNF103-CHMP3	3	0.010621	0.02839	0.758479	964	1	1.7906	0.11975	0.21072	0.999976	4422	2	1.7906
C20orf112	4	0.010622	0.035412	0.766887	965	2	-0.61248	0.93187	0.93154	0.999976	16607	0	-0.61248
CCDC61	5	0.01063	0.041856	0.772835	966	3	-6.744	0.47861	0.63218	0.999976	11045	2	-6.744
EMP2	5	0.010657	0.04195	0.772835	967	5	-6.6037	0.98934	0.98944	0.999976	17727	0	-6.6037
MEGF6	5	0.010658	0.04195	0.772835	968	2	-0.1993	0.46529	0.62107	0.999976	10828	2	-0.1993
GSKIP	5	0.010658	0.04195	0.772835	969	3	-6.2698	0.87917	0.88056	0.999976	15672	1	-6.2698
NOL3	5	0.010658	0.04195	0.772835	970	2	0.73316	0.86824	0.87106	0.999976	15490	1	0.73316
SAMD11	5	0.010702	0.042096	0.772835	971	3	-0.65667	0.95113	0.95132	0.999976	16977	0	-0.65667
CKMT2	5	0.010743	0.042244	0.772835	972	2	1.8069	0.069137	0.18037	0.999976	3172	3	1.8069
KATNA1	5	0.010743	0.042244	0.772835	973	3	-3.0711	0.94967	0.94985	0.999976	16941	0	-3.0711
TMEM248	5	0.010751	0.042274	0.772835	974	3	-7.6543	0.16473	0.32573	0.999976	5523	2	-7.6543
DAZL	4	0.010753	0.035813	0.766887	975	4	-6.0762	0.98925	0.98937	0.999976	17726	0	-6.0762
BFSP1	5	0.010757	0.042292	0.772835	976	4	-6.8747	0.92012	0.92045	0.999976	16371	0	-6.8747
SMARCA2	5	0.010757	0.042292	0.772835	977	4	-7.2752	0.67981	0.76476	0.999976	13443	1	-7.2752
CDC26	5	0.010768	0.042327	0.772835	978	5	-6.2195	0.98923	0.98932	0.999976	17725	0	-6.2195
LSM7	5	0.010768	0.042327	0.772835	979	5	-4.7784	0.98923	0.98932	0.999976	17724	0	-4.7784
FHL1	5	0.010833	0.042554	0.774407	980	3	-7.0462	0.71562	0.78012	0.999976	13740	1	-7.0462
XIRP1	5	0.010833	0.042554	0.774407	981	2	1.6724	0.099665	0.22841	0.999976	3929	3	1.6724
SLC51B	4	0.010858	0.036148	0.766887	982	3	-6.2598	0.94215	0.94199	0.999976	16792	0	-6.2598
PDPN	8	0.010859	0.051718	0.787952	983	6	-1.5031	0.35766	0.60777	0.999976	9193	2	-1.5031
SPTY2D1	4	0.010866	0.036168	0.766887	984	4	-5.78	0.98913	0.98926	0.999976	17723	0	-5.78
HS1BP3	5	0.010868	0.04268	0.774407	985	3	-7.6505	0.40027	0.56783	0.999976	9846	2	-7.6505
ZNF490	5	0.010895	0.042773	0.774407	986	4	-7.0634	0.20184	0.37857	0.999976	6411	1	-7.0634
ZNF766	5	0.010895	0.042773	0.774407	987	4	-7.2899	0.97681	0.97698	0.999976	17481	0	-7.2899
C9orf40	5	0.010912	0.042833	0.774407	988	3	-0.75555	0.33482	0.51504	0.999976	8863	2	-0.75555
ADC	5	0.010912	0.042833	0.774407	989	3	-7.2899	0.44139	0.60132	0.999976	10468	2	-7.2899
ZNF554	5	0.010925	0.042886	0.774407	990	3	-7.0288	0.87904	0.88045	0.999976	15668	1	-7.0288
NETO1	5	0.010925	0.042886	0.774407	991	3	-1.6346	0.61682	0.74081	0.999976	12979	1	-1.6346
MIF	5	0.010925	0.042886	0.774407	992	2	-0.4378	0.91197	0.9123	0.999976	16218	0	-0.4378
C6orf211	5	0.010985	0.043124	0.775306	993	5	-4.9853	0.98902	0.98911	0.999976	17721	0	-4.9853
SRPX2	5	0.010992	0.043146	0.775306	994	2	-0.37865	0.48558	0.63803	0.999976	11142	2	-0.37865
FAM53B	5	0.010993	0.043151	0.775306	995	3	-7.6467	0.46931	0.62441	0.999976	10887	2	-7.6467
FCAMR	5	0.010993	0.043151	0.775306	996	3	-7.6467	0.33206	0.51281	0.999976	8818	1	-7.6467
PQLC1	8	0.011001	0.052317	0.787952	997	2	1.1476	0.1079	0.28852	0.999976	4128	5	1.1476
FAM3C	5	0.011028	0.043288	0.776631	998	4	-6.9569	0.97589	0.97608	0.999976	17454	0	-6.9569
OTUB2	5	0.011036	0.043312	0.776631	999	3	-4.6323	0.57055	0.71068	0.999976	12439	2	-4.6323
CCDC88A	5	0.011066	0.043423	0.777517	1000	5	-6.4638	0.98893	0.98902	0.999976	17720	0	-6.4638
LTB4R	5	0.011086	0.043514	0.777517	1001	2	2.0747	0.039651	0.11542	0.957437	2138	3	2.0747
NR2C2	5	0.011086	0.043514	0.777517	1002	2	1.2447	0.18463	0.35419	0.999976	6009	3	1.2447
CNP	5	0.011092	0.043534	0.777517	1003	2	1.2643	0.18228	0.35085	0.999976	5949	3	1.2643
PLEKHN1	5	0.011131	0.043677	0.777637	1004	3	-7.6429	0.27683	0.46932	0.999976	8025	1	-7.6429
SHC2	5	0.011131	0.043677	0.777637	1005	3	-6.0994	0.88303	0.88404	0.999976	15750	1	-6.0994
CARD18	4	0.011149	0.037088	0.768901	1006	4	-7.2425	0.98885	0.98898	0.999976	17719	0	-7.2425
KRT12	5	0.011152	0.043755	0.777637	1007	5	-5.7868	0.98885	0.98893	0.999976	17716	0	-5.7868
ZNF90	5	0.011152	0.043755	0.777637	1008	5	-5.5222	0.98885	0.98893	0.999976	17718	0	-5.5222
AMACR	5	0.011175	0.043836	0.777637	1009	3	-1.6462	0.47941	0.63283	0.999976	11051	1	-1.6462
ECEL1	5	0.011175	0.043836	0.777637	1010	2	0.50495	0.32351	0.50596	0.999976	8679	2	0.50495
GPR141	5	0.011176	0.043843	0.777637	1011	3	-6.0571	0.94191	0.94209	0.999976	16788	0	-6.0571
HIF1A	4	0.011235	0.037341	0.768901	1012	3	-7.3426	0.12896	0.26576	0.999976	4674	1	-7.3426
BOD1	7	0.011235	0.049445	0.782897	1013	5	-6.9195	0.56656	0.74683	0.999976	12373	1	-6.9195
CASP1	13	0.011244	0.063583	0.806686	1014	9	-6.0685	0.59561	0.83854	0.999976	12819	4	-6.0685
BRD1	5	0.011286	0.0442	0.779358	1015	2	-0.15242	0.4217	0.58522	0.999976	10185	2	-0.15242
CAMK2B	5	0.011286	0.0442	0.779358	1016	4	-6.8747	0.7464	0.79456	0.999976	14031	1	-6.8747
SLFN12	5	0.011297	0.04424	0.779358	1017	4	-6.6501	0.46749	0.6229	0.999976	10855	1	-6.6501
DRGX	5	0.011297	0.04424	0.779358	1018	4	-6.8285	0.72897	0.78617	0.999976	13849	1	-6.8285
SNX11	5	0.011366	0.044488	0.779358	1019	3	-6.5064	0.72752	0.7855	0.999976	13841	1	-6.5064
ADCK3	5	0.011366	0.044488	0.779358	1020	4	-7.1411	0.85566	0.86085	0.999976	15301	1	-7.1411
ATG7	5	0.011366	0.044488	0.779358	1021	2	0.15274	0.64025	0.74931	0.999976	13154	1	0.15274
MYH8	5	0.011378	0.044527	0.779358	1022	5	-6.1022	0.98862	0.9887	0.999976	17714	0	-6.1022
PSMD7	5	0.011392	0.044581	0.779358	1023	5	-3.7186	0.98861	0.98868	0.999976	17713	0	-3.7186
SLC9A2	5	0.011398	0.044606	0.779358	1024	4	-6.8812	0.81896	0.83521	0.999976	14817	1	-6.8812
ANKZF1	5	0.011398	0.044606	0.779358	1025	1	1.1234	0.21936	0.40274	0.999976	6836	3	1.1234
ATP4B	5	0.011406	0.044639	0.779358	1026	3	-7.6352	0.37585	0.54797	0.999976	9483	2	-7.6352
TPRG1	5	0.011406	0.044639	0.779358	1027	4	-6.0841	0.92548	0.92577	0.999976	16473	0	-6.0841
HPN	5	0.011406	0.044639	0.779358	1028	3	-7.6352	0.20413	0.38172	0.999976	6464	2	-7.6352
PTPN2	5	0.011439	0.044752	0.779358	1029	5	-5.2286	0.98856	0.98863	0.999976	17712	0	-5.2286
OAS2	6	0.011441	0.048212	0.780457	1030	5	-6.3762	0.47269	0.6562	0.999976	10949	1	-6.3762
TRIM34	5	0.011456	0.044808	0.779358	1031	4	-7.49	0.8488	0.85569	0.999976	15206	1	-7.49
PDE4DIP	21	0.011464	0.076549	0.817214	1032	14	-3.6643	0.040727	0.18936	0.999976	2191	5	-3.6643
FJX1	4	0.011465	0.038047	0.768901	1033	3	-0.73821	0.75244	0.76434	0.999976	14098	1	-0.73821
SLC22A13	5	0.011472	0.044864	0.779358	1034	3	-6.9445	0.90781	0.90816	0.999976	16154	0	-6.9445
LRRC10	5	0.011472	0.044864	0.779358	1035	3	-7.2302	0.53195	0.67725	0.999976	11837	1	-7.2302
CUTA	5	0.011481	0.044901	0.779358	1036	3	-6.6271	0.50867	0.65745	0.999976	11487	2	-6.6271
HRSP12	5	0.011499	0.044977	0.779358	1037	5	-5.0327	0.9885	0.98857	0.999976	17711	0	-5.0327
RNF43	5	0.011552	0.045154	0.779358	1038	4	-7.6314	0.47396	0.62828	0.999976	10973	1	-7.6314
GDF11	5	0.011564	0.045197	0.779358	1039	2	0.44162	0.24994	0.44468	0.999976	7565	2	0.44162
SLC2A7	5	0.011564	0.045198	0.779358	1040	2	-0.035996	0.21351	0.39474	0.999976	6687	2	-0.035996
PNPT1	5	0.011626	0.045418	0.779358	1041	5	-3.9336	0.98837	0.98845	0.999976	17709	0	-3.9336
MTHFD2L	5	0.011626	0.045418	0.779358	1042	5	-5.8332	0.98837	0.98845	0.999976	17707	0	-5.8332
ORC3	5	0.011626	0.045418	0.779358	1043	5	-4.2466	0.98837	0.98845	0.999976	17705	0	-4.2466
LARP7	5	0.011626	0.045418	0.779358	1044	5	-5.9623	0.98837	0.98845	0.999976	17706	0	-5.9623
SPIN3	5	0.011626	0.045418	0.779358	1045	5	-6.6271	0.98837	0.98845	0.999976	17710	0	-6.6271
ACVRL1	5	0.011633	0.045441	0.779358	1046	3	-6.3426	0.87739	0.87898	0.999976	15637	1	-6.3426
CSRNP2	5	0.011649	0.045514	0.779358	1047	3	-5.8194	0.59432	0.73153	0.999976	12798	2	-5.8194
GNG8	5	0.011676	0.045608	0.779358	1048	2	0.013764	0.45586	0.61332	0.999976	10685	1	0.013764
HSD17B3	5	0.011705	0.045723	0.779358	1049	4	-7.6275	0.95773	0.95791	0.999976	17099	0	-7.6275
PCDH15	5	0.011705	0.045723	0.779358	1050	3	-7.6275	0.9057	0.90607	0.999976	16119	0	-7.6275
LINGO3	5	0.011735	0.045829	0.779358	1051	3	-6.8673	0.29065	0.48009	0.999976	8215	2	-6.8673
ZNF835	5	0.011735	0.045829	0.779358	1052	2	0.50436	0.2687	0.4629	0.999976	7910	1	0.50436
PLEKHD1	5	0.011735	0.045829	0.779358	1053	3	-5.3269	0.21847	0.40153	0.999976	6815	2	-5.3269
GRASP	5	0.011772	0.045952	0.779358	1054	4	-7.5684	0.93632	0.93657	0.999976	16688	0	-7.5684
TRIM44	5	0.011787	0.046004	0.779358	1055	3	-7.0462	0.60791	0.73765	0.999976	12922	1	-7.0462
WFDC3	5	0.011787	0.046004	0.779358	1056	4	-5.076	0.87002	0.87251	0.999976	15523	1	-5.076
TP53AIP1	11	0.01179	0.06309	0.806686	1057	4	0.46871	0.70746	0.87826	0.999976	13672	3	0.46871
TAOK1	5	0.011797	0.046028	0.779358	1058	5	-7.0691	0.9882	0.98826	0.999976	17703	0	-7.0691
FAM207A	2	0.011837	0.022442	0.731186	1059	2	-7.6505	0.98816	0.98798	0.999976	17702	0	-7.6505
LRRC24	5	0.011846	0.046222	0.779358	1060	2	-0.40374	0.5621	0.70329	0.999976	12302	2	-0.40374
RGS8	5	0.011846	0.046222	0.779358	1061	2	1.0622	0.22436	0.40966	0.999976	6954	3	1.0622
GLIS3	5	0.011846	0.046222	0.779358	1062	3	-0.86641	0.54263	0.68641	0.999976	11997	1	-0.86641
EDC3	5	0.011846	0.046222	0.779358	1063	3	-7.3045	0.77713	0.81051	0.999976	14349	1	-7.3045
CLEC10A	5	0.011846	0.046222	0.779358	1064	2	-0.022188	0.61867	0.74145	0.999976	12998	1	-0.022188
RENBP	5	0.011862	0.046275	0.779358	1065	4	-7.6236	0.93161	0.93186	0.999976	16598	0	-7.6236
GRB10	5	0.011863	0.046277	0.779358	1066	5	-5.9745	0.98814	0.98818	0.999976	17701	0	-5.9745
ARG1	5	0.011905	0.046425	0.779994	1067	5	-5.555	0.9881	0.98814	0.999976	17700	0	-5.555
WDR45B	5	0.011926	0.046509	0.780337	1068	4	-7.0404	0.73249	0.78777	0.999976	13886	1	-7.0404
TMEM164	7	0.011955	0.0522	0.787952	1069	4	-6.0803	0.4774	0.69295	0.999976	11018	3	-6.0803
CECR6	9	0.011958	0.059092	0.799774	1070	3	0.31956	0.56025	0.77313	0.999976	12273	3	0.31956
LY86	5	0.011961	0.046636	0.780457	1071	3	-6.7023	0.64784	0.75213	0.999976	13212	1	-6.7023
CDKN2B	6	0.011962	0.049855	0.784548	1072	2	0.89736	0.31861	0.5294	0.999976	8609	3	0.89736
ACOX1	5	0.011965	0.046644	0.780457	1073	5	-5.6339	0.98804	0.98808	0.999976	17699	0	-5.6339
CYP11B1	6	0.011973	0.049892	0.784548	1074	3	-3.4125	0.37014	0.5869	0.999976	9386	3	-3.4125
CECR5	5	0.012016	0.046841	0.780457	1075	4	-7.6198	0.3114	0.49641	0.999976	8500	1	-7.6198
MORC2	5	0.012016	0.046841	0.780457	1076	4	-7.6198	0.86269	0.86643	0.999976	15404	1	-7.6198
MYO5C	5	0.012037	0.046918	0.780457	1077	2	0.99665	0.24961	0.44425	0.999976	7555	3	0.99665
UFD1L	5	0.012042	0.046938	0.780457	1078	5	-4.8595	0.98796	0.98802	0.999976	17698	0	-4.8595
FAM219B	4	0.012047	0.039818	0.768901	1079	2	-0.61248	0.37369	0.51989	0.999976	9448	2	-0.61248
FNDC8	5	0.012049	0.046967	0.780457	1080	4	-7.3189	0.48804	0.64004	0.999976	11185	1	-7.3189
FBXO24	5	0.012049	0.046967	0.780457	1081	5	-6.9933	0.98682	0.9869	0.999976	17681	0	-6.9933
HSD17B13	5	0.012049	0.046967	0.780457	1082	4	-6.9195	0.77433	0.80897	0.999976	14315	1	-6.9195
ANKRD16	5	0.012092	0.047118	0.780457	1083	2	1.899	0.06294	0.17052	0.997538	3017	3	1.899
DIAPH2	5	0.012109	0.047175	0.780457	1084	5	-6.402	0.98789	0.98796	0.999976	17697	0	-6.402
ZNF853	5	0.01212	0.047218	0.780457	1085	3	-1.5256	0.90468	0.90506	0.999976	16093	0	-1.5256
IGFALS	5	0.01212	0.047218	0.780457	1086	3	-1.3025	0.79799	0.82227	0.999976	14564	1	-1.3025
RSPO3	5	0.012153	0.047339	0.780457	1087	3	-7.6159	0.18724	0.35796	0.999976	6073	2	-7.6159
KISS1R	5	0.01219	0.047466	0.780457	1088	3	-7.4293	0.45774	0.61489	0.999976	10709	2	-7.4293
UMODL1	5	0.01219	0.047466	0.780457	1089	3	-6.9507	0.34871	0.52607	0.999976	9068	2	-6.9507
ABCG4	5	0.01219	0.047466	0.780457	1090	3	-0.89996	0.44605	0.60517	0.999976	10537	2	-0.89996
GLYR1	5	0.012198	0.047497	0.780457	1091	4	-7.4248	0.71789	0.78114	0.999976	13760	1	-7.4248
SPATA22	5	0.012198	0.047497	0.780457	1092	4	-7.0196	0.84931	0.85605	0.999976	15214	1	-7.0196
SLC39A13	5	0.012231	0.047616	0.780457	1093	2	0.54882	0.3423	0.52097	0.999976	8969	2	0.54882
TPX2	5	0.012252	0.047683	0.780457	1094	5	-4.6627	0.98775	0.98781	0.999976	17695	0	-4.6627
CCDC59	5	0.012252	0.047683	0.780457	1095	5	-4.399	0.98775	0.98781	0.999976	17696	0	-4.399
SLC17A1	5	0.012288	0.047815	0.780457	1096	4	-7.612	0.90436	0.90473	0.999976	16089	0	-7.612
HDAC5	5	0.01231	0.047899	0.780457	1097	3	-0.69028	0.40962	0.57549	0.999976	9980	2	-0.69028
LMO7	5	0.01231	0.047899	0.780457	1098	4	-7.1994	0.45025	0.60865	0.999976	10588	1	-7.1994
DLX2	4	0.012335	0.040701	0.77117	1099	2	-0.61248	0.24265	0.38781	0.999976	7385	2	-0.61248
BBS2	5	0.012349	0.048042	0.780457	1100	5	-7.5482	0.98765	0.98772	0.999976	17694	0	-7.5482
TEX264	5	0.012356	0.048068	0.780457	1101	4	-6.564	0.37908	0.55055	0.999976	9523	1	-6.564
POLH	5	0.012356	0.048068	0.780457	1102	4	-6.963	0.83146	0.8434	0.999976	14982	1	-6.963
MYO15A	5	0.012356	0.048068	0.780457	1103	4	-7.2752	0.97342	0.97354	0.999976	17404	0	-7.2752
APLP1	5	0.012356	0.048068	0.780457	1104	4	-6.7096	0.83088	0.843	0.999976	14976	1	-6.7096
KCNJ15	5	0.012364	0.048088	0.780457	1105	5	-7.5563	0.98764	0.98771	0.999976	17693	0	-7.5563
FAM24B	5	0.012391	0.048185	0.780457	1106	5	-7.5026	0.98761	0.98769	0.999976	17692	0	-7.5026
IGHMBP2	5	0.012398	0.048218	0.780457	1107	2	0.44891	0.76762	0.80535	0.999976	14238	1	0.44891
C20orf201	5	0.012398	0.048218	0.780457	1108	2	-0.10759	0.61766	0.74111	0.999976	12988	1	-0.10759
CCM2L	5	0.012409	0.04825	0.780457	1109	3	-2.6322	0.75406	0.79834	0.999976	14113	1	-2.6322
HMX2	5	0.012409	0.04825	0.780457	1110	3	-4.8418	0.45402	0.6118	0.999976	10649	2	-4.8418
ACTG2	6	0.012424	0.051383	0.787952	1111	2	1.1765	0.2269	0.42365	0.999976	7019	3	1.1765
RAD54B	6	0.012471	0.051546	0.787952	1112	5	-6.1961	0.98444	0.98442	0.999976	17635	0	-6.1961
RAB28	4	0.012481	0.041138	0.77117	1113	4	-5.3269	0.98752	0.98761	0.999976	17691	0	-5.3269
GPRASP2	5	0.012482	0.048522	0.780991	1114	2	0.29499	0.37789	0.54959	0.999976	9510	2	0.29499
LGI2	5	0.012496	0.048564	0.780991	1115	4	-6.8419	0.71271	0.77883	0.999976	13717	1	-6.8419
MICU1	5	0.012496	0.048564	0.780991	1116	4	-6.6193	0.56429	0.70522	0.999976	12338	1	-6.6193
PCCA	5	0.012496	0.048564	0.780991	1117	4	-6.9873	0.76297	0.80295	0.999976	14189	1	-6.9873
ACE2	5	0.012537	0.048709	0.780991	1118	1	0.9351	0.11334	0.24936	0.999976	4255	3	0.9351
NPRL2	5	0.012559	0.048788	0.780991	1119	3	-7.6042	0.59536	0.73246	0.999976	12813	1	-7.6042
HCFC2	5	0.012559	0.048788	0.780991	1120	3	-7.6042	0.51493	0.6627	0.999976	11581	2	-7.6042
CA3	5	0.012559	0.048788	0.780991	1121	3	-7.6042	0.45737	0.6146	0.999976	10703	2	-7.6042
FZD2	5	0.012578	0.048866	0.780991	1122	2	1.2461	0.19027	0.36225	0.999976	6156	3	1.2461
TTC36	5	0.012578	0.048866	0.780991	1123	2	-0.090594	0.79304	0.81941	0.999976	14521	1	-0.090594
MECP2	5	0.012593	0.048924	0.780991	1124	3	-6.2894	0.19705	0.37177	0.999976	6311	1	-6.2894
SMG8	5	0.012598	0.048943	0.780991	1125	5	-5.5387	0.9874	0.98747	0.999976	17690	0	-5.5387
PPA1	5	0.012617	0.049019	0.780991	1126	5	-4.3624	0.98738	0.98745	0.999976	17688	0	-4.3624
TFCP2	5	0.012618	0.049021	0.780991	1127	5	-5.9125	0.98738	0.98745	0.999976	17687	0	-5.9125
FOXI2	5	0.012648	0.049126	0.781972	1128	2	-0.22836	0.23361	0.42243	0.999976	7197	2	-0.22836
ASTN2	14	0.012655	0.072729	0.817214	1129	7	-0.055592	0.11955	0.35598	0.999976	4413	5	-0.055592
SLC25A22	4	0.012722	0.041905	0.772835	1130	3	-1.3718	0.34315	0.48895	0.999976	8983	1	-1.3718
GAREM	5	0.012732	0.049426	0.782897	1131	2	2.5196	0.012404	0.043464	0.750007	1018	3	2.5196
PISD	5	0.012732	0.049426	0.782897	1132	4	-3.4658	0.017998	0.05906	0.82714	1264	1	-3.4658
C2orf61	5	0.012832	0.04978	0.784548	1133	4	-7.3141	0.80314	0.82533	0.999976	14622	1	-7.3141
HNRNPH2	5	0.012832	0.04978	0.784548	1134	4	-7.1679	0.53293	0.67809	0.999976	11852	1	-7.1679
HKR1	4	0.01285	0.042307	0.772835	1135	4	-5.8075	0.98715	0.98723	0.999976	17685	0	-5.8075
UBE2F	5	0.012873	0.049941	0.784548	1136	4	-7.5963	0.90656	0.90691	0.999976	16131	0	-7.5963
NT5C3A	5	0.012898	0.050014	0.784548	1137	5	-5.5293	0.9871	0.98718	0.999976	17683	0	-5.5293
ZNF790	5	0.012898	0.050014	0.784548	1138	5	-4.0301	0.9871	0.98718	0.999976	17682	0	-4.0301
ZNF471	5	0.012898	0.050014	0.784548	1139	5	-5.874	0.9871	0.98718	0.999976	17684	0	-5.874
PDCD1LG2	5	0.012926	0.050105	0.784548	1140	2	0.19449	0.52995	0.67553	0.999976	11795	2	0.19449
DLX1	5	0.013009	0.050402	0.785917	1141	3	-6.0456	0.86336	0.86697	0.999976	15422	1	-6.0456
PDE4A	5	0.01302	0.050441	0.785917	1142	3	-6.7965	0.47405	0.62836	0.999976	10975	2	-6.7965
ADAL	5	0.013026	0.050465	0.785917	1143	4	-6.7527	0.26216	0.45776	0.999976	7806	1	-6.7527
ABHD12B	5	0.013026	0.050465	0.785917	1144	4	-7.1138	0.87909	0.8805	0.999976	15669	1	-7.1138
RNF111	5	0.013026	0.050465	0.785917	1145	5	-7.0346	0.98593	0.98604	0.999976	17660	0	-7.0346
MASP1	5	0.01312	0.050788	0.787952	1146	3	-7.1573	0.91023	0.91062	0.999976	16191	0	-7.1573
TMEM119	5	0.01312	0.050788	0.787952	1147	3	-0.91699	0.9507	0.95089	0.999976	16971	0	-0.91699
ZNF671	5	0.01316	0.050943	0.787952	1148	4	-7.5884	0.76566	0.80431	0.999976	14217	1	-7.5884
EFCAB11	10	0.013177	0.065658	0.812876	1149	8	-4.9171	0.97728	0.98091	0.999976	17493	1	-4.9171
MED13L	5	0.013189	0.051047	0.787952	1150	5	-6.2092	0.98681	0.98689	0.999976	17680	0	-6.2092
DNAJC5G	5	0.013205	0.051103	0.787952	1151	4	-7.0748	0.51643	0.66397	0.999976	11600	1	-7.0748
MERTK	5	0.01321	0.051122	0.787952	1152	5	-7.0288	0.98679	0.98687	0.999976	17679	0	-7.0288
ZNF677	5	0.013215	0.051139	0.787952	1153	5	-6.3746	0.98678	0.98687	0.999976	17678	0	-6.3746
UNC79	5	0.013217	0.051149	0.787952	1154	5	-5.3644	0.98678	0.98687	0.999976	17677	0	-5.3644
SPATS2L	5	0.01325	0.051263	0.787952	1155	5	-6.0571	0.98675	0.98684	0.999976	17676	0	-6.0571
SLC38A5	5	0.013258	0.051295	0.787952	1156	3	-6.9992	0.54337	0.68705	0.999976	12010	1	-6.9992
SIN3B	5	0.013259	0.051297	0.787952	1157	3	-6.1351	0.042856	0.12336	0.96613	2265	2	-6.1351
FASLG	5	0.013263	0.051315	0.787952	1158	5	-5.2883	0.98674	0.98683	0.999976	17675	0	-5.2883
CCNY	5	0.013296	0.051417	0.787952	1159	5	-6.0798	0.9867	0.98678	0.999976	17674	0	-6.0798
AIM1	5	0.013323	0.051515	0.787952	1160	3	-6.0333	0.27272	0.4661	0.999976	7963	2	-6.0333
SLMO1	5	0.013341	0.051575	0.787952	1161	5	-6.5396	0.98666	0.98675	0.999976	17673	0	-6.5396
PXMP4	5	0.013357	0.051635	0.787952	1162	4	-6.3929	0.76952	0.80634	0.999976	14256	1	-6.3929
SORCS3	5	0.013357	0.051635	0.787952	1163	3	-7.1573	0.30522	0.49153	0.999976	8409	1	-7.1573
ARID5B	5	0.013376	0.05169	0.787952	1164	4	-6.8812	0.97214	0.97227	0.999976	17379	0	-6.8812
EXOC4	5	0.013383	0.051718	0.787952	1165	5	-5.2286	0.98662	0.98671	0.999976	17670	0	-5.2286
TAX1BP3	5	0.013398	0.051769	0.787952	1166	2	2.0521	0.037154	0.10919	0.952882	2038	3	2.0521
C9orf62	5	0.013398	0.051769	0.787952	1167	2	0.14731	0.41018	0.57595	0.999976	9990	1	0.14731
TRAF3IP1	5	0.013511	0.052155	0.787952	1168	3	-7.5804	0.95948	0.95966	0.999976	17131	0	-7.5804
KCNA4	5	0.013511	0.052155	0.787952	1169	4	-7.5804	0.96168	0.96186	0.999976	17176	0	-7.5804
ITIH6	5	0.013511	0.052155	0.787952	1170	4	-6.3688	0.48699	0.63917	0.999976	11166	1	-6.3688
DQX1	5	0.013562	0.052323	0.787952	1171	4	-6.5064	0.75191	0.79727	0.999976	14093	1	-6.5064
PCDHGA8	5	0.013562	0.052323	0.787952	1172	4	-6.5313	0.7855	0.81516	0.999976	14429	1	-6.5313
EPS15L1	5	0.013565	0.052336	0.787952	1173	4	-5.8782	0.15803	0.31608	0.999976	5375	1	-5.8782
THRB	5	0.013565	0.052336	0.787952	1174	2	1.4759	0.13431	0.28085	0.999976	4803	3	1.4759
DPEP2	5	0.013565	0.052336	0.787952	1175	2	0.28518	0.90969	0.91007	0.999976	16183	0	0.28518
GATA5	5	0.013565	0.052336	0.787952	1176	2	-0.2584	0.46779	0.62315	0.999976	10862	2	-0.2584
ACAT1	5	0.013611	0.052493	0.787952	1177	5	-4.2058	0.98639	0.9865	0.999976	17668	0	-4.2058
SEC23A	4	0.01362	0.044685	0.779358	1178	4	-7.2604	0.98457	0.98463	0.999976	17636	0	-7.2604
TBC1D32	5	0.013642	0.052593	0.787952	1179	5	-7.0972	0.98636	0.98646	0.999976	17667	0	-7.0972
FAM134A	5	0.013658	0.052659	0.787952	1180	2	-0.017247	0.28836	0.47827	0.999976	8180	2	-0.017247
TET3	5	0.01366	0.052661	0.787952	1181	3	-7.5764	0.56863	0.709	0.999976	12403	2	-7.5764
KCTD7	5	0.01366	0.052661	0.787952	1182	4	-6.3746	0.51659	0.66409	0.999976	11602	1	-6.3746
STXBP6	5	0.01366	0.052661	0.787952	1183	3	-7.5764	0.72976	0.78654	0.999976	13860	1	-7.5764
TFR2	5	0.013731	0.052912	0.787952	1184	3	-7.017	0.55987	0.70139	0.999976	12263	2	-7.017
PRKCB	5	0.013731	0.052912	0.787952	1185	3	-6.3088	0.94381	0.944	0.999976	16832	0	-6.3088
REV1	5	0.013756	0.053009	0.787952	1186	4	-6.5959	0.90871	0.90908	0.999976	16169	0	-6.5959
FAM159A	5	0.013756	0.053009	0.787952	1187	4	-6.9258	0.263	0.45845	0.999976	7816	1	-6.9258
CAMK2N2	5	0.013774	0.053067	0.787952	1188	3	-2.4126	0.55568	0.69774	0.999976	12194	2	-2.4126
PRR25	5	0.013774	0.053067	0.787952	1189	3	-7.5152	0.31973	0.50298	0.999976	8628	1	-7.5152
VIL1	5	0.013774	0.053067	0.787952	1190	4	-7.2997	0.29526	0.48377	0.999976	8289	1	-7.2997
POU1F1	5	0.01378	0.053095	0.787952	1191	5	-6.3654	0.98622	0.98633	0.999976	17666	0	-6.3654
DZIP1	5	0.013814	0.053217	0.787952	1192	2	0.57611	0.19779	0.37278	0.999976	6322	2	0.57611
CD248	5	0.01387	0.053422	0.787952	1193	3	-7.0288	0.91397	0.91429	0.999976	16254	0	-7.0288
PTPRG	5	0.013905	0.053552	0.787952	1194	2	0.04901	0.59683	0.7338	0.999976	12845	2	0.04901
PRRG4	5	0.013905	0.053552	0.787952	1195	3	-4.8865	0.71685	0.78066	0.999976	13754	1	-4.8865
CHEK2	5	0.013905	0.053552	0.787952	1196	4	-6.4551	0.90401	0.90438	0.999976	16081	0	-6.4551
NCAPD2	5	0.013914	0.053585	0.787952	1197	5	-5.6643	0.98609	0.98619	0.999976	17665	0	-5.6643
DDX52	5	0.013914	0.053585	0.787952	1198	5	-3.7186	0.98609	0.98619	0.999976	17662	0	-3.7186
IMMT	5	0.013914	0.053585	0.787952	1199	5	-5.0558	0.98609	0.98619	0.999976	17664	0	-5.0558
QARS	5	0.013914	0.053585	0.787952	1200	5	-5.4886	0.98609	0.98619	0.999976	17663	0	-5.4886
GABRD	5	0.013925	0.053623	0.787952	1201	2	0.088501	0.91015	0.91054	0.999976	16189	0	0.088501
CD160	5	0.013939	0.053663	0.787952	1202	4	-7.0972	0.5303	0.67584	0.999976	11803	1	-7.0972
CCL16	5	0.013939	0.053663	0.787952	1203	4	-6.8485	0.94421	0.9444	0.999976	16842	0	-6.8485
LRRFIP2	5	0.013939	0.053663	0.787952	1204	4	-6.5477	0.37215	0.54495	0.999976	9424	1	-6.5477
HBS1L	4	0.013956	0.045724	0.779358	1205	4	-5.0327	0.98604	0.98612	0.999976	17661	0	-5.0327
GTSF1L	5	0.013966	0.053754	0.78806	1206	3	-7.5684	0.29743	0.48552	0.999976	8319	2	-7.5684
FAM78A	5	0.014021	0.053931	0.788286	1207	4	-5.8468	0.97617	0.97636	0.999976	17462	0	-5.8468
FAM154A	5	0.014021	0.053931	0.788286	1208	4	-5.9125	0.95343	0.95362	0.999976	17012	0	-5.9125
FADS1	5	0.014092	0.054193	0.790097	1209	2	0.44051	0.13354	0.27972	0.999976	4787	2	0.44051
ALG10B	3	0.014113	0.037124	0.768901	1210	3	-7.0577	0.98589	0.98602	0.999976	17659	0	-7.0577
IAPP	5	0.014122	0.054289	0.790097	1211	3	-7.2046	0.91121	0.91158	0.999976	16205	0	-7.2046
SLC45A4	5	0.014122	0.054289	0.790097	1212	4	-6.963	0.95649	0.9567	0.999976	17072	0	-6.963
NXPE2	5	0.01413	0.054316	0.790097	1213	4	-7.5644	0.87588	0.87765	0.999976	15622	1	-7.5644
TMEM59	5	0.01413	0.054316	0.790097	1214	4	-7.5644	0.48587	0.63827	0.999976	11146	1	-7.5644
CCSAP	5	0.014147	0.054378	0.790097	1215	3	-0.81938	0.8741	0.87609	0.999976	15588	1	-0.81938
BRAP	5	0.014178	0.054497	0.790097	1216	5	-6.4464	0.98582	0.98594	0.999976	17657	0	-6.4464
ANXA9	4	0.014181	0.046416	0.779994	1217	4	-6.1567	0.98582	0.98588	0.999976	17656	0	-6.1567
ASB4	5	0.014258	0.054757	0.790097	1218	4	-6.6193	0.19445	0.36809	0.999976	6242	1	-6.6193
CCDC137	5	0.01429	0.054866	0.790097	1219	4	-6.7456	0.9772	0.97737	0.999976	17489	0	-6.7456
RASSF8	5	0.01429	0.054866	0.790097	1220	4	-6.4896	0.97524	0.97542	0.999976	17442	0	-6.4896
VASP	5	0.01429	0.054866	0.790097	1221	4	-7.2802	0.95571	0.95592	0.999976	17059	0	-7.2802
FIGNL1	5	0.01429	0.054866	0.790097	1222	4	-7.0229	0.80637	0.82731	0.999976	14664	1	-7.0229
RASGRP1	5	0.014298	0.0549	0.790097	1223	4	-7.5604	0.97074	0.97088	0.999976	17352	0	-7.5604
GGA2	5	0.014298	0.0549	0.790097	1224	3	-7.5604	0.3549	0.53101	0.999976	9152	2	-7.5604
TMC8	5	0.014298	0.0549	0.790097	1225	3	-7.5604	0.82807	0.84112	0.999976	14936	1	-7.5604
UBE2J2	5	0.014298	0.0549	0.790097	1226	3	-6.0093	0.86104	0.86509	0.999976	15387	1	-6.0093
GALNT1	5	0.014299	0.054903	0.790097	1227	5	-7.4248	0.9857	0.98582	0.999976	17655	0	-7.4248
GPR35	5	0.014314	0.054959	0.79028	1228	4	-1.2735	0.93033	0.93057	0.999976	16574	0	-1.2735
SWSAP1	5	0.014369	0.055157	0.792265	1229	3	-7.2554	0.40929	0.57523	0.999976	9972	2	-7.2554
DTD2	5	0.014378	0.055186	0.792265	1230	5	-5.4718	0.98562	0.98574	0.999976	17654	0	-5.4718
PPP1R14A	5	0.014425	0.055341	0.79297	1231	4	-6.2123	0.18953	0.36121	0.999976	6133	1	-6.2123
LBR	5	0.01448	0.055535	0.79297	1232	3	-7.1465	0.47845	0.63204	0.999976	11043	1	-7.1465
TTC9B	5	0.014481	0.055537	0.79297	1233	4	-7.4984	0.93652	0.93676	0.999976	16695	0	-7.4984
PNCK	5	0.014482	0.055543	0.79297	1234	2	0.11841	0.26255	0.45807	0.999976	7813	2	0.11841
RARG	5	0.014482	0.055543	0.79297	1235	4	-6.7456	0.49925	0.64946	0.999976	11343	1	-6.7456
OXCT1	5	0.014482	0.055543	0.79297	1236	3	-5.5871	0.50108	0.65101	0.999976	11369	1	-5.5871
NR2F6	5	0.014536	0.05574	0.793664	1237	1	0.51751	0.64378	0.75063	0.999976	13181	1	0.51751
LGALS9C	3	0.014561	0.038252	0.768901	1238	2	-7.0229	0.32623	0.45017	0.999976	8724	1	-7.0229
EFNB3	5	0.014562	0.055822	0.793664	1239	5	-7.0229	0.98544	0.98556	0.999976	17652	0	-7.0229
NKAIN3	5	0.014616	0.056015	0.793664	1240	4	-6.6271	0.96467	0.96487	0.999976	17223	0	-6.6271
PRRT3	5	0.014616	0.056015	0.793664	1241	4	-7.1303	0.80551	0.82679	0.999976	14650	1	-7.1303
RHBDL1	5	0.014616	0.056015	0.793664	1242	2	-0.062946	0.37399	0.54646	0.999976	9452	2	-0.062946
PTCH2	5	0.014619	0.056026	0.793664	1243	2	0.25884	0.2485	0.44282	0.999976	7529	2	0.25884
CPXM2	5	0.014621	0.056032	0.793664	1244	3	-7.5523	0.94333	0.94351	0.999976	16816	0	-7.5523
H1FX	5	0.014673	0.056207	0.795508	1245	5	-6.3279	0.98533	0.98544	0.999976	17651	0	-6.3279
NRG4	5	0.014739	0.056429	0.796684	1246	4	-6.6348	0.93021	0.93047	0.999976	16571	0	-6.6348
PER1	5	0.014739	0.056429	0.796684	1247	3	-1.4477	0.33904	0.51834	0.999976	8921	2	-1.4477
CALCRL	5	0.014747	0.056463	0.796684	1248	4	-7.5482	0.93174	0.93199	0.999976	16601	0	-7.5482
AKNAD1	5	0.014757	0.056503	0.796684	1249	5	-6.0333	0.98524	0.98535	0.999976	17650	0	-6.0333
COL22A1	5	0.014796	0.056642	0.796684	1250	5	-1.6996	0.9852	0.98532	0.999976	17649	0	-1.6996
SCP2	15	0.014808	0.083735	0.830573	1251	11	-5.2664	0.50514	0.80002	0.999976	11423	3	-5.2664
SOX5	8	0.014817	0.067956	0.817214	1252	5	-6.9894	0.19881	0.42354	0.999976	6348	3	-6.9894
YBX3	6	0.014859	0.059169	0.799774	1253	3	-4.0415	0.84802	0.8745	0.999976	15197	1	-4.0415
CCNE1	5	0.014869	0.056889	0.796684	1254	3	-6.7241	0.11716	0.25515	0.999976	4350	2	-6.7241
CYB561	5	0.014869	0.056889	0.796684	1255	4	-2.0612	0.78062	0.8124	0.999976	14383	1	-2.0612
PUS1	5	0.014891	0.056964	0.796684	1256	3	-5.993	0.74784	0.79526	0.999976	14049	1	-5.993
DNAJC14	5	0.014908	0.057034	0.796684	1257	4	-6.8812	0.5407	0.68477	0.999976	11962	1	-6.8812
DKKL1	5	0.014908	0.057034	0.796684	1258	4	-6.8082	0.97753	0.9777	0.999976	17496	0	-6.8082
ZNF655	11	0.01491	0.077111	0.817214	1259	8	-6.572	0.86327	0.94506	0.999976	15418	2	-6.572
TTC28	5	0.01491	0.057042	0.796684	1260	3	-7.2752	0.96683	0.96703	0.999976	17265	0	-7.2752
ZNF333	5	0.01491	0.057042	0.796684	1261	3	-5.861	0.11725	0.25527	0.999976	4354	2	-5.861
VPS13B	5	0.01491	0.057042	0.796684	1262	3	-5.9251	0.056999	0.15745	0.990094	2803	2	-5.9251
NAT8	5	0.01491	0.057042	0.796684	1263	2	-0.32209	0.91795	0.91825	0.999976	16329	0	-0.32209
TNS1	5	0.01491	0.057042	0.796684	1264	2	0.18137	0.5607	0.70209	0.999976	12284	2	0.18137
AGR2	4	0.014988	0.04896	0.780991	1265	3	-7.2149	0.14592	0.29025	0.999976	5088	1	-7.2149
FBXO27	5	0.015033	0.057454	0.798179	1266	4	-7.54	0.92939	0.92966	0.999976	16557	0	-7.54
PIK3C2B	5	0.015033	0.057454	0.798179	1267	3	-7.54	0.091817	0.21617	0.999976	3723	2	-7.54
IL1RAPL1	5	0.015033	0.057454	0.798179	1268	3	-6.9199	0.89896	0.89934	0.999976	15995	0	-6.9199
DRAM1	5	0.015035	0.057459	0.798179	1269	3	-4.0301	0.42172	0.58523	0.999976	10186	2	-4.0301
HEXIM2	5	0.015035	0.057459	0.798179	1270	4	-2.8181	0.85908	0.86349	0.999976	15363	1	-2.8181
MYO1H	5	0.015092	0.057646	0.798773	1271	4	-6.588	0.9744	0.97455	0.999976	17421	0	-6.588
CARF	5	0.015092	0.057646	0.798773	1272	4	-6.6949	0.69748	0.77219	0.999976	13605	1	-6.6949
ARMC5	5	0.015115	0.057727	0.798773	1273	3	-7.3045	0.39482	0.56335	0.999976	9776	2	-7.3045
CST7	5	0.015115	0.057727	0.798773	1274	2	0.30812	0.10801	0.24124	0.999976	4130	2	0.30812
PHAX	4	0.015173	0.049506	0.783174	1275	4	-4.961	0.98483	0.98488	0.999976	17645	0	-4.961
VAV2	5	0.015185	0.057969	0.798773	1276	3	-7.5359	0.13431	0.28085	0.999976	4802	2	-7.5359
EFNA2	5	0.015185	0.057969	0.798773	1277	3	-7.5359	0.97084	0.971	0.999976	17356	0	-7.5359
ATP9A	5	0.015201	0.058031	0.798773	1278	1	0.60821	0.90168	0.90203	0.999976	16041	0	0.60821
SLC10A6	5	0.015278	0.058312	0.798773	1279	4	-7.2403	0.87745	0.87903	0.999976	15638	1	-7.2403
GSTA4	5	0.015278	0.058312	0.798773	1280	4	-6.9445	0.96283	0.96303	0.999976	17191	0	-6.9445
LRRC73	5	0.015278	0.058312	0.798773	1281	4	-6.4288	0.64857	0.75241	0.999976	13217	1	-6.4288
KIF15	5	0.015284	0.058334	0.798773	1282	2	0.24607	0.27123	0.46487	0.999976	7945	1	0.24607
EPCAM	5	0.015316	0.058455	0.798773	1283	5	-5.9125	0.98468	0.9848	0.999976	17643	0	-5.9125
NDUFB9	5	0.015316	0.058455	0.798773	1284	5	-4.833	0.98468	0.9848	0.999976	17637	0	-4.833
MED11	5	0.015316	0.058455	0.798773	1285	5	-4.3248	0.98468	0.9848	0.999976	17638	0	-4.3248
MVD	5	0.015316	0.058455	0.798773	1286	5	-5.3458	0.98468	0.9848	0.999976	17640	0	-5.3458
ZCRB1	5	0.015316	0.058455	0.798773	1287	5	-3.5333	0.98468	0.9848	0.999976	17642	0	-3.5333
GNAQ	5	0.015316	0.058455	0.798773	1288	5	-4.6323	0.98468	0.9848	0.999976	17641	0	-4.6323
GPR161	5	0.015316	0.058455	0.798773	1289	5	-6.1673	0.98468	0.9848	0.999976	17639	0	-6.1673
CA7	5	0.015325	0.058478	0.798773	1290	3	-7.5318	0.95648	0.9567	0.999976	17071	0	-7.5318
SLC18B1	4	0.015375	0.05012	0.784548	1291	3	-6.3654	0.68284	0.71761	0.999976	13477	1	-6.3654
KRT18	4	0.015375	0.05012	0.784548	1292	3	-7.0184	0.82223	0.82207	0.999976	14865	1	-7.0184
C9orf116	5	0.015395	0.05873	0.799774	1293	3	-6.9132	0.1816	0.34994	0.999976	5933	1	-6.9132
HDAC9	5	0.015417	0.058802	0.799774	1294	4	-6.3838	0.3452	0.5233	0.999976	9018	1	-6.3838
ERCC4	5	0.015417	0.058802	0.799774	1295	3	-7.086	0.80942	0.82918	0.999976	14696	1	-7.086
MAP2K4	5	0.015478	0.059011	0.799774	1296	4	-7.2302	0.97891	0.97906	0.999976	17520	0	-7.2302
RFX3	5	0.015562	0.0593	0.799774	1297	2	0.53834	0.43335	0.59478	0.999976	10355	2	0.53834
MX1	5	0.015563	0.059307	0.799774	1298	4	-5.7519	0.80883	0.82883	0.999976	14695	1	-5.7519
VIPR1	5	0.015563	0.059307	0.799774	1299	4	-6.3929	0.89483	0.89529	0.999976	15935	1	-6.3929
CPPED1	5	0.015563	0.059307	0.799774	1300	4	-1.169	0.64489	0.75103	0.999976	13188	1	-1.169
NUDCD2	5	0.015563	0.059307	0.799774	1301	3	-3.155	0.25812	0.4546	0.999976	7753	2	-3.155
SLC5A11	5	0.015594	0.05942	0.800214	1302	5	-5.8998	0.98441	0.98453	0.999976	17634	0	-5.8998
TMIGD1	5	0.015596	0.059428	0.800214	1303	5	-5.7519	0.9844	0.98452	0.999976	17633	0	-5.7519
PLD2	5	0.015633	0.059552	0.800682	1304	3	-7.5235	0.46765	0.62303	0.999976	10858	2	-7.5235
DSCAML1	5	0.015672	0.059699	0.801888	1305	3	-2.2242	0.68592	0.76731	0.999976	13512	1	-2.2242
STAG2	5	0.015682	0.059731	0.801888	1306	4	-6.7096	0.73995	0.79134	0.999976	13959	1	-6.7096
ZSCAN10	5	0.015694	0.059775	0.801888	1307	2	0.4788	0.45413	0.61189	0.999976	10651	2	0.4788
CD58	5	0.01578	0.060068	0.803499	1308	5	-5.7088	0.98422	0.98432	0.999976	17631	0	-5.7088
TMEM202	5	0.01582	0.060208	0.803499	1309	4	-7.5194	0.22536	0.41107	0.999976	6984	1	-7.5194
C2orf73	5	0.01583	0.060243	0.803499	1310	5	-4.8595	0.98417	0.98428	0.999976	17630	0	-4.8595
MAF	5	0.015839	0.060274	0.803499	1311	2	1.3576	0.16114	0.3206	0.999976	5451	3	1.3576
KLHL33	5	0.015839	0.060274	0.803499	1312	2	1.2405	0.11384	0.25015	0.999976	4270	3	1.2405
NOA1	5	0.015891	0.060464	0.803499	1313	3	-5.3644	0.60158	0.73553	0.999976	12883	1	-5.3644
AGFG1	5	0.015894	0.060475	0.803499	1314	4	-7.2703	0.88944	0.89005	0.999976	15840	1	-7.2703
UTP14C	5	0.015894	0.060475	0.803499	1315	4	-6.0491	0.71041	0.77782	0.999976	13699	1	-6.0491
NCOA7	5	0.015894	0.060475	0.803499	1316	4	-7.2851	0.94171	0.9419	0.999976	16783	0	-7.2851
TWF2	5	0.015957	0.060698	0.803499	1317	5	-6.564	0.98404	0.98415	0.999976	17627	0	-6.564
STX6	6	0.015998	0.062765	0.806686	1318	2	0.82697	0.20086	0.39278	0.999976	6394	3	0.82697
ZNF736	4	0.015998	0.052025	0.787952	1319	4	-6.3956	0.984	0.98405	0.999976	17625	0	-6.3956
ACBD6	5	0.016005	0.060863	0.803499	1320	2	0.38306	0.35652	0.53228	0.999976	9174	1	0.38306
PM20D2	5	0.016022	0.060926	0.803499	1321	4	-7.5152	0.92105	0.92139	0.999976	16391	0	-7.5152
NTRK3	5	0.016022	0.060926	0.803499	1322	3	-7.5152	0.47958	0.63298	0.999976	11053	1	-7.5152
TNFRSF10A	5	0.016022	0.060926	0.803499	1323	3	-7.5152	0.4344	0.59564	0.999976	10374	2	-7.5152
C8G	5	0.016022	0.060926	0.803499	1324	3	-7.5152	0.55915	0.70074	0.999976	12251	2	-7.5152
CDRT15	5	0.016045	0.061014	0.803499	1325	5	-7.0111	0.98395	0.98407	0.999976	17623	0	-7.0111
AWAT2	5	0.016062	0.061067	0.803499	1326	5	-5.9125	0.98394	0.98405	0.999976	17622	0	-5.9125
ABHD4	5	0.016088	0.061157	0.803499	1327	2	0.31733	0.87278	0.87496	0.999976	15566	1	0.31733
ADD2	5	0.016113	0.06125	0.803499	1328	5	-6.7527	0.98389	0.984	0.999976	17621	0	-6.7527
SLC25A27	5	0.016121	0.061277	0.803499	1329	2	1.0458	0.23937	0.43046	0.999976	7324	3	1.0458
ZNF335	4	0.016128	0.052431	0.787952	1330	3	-7.1785	0.87563	0.87511	0.999976	15615	0	-7.1785
IGFL3	5	0.016131	0.06131	0.803499	1331	5	-6.4551	0.98281	0.98292	0.999976	17601	0	-6.4551
LRRC63	5	0.016131	0.06131	0.803499	1332	4	-6.7241	0.79663	0.82149	0.999976	14550	1	-6.7241
SNX30	5	0.016131	0.06131	0.803499	1333	4	-7.3379	0.93435	0.93456	0.999976	16654	0	-7.3379
SLK	5	0.016131	0.06131	0.803499	1334	4	-6.564	0.67059	0.76097	0.999976	13366	1	-6.564
TEX15	5	0.016131	0.06131	0.803499	1335	4	-6.4199	0.27049	0.4643	0.999976	7935	1	-6.4199
FTMT	5	0.016188	0.061508	0.803499	1336	3	-7.511	0.29677	0.48497	0.999976	8311	2	-7.511
PBX4	5	0.016188	0.061508	0.803499	1337	4	-7.511	0.95021	0.9504	0.999976	16953	0	-7.511
TMEM200C	5	0.016199	0.061547	0.803499	1338	2	0.47864	0.91618	0.91646	0.999976	16300	0	0.47864
MST1R	5	0.016199	0.061547	0.803499	1339	3	-0.76635	0.36945	0.5427	0.999976	9372	2	-0.76635
XKR3	4	0.016208	0.052674	0.787952	1340	4	-5.9251	0.98379	0.98383	0.999976	17619	0	-5.9251
NTN1	4	0.016223	0.052726	0.787952	1341	3	-1.0172	0.9241	0.9239	0.999976	16454	0	-1.0172
PFKL	5	0.01625	0.061739	0.804859	1342	3	-6.9132	0.13013	0.27458	0.999976	4701	2	-6.9132
SLC25A25	5	0.01625	0.06174	0.804859	1343	5	-5.9745	0.98375	0.98386	0.999976	17618	0	-5.9745
BBC3	18	0.016314	0.09679	0.844642	1344	7	-0.43708	0.12698	0.39357	0.999976	4620	6	-0.43708
BHLHE40	5	0.016337	0.06203	0.804936	1345	3	-5.9376	0.57252	0.71238	0.999976	12476	1	-5.9376
FAM71B	5	0.016341	0.062041	0.804936	1346	3	-3.0711	0.42262	0.58595	0.999976	10195	1	-3.0711
FSTL1	5	0.016348	0.062066	0.804936	1347	4	-6.7527	0.56812	0.70857	0.999976	12395	1	-6.7527
PDILT	5	0.016348	0.062066	0.804936	1348	4	-6.9195	0.90516	0.90554	0.999976	16106	0	-6.9195
XPO6	5	0.016348	0.062066	0.804936	1349	4	-6.9195	0.97693	0.97709	0.999976	17484	0	-6.9195
FCGRT	5	0.016348	0.062066	0.804936	1350	4	-6.9475	0.93267	0.93292	0.999976	16625	0	-6.9475
FAM227B	5	0.016379	0.062176	0.804936	1351	5	-6.411	0.98362	0.98374	0.999976	17617	0	-6.411
RPAIN	7	0.01641	0.068434	0.817214	1352	6	-4.6323	0.99223	0.99223	0.999976	17792	0	-4.6323
PTRHD1	5	0.016429	0.06236	0.80535	1353	4	-7.2802	0.82771	0.84087	0.999976	14934	1	-7.2802
F13A1	5	0.016429	0.06236	0.80535	1354	3	-7.2097	0.57193	0.71188	0.999976	12470	2	-7.2097
FLT3LG	6	0.01653	0.064425	0.808511	1355	5	-6.6219	0.89387	0.90101	0.999976	15921	1	-6.6219
FBXO21	5	0.016548	0.062778	0.806686	1356	3	-7.5026	0.424	0.58711	0.999976	10211	2	-7.5026
DSCR3	5	0.016556	0.062803	0.806686	1357	4	-6.122	0.77705	0.81047	0.999976	14348	1	-6.122
ATP5J2-PTCD1	5	0.016556	0.062803	0.806686	1358	4	-6.7871	0.29696	0.48513	0.999976	8314	1	-6.7871
FXYD7	5	0.016556	0.062803	0.806686	1359	4	-6.815	0.9748	0.97498	0.999976	17432	0	-6.815
L3MBTL2	5	0.016586	0.062902	0.806686	1360	5	-6.1022	0.98341	0.98352	0.999976	17616	0	-6.1022
STX16	5	0.016614	0.062995	0.806686	1361	3	-6.6576	0.49975	0.6499	0.999976	11349	2	-6.6576
LNX2	5	0.016614	0.062995	0.806686	1362	2	0.1026	0.35833	0.53375	0.999976	9202	1	0.1026
AKR1C2	4	0.016644	0.053945	0.788286	1363	4	-6.5282	0.98336	0.98343	0.999976	17614	0	-6.5282
ATG10	4	0.016644	0.053945	0.788286	1364	4	-6.5313	0.98336	0.98343	0.999976	17615	0	-6.5313
CCDC8	5	0.016646	0.063108	0.806686	1365	2	0.96787	0.53829	0.68271	0.999976	11931	2	0.96787
GPR132	5	0.016697	0.063272	0.806686	1366	4	-6.7876	0.88046	0.8817	0.999976	15693	1	-6.7876
ELAVL4	5	0.016715	0.063331	0.806686	1367	5	-5.4886	0.98329	0.98339	0.999976	17613	0	-5.4886
GGA3	5	0.016728	0.06337	0.806686	1368	5	-6.498	0.98327	0.98338	0.999976	17612	0	-6.498
SOX12	5	0.016753	0.063453	0.806686	1369	2	1.2897	0.10565	0.23761	0.999976	4061	3	1.2897
ELF3	5	0.016759	0.063473	0.806686	1370	3	-7.4984	0.574	0.71366	0.999976	12505	2	-7.4984
ACOX3	5	0.016759	0.063473	0.806686	1371	3	-7.4984	0.6621	0.75763	0.999976	13302	1	-7.4984
C6orf1	5	0.016759	0.063473	0.806686	1372	4	-5.9473	0.38137	0.55239	0.999976	9560	1	-5.9473
ADIRF	5	0.016785	0.063565	0.806686	1373	2	0.73749	0.52485	0.67119	0.999976	11722	2	0.73749
U2AF1L4	5	0.016785	0.063565	0.806686	1374	4	-7.49	0.47998	0.63331	0.999976	11057	1	-7.49
PLD5	5	0.016785	0.063565	0.806686	1375	4	-6.8419	0.73849	0.79066	0.999976	13943	1	-6.8419
FKBP1A	5	0.01679	0.063579	0.806686	1376	4	-6.9752	0.72723	0.78535	0.999976	13839	1	-6.9752
ABHD10	5	0.016792	0.063582	0.806686	1377	5	-5.6029	0.98321	0.98331	0.999976	17611	0	-5.6029
LTN1	5	0.016808	0.063646	0.80692	1378	3	-7.1573	0.96254	0.96272	0.999976	17186	0	-7.1573
SEMA6D	5	0.016869	0.063863	0.808381	1379	5	-5.1873	0.98313	0.98323	0.999976	17610	0	-5.1873
RABGGTA	4	0.016887	0.054686	0.790097	1380	2	-0.61248	0.09687	0.2097	0.999976	3858	2	-0.61248
RHAG	5	0.016892	0.063929	0.808381	1381	5	-5.5871	0.98311	0.98321	0.999976	17609	0	-5.5871
OAZ1	5	0.016916	0.064013	0.808381	1382	5	-6.6193	0.98308	0.98318	0.999976	17608	0	-6.6193
STARD9	5	0.016928	0.064056	0.808381	1383	3	-6.1022	0.90457	0.90495	0.999976	16091	0	-6.1022
CAP2	5	0.016928	0.064056	0.808381	1384	3	-6.9195	0.21631	0.39851	0.999976	6764	1	-6.9195
ARHGDIA	5	0.016928	0.064056	0.808381	1385	3	-7.1357	0.73614	0.78954	0.999976	13920	1	-7.1357
CNTD1	5	0.016946	0.064114	0.808381	1386	5	-5.821	0.98305	0.98316	0.999976	17607	0	-5.821
CCDC174	5	0.016954	0.064149	0.808381	1387	5	-4.5694	0.98305	0.98315	0.999976	17606	0	-4.5694
TIPARP	5	0.016974	0.06421	0.808381	1388	5	-4.961	0.98303	0.98313	0.999976	17605	0	-4.961
TMEM37	5	0.016974	0.064211	0.808381	1389	1	0.34485	0.18817	0.35929	0.999976	6097	2	0.34485
SMYD2	5	0.01703	0.064404	0.808511	1390	2	0.66915	0.56338	0.70441	0.999976	12325	2	0.66915
MCU	5	0.017033	0.064413	0.808511	1391	4	-6.9132	0.95908	0.95924	0.999976	17125	0	-6.9132
TRIM25	5	0.017033	0.064413	0.808511	1392	4	-7.2851	0.80442	0.82611	0.999976	14634	1	-7.2851
LYRM2	4	0.017064	0.055229	0.792265	1393	4	-5.2454	0.98294	0.98302	0.999976	17604	0	-5.2454
ATG14	5	0.017081	0.06458	0.809073	1394	4	-5.2883	0.84863	0.85556	0.999976	15204	1	-5.2883
MMP13	5	0.017081	0.06458	0.809073	1395	4	-7.4857	0.78874	0.81699	0.999976	14476	1	-7.4857
PLAGL1	5	0.017146	0.064805	0.809593	1396	3	-7.49	0.34665	0.52447	0.999976	9040	2	-7.49
TK2	5	0.017146	0.064805	0.809593	1397	4	-7.49	0.89652	0.89695	0.999976	15960	0	-7.49
LOC643669	5	0.017146	0.064805	0.809593	1398	4	-7.49	0.38103	0.55211	0.999976	9552	1	-7.49
RNF207	5	0.017167	0.06489	0.809593	1399	5	-6.9005	0.98283	0.98294	0.999976	17602	0	-6.9005
RFXAP	5	0.017168	0.064892	0.809593	1400	3	-5.101	0.95047	0.95064	0.999976	16966	0	-5.101
C1orf53	5	0.017168	0.064892	0.809593	1401	2	0.9391	0.19757	0.37248	0.999976	6319	2	0.9391
KALRN	10	0.017246	0.082196	0.828411	1402	6	-6.5916	0.76514	0.90304	0.999976	14209	3	-6.5916
MAOB	5	0.017255	0.065186	0.811861	1403	4	-6.3279	0.94564	0.94585	0.999976	16864	0	-6.3279
ZNF160	5	0.017262	0.065209	0.811861	1404	4	-7.0972	0.76527	0.80411	0.999976	14211	1	-7.0972
NMT2	5	0.017262	0.065209	0.811861	1405	4	-6.4376	0.8673	0.87025	0.999976	15475	1	-6.4376
OXR1	12	0.017263	0.087382	0.831083	1406	9	-6.2939	0.34171	0.6384	0.999976	8958	2	-6.2939
GNB1	4	0.017278	0.05587	0.793664	1407	2	-0.61248	0.80607	0.80742	0.999976	14655	1	-0.61248
PATL1	4	0.017299	0.055923	0.793664	1408	4	-6.2092	0.9827	0.98276	0.999976	17598	0	-6.2092
ARID5A	5	0.017354	0.065533	0.812876	1409	3	-7.4857	0.29016	0.4797	0.999976	8209	1	-7.4857
POLR3E	5	0.017354	0.065533	0.812876	1410	3	-7.4857	0.047589	0.13483	0.976232	2440	2	-7.4857
ARID3C	5	0.017362	0.065564	0.812876	1411	3	-7.1028	0.65547	0.75505	0.999976	13259	1	-7.1028
ASIC3	5	0.017472	0.065938	0.812876	1412	2	-0.37992	0.7829	0.81371	0.999976	14397	1	-0.37992
ATL1	5	0.017489	0.065993	0.812876	1413	4	-6.9069	0.69003	0.76905	0.999976	13546	1	-6.9069
VPS18	5	0.017489	0.065993	0.812876	1414	4	-6.3468	0.73074	0.78699	0.999976	13874	1	-6.3468
PMM1	5	0.017489	0.065993	0.812876	1415	4	-6.58	0.29607	0.48443	0.999976	8297	1	-6.58
SP4	5	0.017489	0.065993	0.812876	1416	4	-6.3374	0.9513	0.95149	0.999976	16981	0	-6.3374
DNAH14	5	0.017533	0.066144	0.812876	1417	5	-6.6116	0.98247	0.98257	0.999976	17589	0	-6.6116
FPGS	5	0.017533	0.066144	0.812876	1418	5	-3.1592	0.98247	0.98257	0.999976	17590	0	-3.1592
VPS13A	5	0.017533	0.066144	0.812876	1419	5	-7.2353	0.98247	0.98257	0.999976	17591	0	-7.2353
HMGN5	5	0.017533	0.066144	0.812876	1420	5	-4.7504	0.98247	0.98257	0.999976	17592	0	-4.7504
SLC25A16	5	0.017533	0.066144	0.812876	1421	5	-7.0346	0.98247	0.98257	0.999976	17595	0	-7.0346
LCN9	5	0.017533	0.066144	0.812876	1422	5	-6.7738	0.98247	0.98257	0.999976	17596	0	-6.7738
FARSB	5	0.017533	0.066144	0.812876	1423	5	-2.9774	0.98247	0.98257	0.999976	17593	0	-2.9774
HUWE1	5	0.017533	0.066144	0.812876	1424	5	-5.0558	0.98247	0.98257	0.999976	17594	0	-5.0558
TP53BP1	4	0.017537	0.056616	0.796684	1425	4	-6.5064	0.98246	0.98252	0.999976	17587	0	-6.5064
CUL3	4	0.017537	0.056616	0.796684	1426	4	-6.9569	0.98246	0.98252	0.999976	17588	0	-6.9569
SMAD7	5	0.017555	0.066228	0.812876	1427	3	-1.1248	0.73572	0.78933	0.999976	13914	1	-1.1248
OTC	5	0.017572	0.066284	0.812876	1428	2	2.5135	0.012559	0.043889	0.751078	1029	3	2.5135
FLT4	5	0.017572	0.066284	0.812876	1429	2	0.66227	0.52594	0.67216	0.999976	11734	2	0.66227
FSTL4	5	0.017572	0.066284	0.812876	1430	2	0.33434	0.34275	0.52131	0.999976	8977	2	0.33434
STATH	3	0.017676	0.04593	0.779358	1431	3	-6.402	0.98232	0.98247	0.999976	17586	0	-6.402
SUN1	5	0.017721	0.066765	0.815082	1432	1	0.35862	0.13324	0.27929	0.999976	4780	3	0.35862
RAB15	5	0.017721	0.066765	0.815082	1433	3	-6.5313	0.81098	0.83016	0.999976	14719	1	-6.5313
RPP25L	5	0.017746	0.066849	0.815082	1434	4	-6.6801	0.9779	0.97807	0.999976	17501	0	-6.6801
DSPP	5	0.017746	0.066849	0.815082	1435	4	-6.5231	0.98109	0.98124	0.999976	17561	0	-6.5231
SCRN1	5	0.017746	0.066849	0.815082	1436	4	-6.3279	0.66287	0.75795	0.999976	13306	1	-6.3279
MS4A10	5	0.017746	0.066849	0.815082	1437	4	-7.3332	0.95347	0.95367	0.999976	17013	0	-7.3332
PDS5A	4	0.017778	0.057305	0.798179	1438	4	-4.961	0.98222	0.98228	0.999976	17585	0	-4.961
NDUFV2	4	0.017778	0.057305	0.798179	1439	4	-5.2488	0.98222	0.98228	0.999976	17584	0	-5.2488
PNPLA5	5	0.017779	0.066983	0.815082	1440	3	-0.94263	0.35028	0.52736	0.999976	9096	2	-0.94263
OAS1	5	0.017779	0.066983	0.815082	1441	4	-0.97189	0.89999	0.90035	0.999976	16016	0	-0.97189
RABGEF1	5	0.017786	0.067007	0.815082	1442	4	-7.4772	0.56215	0.70335	0.999976	12304	1	-7.4772
XRN1	5	0.017786	0.067007	0.815082	1443	4	-7.4772	0.85088	0.85725	0.999976	15237	1	-7.4772
INTS6	8	0.017801	0.079793	0.820694	1444	6	-5.9627	0.93687	0.94887	0.999976	16700	1	-5.9627
LCA5L	5	0.017821	0.067116	0.815196	1445	5	-5.7088	0.98218	0.98231	0.999976	17583	0	-5.7088
PRPH	5	0.017832	0.067152	0.815196	1446	2	-0.19806	0.86951	0.87207	0.999976	15512	1	-0.19806
SATB2	5	0.017832	0.067152	0.815196	1447	2	1.5873	0.10897	0.24269	0.999976	4150	3	1.5873
CCSER1	5	0.017848	0.067205	0.815287	1448	5	-4.961	0.98215	0.98228	0.999976	17582	0	-4.961
MDC1	5	0.017886	0.067347	0.816225	1449	4	-6.7668	0.62748	0.74456	0.999976	13067	1	-6.7668
CHRAC1	5	0.017911	0.067443	0.816225	1450	5	-6.2398	0.98209	0.98223	0.999976	17580	0	-6.2398
RCHY1	7	0.017924	0.073792	0.817214	1451	6	-4.7217	0.058772	0.17948	0.999976	2873	1	-4.7217
ZNF805	7	0.017933	0.073822	0.817214	1452	5	-6.1673	0.96341	0.96336	0.999976	17200	0	-6.1673
SURF4	4	0.017947	0.057805	0.798773	1453	2	-0.61248	0.92574	0.92549	0.999976	16478	0	-0.61248
SULT1E1	4	0.017978	0.057891	0.798773	1454	4	-6.2796	0.98202	0.98209	0.999976	17579	0	-6.2796
ICAM2	5	0.017992	0.067718	0.816225	1455	4	-6.7807	0.091609	0.21584	0.999976	3719	1	-6.7807
ASPM	5	0.017992	0.067718	0.816225	1456	4	-6.3184	0.98	0.98017	0.999976	17537	0	-6.3184
HBP1	5	0.017992	0.067718	0.816225	1457	4	-6.3929	0.82026	0.83604	0.999976	14831	1	-6.3929
TBL2	5	0.017993	0.067722	0.816225	1458	3	-7.4729	0.69897	0.77282	0.999976	13610	1	-7.4729
CHADL	5	0.017998	0.067735	0.816225	1459	2	0.21207	0.58895	0.72677	0.999976	12727	1	0.21207
KPNA3	5	0.017998	0.067735	0.816225	1460	2	-0.087532	0.18939	0.36101	0.999976	6126	2	-0.087532
KDELR3	3	0.018047	0.046836	0.780457	1461	3	-6.2894	0.98195	0.98212	0.999976	17578	0	-6.2894
CBLN2	5	0.018081	0.068021	0.817214	1462	3	-6.0223	0.93542	0.93564	0.999976	16673	0	-6.0223
SUGT1	6	0.018147	0.069446	0.817214	1463	4	-4.2098	0.97778	0.97774	0.999976	17500	0	-4.2098
WDR91	5	0.018148	0.068245	0.817214	1464	4	-7.2554	0.87553	0.87735	0.999976	15613	1	-7.2554
KCNC3	5	0.018148	0.068245	0.817214	1465	3	-7.4381	0.68221	0.76578	0.999976	13468	1	-7.4381
ZBTB5	5	0.018148	0.068245	0.817214	1466	4	-6.9069	0.80219	0.82478	0.999976	14613	1	-6.9069
WWC1	5	0.018148	0.068245	0.817214	1467	3	-5.5387	0.5664	0.70706	0.999976	12368	2	-5.5387
ZNF404	4	0.018161	0.058433	0.798773	1468	4	-5.3644	0.98184	0.98191	0.999976	17576	0	-5.3644
TM7SF3	5	0.018164	0.068295	0.817214	1469	3	-7.0972	0.61129	0.73884	0.999976	12942	1	-7.0972
HAUS8	5	0.018187	0.068365	0.817214	1470	5	-2.3871	0.98181	0.98195	0.999976	17575	0	-2.3871
FAM71F1	5	0.018196	0.0684	0.817214	1471	5	-6.5396	0.9818	0.98194	0.999976	17574	0	-6.5396
VSIG1	5	0.018205	0.068432	0.817214	1472	5	-6.5477	0.9818	0.98193	0.999976	17573	0	-6.5477
GLIS1	5	0.018232	0.068526	0.817214	1473	3	-7.4686	0.84649	0.85399	0.999976	15170	1	-7.4686
LUZP4	5	0.018232	0.068526	0.817214	1474	4	-7.4686	0.87066	0.87306	0.999976	15531	1	-7.4686
RIPPLY2	5	0.018247	0.068569	0.817214	1475	2	0.60886	0.92031	0.92064	0.999976	16375	0	0.60886
ARID3B	5	0.018273	0.068659	0.817214	1476	5	-6.8014	0.98173	0.98187	0.999976	17572	0	-6.8014
KRTAP1-5	3	0.018308	0.047449	0.780457	1477	3	-7.6953	0.91998	0.92003	0.999976	16367	0	-7.6953
ADAMTS5	5	0.01833	0.06885	0.817214	1478	1	0.87701	0.44551	0.60472	0.999976	10529	2	0.87701
TMPRSS9	5	0.018345	0.068897	0.817214	1479	2	-0.36968	0.16694	0.3289	0.999976	5579	2	-0.36968
PIGR	5	0.018345	0.068897	0.817214	1480	2	0.478	0.36876	0.54213	0.999976	9363	2	0.478
KCNS3	5	0.018345	0.068897	0.817214	1481	4	-7.3705	0.67114	0.76119	0.999976	13371	1	-7.3705
ANKRD6	5	0.018345	0.068897	0.817214	1482	3	-5.6941	0.64294	0.75032	0.999976	13171	1	-5.6941
HSD17B12	4	0.018399	0.059158	0.799774	1483	4	-4.5036	0.9816	0.98166	0.999976	17570	0	-4.5036
TDRD9	5	0.018413	0.069069	0.817214	1484	1	0.82273	0.21139	0.39184	0.999976	6637	2	0.82273
ITLN1	5	0.018441	0.069146	0.817214	1485	3	-5.9132	0.52097	0.66787	0.999976	11658	2	-5.9132
CYP3A4	5	0.018441	0.069146	0.817214	1486	3	-7.4643	0.4385	0.59898	0.999976	10423	2	-7.4643
C15orf57	5	0.018441	0.069146	0.817214	1487	4	-7.4643	0.97037	0.97052	0.999976	17339	0	-7.4643
ITGB1BP2	5	0.018441	0.069146	0.817214	1488	4	-7.4643	0.81335	0.83169	0.999976	14741	1	-7.4643
ABCD1	5	0.018441	0.069146	0.817214	1489	4	-7.4643	0.76301	0.80297	0.999976	14190	1	-7.4643
Mar-08	5	0.018496	0.069284	0.817214	1490	3	-4.9853	0.96031	0.96045	0.999976	17143	0	-4.9853
KRTAP10-10	4	0.018526	0.05952	0.800682	1491	4	-4.1626	0.96429	0.96419	0.999976	17209	0	-4.1626
CASK	5	0.018539	0.069408	0.817214	1492	3	-6.8941	0.3357	0.51572	0.999976	8876	2	-6.8941
CSRP2	5	0.018539	0.069408	0.817214	1493	4	-5.766	0.94306	0.94323	0.999976	16810	0	-5.766
PNRC2	5	0.018634	0.069662	0.817214	1494	3	-3.4658	0.95642	0.95664	0.999976	17069	0	-3.4658
CYP3A5	6	0.018676	0.071108	0.817214	1495	5	-6.8462	0.97286	0.97287	0.999976	17397	0	-6.8462
APOO	5	0.01869	0.069799	0.817214	1496	3	-7.4599	0.3112	0.49624	0.999976	8495	1	-7.4599
PLK3	5	0.01869	0.069799	0.817214	1497	3	-7.4599	0.44865	0.60735	0.999976	10566	1	-7.4599
CDX1	5	0.01869	0.069799	0.817214	1498	4	-7.4599	0.83072	0.84288	0.999976	14974	1	-7.4599
ROS1	5	0.018702	0.069831	0.817214	1499	4	-6.3746	0.76384	0.80339	0.999976	14199	1	-6.3746
QTRT1	5	0.018702	0.069831	0.817214	1500	4	-6.6501	0.90235	0.9027	0.999976	16055	0	-6.6501
ZDHHC2	5	0.018702	0.069831	0.817214	1501	4	-6.2894	0.4923	0.6436	0.999976	11255	1	-6.2894
ALPPL2	3	0.018707	0.048415	0.780991	1502	2	-7.5441	0.45325	0.52207	0.999976	10638	1	-7.5441
PTPRA	5	0.018715	0.069862	0.817214	1503	2	-0.60985	0.81838	0.83484	0.999976	14808	1	-0.60985
IGF2BP1	5	0.018745	0.069935	0.817214	1504	3	-6.6949	0.488	0.64	0.999976	11183	1	-6.6949
TP53RK	4	0.018813	0.060366	0.803499	1505	4	-5.0327	0.98119	0.98124	0.999976	17563	0	-5.0327
PDF	5	0.018855	0.070207	0.817214	1506	2	1.2447	0.18669	0.35719	0.999976	6061	3	1.2447
ADAMTS1	5	0.018919	0.070369	0.817214	1507	3	-7.086	0.95125	0.95144	0.999976	16980	0	-7.086
ZNF146	5	0.018919	0.070369	0.817214	1508	3	-6.6193	0.53143	0.67681	0.999976	11824	1	-6.6193
PNPLA7	5	0.018919	0.070369	0.817214	1509	2	-0.037699	0.14499	0.29679	0.999976	5064	1	-0.037699
SYCP2L	5	0.018934	0.070399	0.817214	1510	4	-7.4425	0.81603	0.83339	0.999976	14771	1	-7.4425
MAMDC4	5	0.018934	0.070399	0.817214	1511	4	-7.2403	0.87538	0.87722	0.999976	15610	1	-7.2403
TAX1BP1	4	0.018953	0.060775	0.803499	1512	4	-4.961	0.98105	0.98109	0.999976	17559	0	-4.961
PRB2	3	0.019019	0.04918	0.782139	1513	3	-7.8977	0.91456	0.91463	0.999976	16265	0	-7.8977
SMIM8	4	0.019058	0.061097	0.803499	1514	3	-6.5982	0.68753	0.72054	0.999976	13528	1	-6.5982
ZNF248	9	0.019064	0.085644	0.831083	1515	7	-5.8345	0.99696	0.99702	0.999976	17911	0	-5.8345
ABHD1	5	0.019093	0.070828	0.817214	1516	3	-7.4512	0.90232	0.90267	0.999976	16054	0	-7.4512
GPR158	5	0.019093	0.070828	0.817214	1517	3	-7.4204	0.84002	0.8493	0.999976	15094	1	-7.4204
ARL6IP1	5	0.019159	0.070994	0.817214	1518	2	2.042	0.040607	0.11781	0.957694	2182	3	2.042
TP53BP2	5	0.019179	0.071043	0.817214	1519	4	-6.2698	0.90768	0.90803	0.999976	16153	0	-6.2698
CTBS	5	0.019179	0.071043	0.817214	1520	4	-6.4464	0.96336	0.96355	0.999976	17198	0	-6.4464
P4HTM	5	0.019192	0.07107	0.817214	1521	3	-7.4512	0.36484	0.539	0.999976	9302	1	-7.4512
RBM8A	4	0.019209	0.06154	0.803499	1522	4	-6.2297	0.98079	0.98085	0.999976	17551	0	-6.2297
DHX33	4	0.019209	0.06154	0.803499	1523	4	-4.3248	0.98079	0.98085	0.999976	17552	0	-4.3248
TSC22D1	11	0.019216	0.093226	0.84023	1524	5	-0.56393	0.92774	0.96761	0.999976	16523	2	-0.56393
ZNF644	10	0.019217	0.090018	0.833483	1525	7	-6.0231	0.14068	0.36214	0.999976	4956	2	-6.0231
MFSD7	5	0.019242	0.071208	0.817214	1526	2	-0.11721	0.88968	0.89028	0.999976	15848	1	-0.11721
KCNA6	5	0.019258	0.071257	0.817214	1527	2	0.24104	0.20842	0.38774	0.999976	6566	2	0.24104
MND1	5	0.019258	0.071257	0.817214	1528	3	-7.3705	0.9237	0.92402	0.999976	16449	0	-7.3705
ADAMTSL1	5	0.019325	0.071443	0.817214	1529	2	0.15119	0.55421	0.69648	0.999976	12167	2	0.15119
NKX2-3	5	0.019325	0.071443	0.817214	1530	3	-6.3088	0.5769	0.71617	0.999976	12545	2	-6.3088
B9D1	5	0.019402	0.071632	0.817214	1531	4	-6.2598	0.57781	0.71695	0.999976	12566	1	-6.2598
SAMSN1	5	0.019402	0.071632	0.817214	1532	4	-7.3189	0.14973	0.30379	0.999976	5170	1	-7.3189
IL21	5	0.019402	0.071632	0.817214	1533	4	-6.3468	0.97677	0.97693	0.999976	17479	0	-6.3468
MS4A2	5	0.019402	0.071632	0.817214	1534	4	-6.4464	0.98031	0.98047	0.999976	17540	0	-6.4464
LFNG	5	0.019415	0.071662	0.817214	1535	3	-7.4469	0.75453	0.79859	0.999976	14118	1	-7.4469
UNC45B	5	0.019415	0.071662	0.817214	1536	3	-7.4469	0.41056	0.57626	0.999976	10001	2	-7.4469
IKZF5	5	0.019415	0.071662	0.817214	1537	3	-7.4469	0.23297	0.42155	0.999976	7176	2	-7.4469
NOL6	4	0.019441	0.062238	0.804936	1538	4	-4.961	0.98056	0.98062	0.999976	17545	0	-4.961
CERS5	4	0.019441	0.062238	0.804936	1539	4	-4.9112	0.98056	0.98062	0.999976	17543	0	-4.9112
NUP98	4	0.019441	0.062238	0.804936	1540	4	-4.5036	0.98056	0.98062	0.999976	17544	0	-4.5036
RPAP3	4	0.019441	0.062238	0.804936	1541	4	-5.101	0.98056	0.98062	0.999976	17546	0	-5.101
SLC22A6	5	0.019465	0.071784	0.817214	1542	2	0.91315	0.2761	0.46874	0.999976	8014	2	0.91315
RASGRF2	5	0.019465	0.071784	0.817214	1543	4	-7.2403	0.94049	0.94067	0.999976	16763	0	-7.2403
KCNK6	5	0.019465	0.071784	0.817214	1544	2	0.19021	0.88569	0.88649	0.999976	15788	1	0.19021
ACTL7A	5	0.019465	0.071784	0.817214	1545	2	0.99227	0.25368	0.44964	0.999976	7656	3	0.99227
VIT	5	0.019465	0.071784	0.817214	1546	2	1.2727	0.019794	0.063911	0.840135	1346	3	1.2727
TTLL9	5	0.019465	0.071784	0.817214	1547	2	0.46123	0.89889	0.89927	0.999976	15993	0	0.46123
PIP	5	0.019573	0.07206	0.817214	1548	3	-4.1206	0.52835	0.67418	0.999976	11767	1	-4.1206
TRIM62	5	0.019619	0.072175	0.817214	1549	3	-6.9808	0.56637	0.70705	0.999976	12366	2	-6.9808
COL2A1	5	0.019629	0.072197	0.817214	1550	2	0.16007	0.62766	0.74462	0.999976	13068	1	0.16007
BRD2	5	0.019632	0.072204	0.817214	1551	3	-5.1448	0.51173	0.66004	0.999976	11534	2	-5.1448
PRKD3	5	0.019648	0.072239	0.817214	1552	4	-6.4551	0.72994	0.78662	0.999976	13862	1	-6.4551
ZNF19	5	0.019648	0.072239	0.817214	1553	4	-6.6949	0.97601	0.9762	0.999976	17459	0	-6.6949
CD200R1L	5	0.019648	0.072239	0.817214	1554	4	-6.3929	0.57229	0.71219	0.999976	12473	1	-6.3929
WDR37	5	0.019684	0.072331	0.817214	1555	1	0.82534	0.20888	0.38839	0.999976	6576	2	0.82534
ST6GALNAC1	5	0.019767	0.072553	0.817214	1556	1	1.5174	0.057834	0.15937	0.991031	2832	4	1.5174
MBLAC2	5	0.019825	0.07271	0.817214	1557	3	-7.4381	0.73991	0.79133	0.999976	13958	1	-7.4381
OLAH	5	0.019825	0.07271	0.817214	1558	3	-7.4381	0.88003	0.8813	0.999976	15685	1	-7.4381
TEKT5	5	0.019825	0.07271	0.817214	1559	3	-7.4381	0.70527	0.77557	0.999976	13651	1	-7.4381
ACKR3	5	0.01985	0.072768	0.817214	1560	1	1.8401	0.064152	0.17243	0.997538	3053	3	1.8401
FAM83B	5	0.019894	0.072886	0.817214	1561	4	-6.2499	0.24044	0.43187	0.999976	7339	1	-6.2499
C1orf158	5	0.01996	0.073043	0.817214	1562	2	0.26786	0.30742	0.49327	0.999976	8438	2	0.26786
DNAJC27	5	0.020043	0.073254	0.817214	1563	3	-1.0113	0.027503	0.084401	0.903761	1644	2	-1.0113
SH3BP2	5	0.020055	0.073285	0.817214	1564	3	-7.4337	0.44432	0.60372	0.999976	10515	2	-7.4337
FNBP4	5	0.020055	0.073285	0.817214	1565	3	-7.4337	0.25647	0.45331	0.999976	7728	1	-7.4337
CHST7	5	0.020055	0.073285	0.817214	1566	3	-7.4337	0.83281	0.84433	0.999976	14999	1	-7.4337
C13orf45	5	0.020055	0.073285	0.817214	1567	4	-7.4337	0.84558	0.85332	0.999976	15163	1	-7.4337
TNFRSF21	5	0.020055	0.073285	0.817214	1568	3	-7.4337	0.015199	0.051277	0.797877	1136	2	-7.4337
CST2	5	0.020115	0.073434	0.817214	1569	4	-7.4115	0.70126	0.77382	0.999976	13633	1	-7.4115
RHOXF2	3	0.020146	0.05189	0.787952	1570	2	-6.5875	0.12661	0.21958	0.999976	4612	1	-6.5875
TBXA2R	5	0.020205	0.073658	0.817214	1571	2	-0.060942	0.842	0.85073	0.999976	15114	1	-0.060942
TMEM237	5	0.020205	0.073658	0.817214	1572	2	0.69172	0.92112	0.92145	0.999976	16393	0	0.69172
LCE3C	4	0.020208	0.064446	0.808511	1573	2	-0.68856	0.86394	0.86348	0.999976	15428	0	-0.68856
RSPH9	5	0.020209	0.073663	0.817214	1574	3	-1.3791	0.9433	0.94349	0.999976	16815	0	-1.3791
CLIC3	5	0.020209	0.073663	0.817214	1575	3	-1.9378	0.97599	0.97618	0.999976	17455	0	-1.9378
BAG3	5	0.020209	0.073663	0.817214	1576	1	0.34981	0.75648	0.79955	0.999976	14134	1	0.34981
TMEM179B	5	0.020229	0.073711	0.817214	1577	4	-6.3654	0.96886	0.96904	0.999976	17305	0	-6.3654
CD302	6	0.020275	0.076	0.817214	1578	5	-6.1401	0.96893	0.96903	0.999976	17309	0	-6.1401
BIN3	5	0.020279	0.073832	0.817214	1579	4	-7.4293	0.94698	0.94716	0.999976	16894	0	-7.4293
ARSE	5	0.020279	0.073832	0.817214	1580	3	-7.4293	0.84702	0.85435	0.999976	15180	1	-7.4293
RASSF9	5	0.020354	0.07403	0.817214	1581	4	-6.6949	0.34296	0.52148	0.999976	8981	1	-6.6949
INTS12	5	0.020354	0.07403	0.817214	1582	4	-6.3838	0.96567	0.96587	0.999976	17250	0	-6.3838
MRAP2	5	0.020354	0.07403	0.817214	1583	4	-6.5396	0.93695	0.93717	0.999976	16702	0	-6.5396
GGACT	5	0.020361	0.07405	0.817214	1584	2	0.82821	0.31266	0.49745	0.999976	8519	2	0.82821
C15orf53	5	0.020361	0.07405	0.817214	1585	3	-6.091	0.33492	0.51511	0.999976	8867	2	-6.091
WNT2	5	0.020361	0.07405	0.817214	1586	4	-5.5055	0.80292	0.8252	0.999976	14619	1	-5.5055
SSPN	7	0.020438	0.082591	0.828411	1587	4	-6.2698	0.74319	0.85039	0.999976	13997	2	-6.2698
PRR5	5	0.020457	0.074294	0.817214	1588	2	1.1353	0.20702	0.38579	0.999976	6527	3	1.1353
DNAH11	5	0.020457	0.074294	0.817214	1589	2	1.1888	0.19493	0.36876	0.999976	6251	3	1.1888
EPHA4	5	0.020457	0.074294	0.817214	1590	1	-0.23107	0.72663	0.78509	0.999976	13831	1	-0.23107
NELL1	5	0.02051	0.074434	0.817214	1591	3	-6.5268	0.37816	0.5498	0.999976	9512	2	-6.5268
SLC15A1	5	0.02051	0.074434	0.817214	1592	3	-5.9088	0.45505	0.61265	0.999976	10668	2	-5.9088
PACS2	5	0.02051	0.074434	0.817214	1593	3	-6.1734	0.59506	0.7322	0.999976	12807	1	-6.1734
PSG4	3	0.020523	0.052841	0.787952	1594	3	-6.9195	0.97948	0.97964	0.999976	17530	0	-6.9195
MTHFS	5	0.020536	0.074505	0.817214	1595	4	-6.1567	0.96035	0.9605	0.999976	17144	0	-6.1567
NLRP12	5	0.020536	0.074505	0.817214	1596	2	0.013415	0.94623	0.94641	0.999976	16879	0	0.013415
ITPK1	5	0.020536	0.074505	0.817214	1597	2	0.37492	0.30291	0.48972	0.999976	8383	2	0.37492
BCAT2	5	0.020536	0.074505	0.817214	1598	4	-6.8014	0.95729	0.95748	0.999976	17091	0	-6.8014
AP4S1	6	0.020538	0.076794	0.817214	1599	5	-5.9376	0.50644	0.67817	0.999976	11445	1	-5.9376
KRTAP20-1	3	0.020575	0.052983	0.787952	1600	2	-7.8653	0.80636	0.80623	0.999976	14663	0	-7.8653
FOCAD	5	0.020595	0.07465	0.817214	1601	3	-5.4189	0.96975	0.96989	0.999976	17322	0	-5.4189
FAM217A	5	0.020613	0.074698	0.817214	1602	4	-7.1679	0.74076	0.79172	0.999976	13968	1	-7.1679
NEUROD6	5	0.020613	0.074698	0.817214	1603	4	-7.0229	0.7658	0.80438	0.999976	14220	1	-7.0229
SPATA31D1	5	0.020613	0.074698	0.817214	1604	4	-6.58	0.77804	0.81102	0.999976	14354	1	-6.58
SPEF2	5	0.020613	0.074698	0.817214	1605	4	-6.588	0.94286	0.94303	0.999976	16805	0	-6.588
MC5R	5	0.020693	0.074905	0.817214	1606	4	-6.6949	0.82829	0.84126	0.999976	14940	1	-6.6949
WDR89	5	0.020693	0.074905	0.817214	1607	2	2.4688	0.014604	0.049643	0.789512	1111	3	2.4688
UCK1	5	0.020733	0.07501	0.817214	1608	2	1.1138	0.22565	0.41147	0.999976	6990	3	1.1138
SPTAN1	5	0.020733	0.07501	0.817214	1609	2	0.41373	0.48534	0.63784	0.999976	11137	2	0.41373
FSHB	5	0.020733	0.07501	0.817214	1610	2	0.43274	0.72946	0.7864	0.999976	13856	1	0.43274
WEE1	4	0.020736	0.065958	0.812876	1611	4	-4.0761	0.97926	0.97933	0.999976	17528	0	-4.0761
HMHA1	5	0.020766	0.07509	0.817214	1612	3	-7.4204	0.90782	0.90817	0.999976	16155	0	-7.4204
C17orf53	5	0.020766	0.07509	0.817214	1613	3	-7.4204	0.96082	0.96097	0.999976	17157	0	-7.4204
ZNF286A	5	0.020766	0.07509	0.817214	1614	3	-7.4204	0.88084	0.88205	0.999976	15702	1	-7.4204
CRTAM	5	0.020766	0.07509	0.817214	1615	3	-6.6794	0.0496	0.1397	0.985158	2508	2	-6.6794
C19orf80	5	0.020766	0.07509	0.817214	1616	4	-7.4204	0.70315	0.77464	0.999976	13645	1	-7.4204
DCAF5	5	0.020837	0.075268	0.817214	1617	3	-7.3979	0.81286	0.83138	0.999976	14738	1	-7.3979
SLC12A4	5	0.020837	0.075268	0.817214	1618	4	-6.1779	0.93463	0.93487	0.999976	16657	0	-6.1779
TJP2	5	0.020837	0.075268	0.817214	1619	3	-0.94387	0.91965	0.92	0.999976	16358	0	-0.94387
MORC4	5	0.020844	0.075288	0.817214	1620	3	-2.2484	0.4097	0.57555	0.999976	9982	1	-2.2484
INSC	5	0.020954	0.075554	0.817214	1621	1	0.83754	0.57178	0.71176	0.999976	12467	2	0.83754
BTBD6	5	0.021009	0.07569	0.817214	1622	2	0.42839	0.071527	0.18415	0.999976	3220	1	0.42839
SLC35A3	4	0.021016	0.066738	0.815082	1623	4	-5.0558	0.97898	0.97907	0.999976	17523	0	-5.0558
FMO3	4	0.021016	0.066738	0.815082	1624	4	-5.3269	0.97898	0.97907	0.999976	17522	0	-5.3269
GIPC3	5	0.021029	0.075746	0.817214	1625	4	-7.4159	0.45295	0.61091	0.999976	10630	1	-7.4159
NPDC1	5	0.021029	0.075746	0.817214	1626	3	-7.4159	0.8897	0.89029	0.999976	15850	1	-7.4159
CRYGC	5	0.021029	0.075746	0.817214	1627	3	-7.329	0.36554	0.53954	0.999976	9314	2	-7.329
HES3	5	0.021029	0.075746	0.817214	1628	3	-7.4159	0.74934	0.79601	0.999976	14068	1	-7.4159
WDYHV1	6	0.021064	0.07844	0.819596	1629	5	-5.7824	0.56944	0.7209	0.999976	12414	1	-5.7824
CNDP1	5	0.021135	0.076041	0.817214	1630	2	-0.021587	0.65826	0.75613	0.999976	13277	1	-0.021587
TMEM127	5	0.021135	0.076041	0.817214	1631	3	-5.9986	0.020967	0.067038	0.847252	1396	2	-5.9986
CLCN4	5	0.021135	0.076041	0.817214	1632	3	-1.7587	0.89372	0.89416	0.999976	15917	1	-1.7587
CORIN	5	0.021148	0.076083	0.817214	1633	4	-6.481	0.50847	0.6573	0.999976	11481	1	-6.481
TLCD1	5	0.021148	0.076083	0.817214	1634	4	-6.2894	0.43071	0.59261	0.999976	10311	1	-6.2894
MSH3	5	0.021148	0.076083	0.817214	1635	4	-6.9195	0.65051	0.75316	0.999976	13228	1	-6.9195
HMGN2	2	0.02115	0.039206	0.768901	1636	2	-7.6728	0.97885	0.97875	0.999976	17513	0	-7.6728
KRTAP4-6	3	0.021216	0.05459	0.790097	1637	3	-4.9112	0.92564	0.92574	0.999976	16475	0	-4.9112
KIF7	5	0.02123	0.076277	0.817214	1638	2	0.56975	0.34266	0.52124	0.999976	8976	2	0.56975
HOXB2	5	0.021269	0.076382	0.817214	1639	4	-7.4115	0.33595	0.51591	0.999976	8880	1	-7.4115
SEC24D	5	0.021269	0.076382	0.817214	1640	4	-7.4115	0.52407	0.67053	0.999976	11705	1	-7.4115
SLC35D3	5	0.021299	0.076444	0.817214	1641	3	-1.8227	0.019297	0.062576	0.835169	1322	1	-1.8227
KIF23	4	0.02133	0.067661	0.816225	1642	4	-3.8827	0.97867	0.97873	0.999976	17511	0	-3.8827
DOPEY2	5	0.02134	0.076542	0.817214	1643	3	-6.2297	0.9172	0.91751	0.999976	16314	0	-6.2297
CCDC90B	8	0.021397	0.091439	0.838271	1644	6	-5.8078	0.056689	0.17714	0.999976	2790	1	-5.8078
BNC1	5	0.021402	0.076684	0.817214	1645	4	-6.6193	0.95033	0.95052	0.999976	16957	0	-6.6193
PPEF1	5	0.021402	0.076684	0.817214	1646	4	-7.2752	0.85859	0.8631	0.999976	15352	1	-7.2752
ZEB1	5	0.021402	0.076684	0.817214	1647	4	-6.4376	0.63124	0.74594	0.999976	13095	1	-6.4376
SLC25A13	5	0.021402	0.076684	0.817214	1648	4	-6.9992	0.38363	0.55424	0.999976	9598	1	-6.9992
DNMT3A	10	0.021434	0.09864	0.844642	1649	6	-2.4543	0.62135	0.82303	0.999976	13024	3	-2.4543
ADAMTS17	5	0.021478	0.076893	0.817214	1650	1	0.41819	0.77849	0.81128	0.999976	14360	1	0.41819
FAT1	5	0.021501	0.076947	0.817214	1651	3	-6.7876	0.40427	0.57109	0.999976	9909	1	-6.7876
KCNV1	5	0.021501	0.076947	0.817214	1652	4	-6.6949	0.8963	0.89674	0.999976	15955	0	-6.6949
PLB1	5	0.021501	0.076947	0.817214	1653	4	-6.3088	0.9084	0.90877	0.999976	16166	0	-6.3088
ATOH7	5	0.021501	0.076947	0.817214	1654	3	-1.0266	0.4341	0.59538	0.999976	10369	1	-1.0266
FAM8A1	5	0.021501	0.076947	0.817214	1655	2	0.096463	0.74998	0.79633	0.999976	14073	1	0.096463
RER1	5	0.021507	0.076963	0.817214	1656	3	-7.407	0.97462	0.97479	0.999976	17429	0	-7.407
DPH1	5	0.021507	0.076963	0.817214	1657	4	-7.407	0.77476	0.8092	0.999976	14322	1	-7.407
VSIG10L	5	0.021561	0.077117	0.817214	1658	1	1.0949	0.23362	0.42245	0.999976	7200	3	1.0949
TAS2R4	5	0.021643	0.077319	0.817214	1659	3	-6.9992	0.87694	0.87856	0.999976	15633	1	-6.9992
GKN1	5	0.021666	0.077378	0.817214	1660	4	-6.3468	0.50758	0.65658	0.999976	11465	1	-6.3468
FAM3D	5	0.021666	0.077378	0.817214	1661	4	-6.8014	0.94058	0.94076	0.999976	16766	0	-6.8014
RNF126	5	0.021726	0.077529	0.817214	1662	1	0.079783	0.54277	0.68654	0.999976	12002	2	0.079783
KCNJ16	5	0.021729	0.077534	0.817214	1663	4	-7.4025	0.8966	0.89702	0.999976	15963	0	-7.4025
RNF26	5	0.021732	0.07754	0.817214	1664	2	0.27402	0.59969	0.73488	0.999976	12868	1	0.27402
RNF144A	5	0.021732	0.07754	0.817214	1665	2	0.23664	0.60018	0.73504	0.999976	12874	1	0.23664
TAS2R9	5	0.021732	0.07754	0.817214	1666	4	-6.572	0.77209	0.80775	0.999976	14288	1	-6.572
HES2	5	0.021732	0.07754	0.817214	1667	2	1.9176	0.059972	0.16433	0.991031	2925	3	1.9176
ACSF2	5	0.021732	0.07754	0.817214	1668	3	-7.2097	0.40367	0.57058	0.999976	9897	1	-7.2097
LIFR	5	0.021781	0.077661	0.817214	1669	4	-6.7527	0.43132	0.59311	0.999976	10318	1	-6.7527
TIMP1	5	0.021926	0.078046	0.817214	1670	3	-7.3979	0.31061	0.49575	0.999976	8489	2	-7.3979
ADCYAP1R1	5	0.021926	0.078046	0.817214	1671	3	-7.3979	0.16475	0.32576	0.999976	5525	2	-7.3979
BRD3	5	0.021926	0.078046	0.817214	1672	4	-7.3979	0.79758	0.82203	0.999976	14562	1	-7.3979
NLRP9	5	0.021926	0.078046	0.817214	1673	3	-5.8468	0.62442	0.74347	0.999976	13047	1	-5.8468
FAM46A	5	0.021926	0.078046	0.817214	1674	4	-7.3979	0.97701	0.97718	0.999976	17486	0	-7.3979
DNASE1	5	0.021926	0.078046	0.817214	1675	4	-7.3979	0.63622	0.74781	0.999976	13125	1	-7.3979
FBXO5	4	0.021928	0.069384	0.817214	1676	4	-4.6925	0.97807	0.97815	0.999976	17503	0	-4.6925
DHRS7	5	0.02194	0.07808	0.817214	1677	2	1.2557	0.1819	0.35034	0.999976	5942	3	1.2557
AADAC	5	0.021941	0.078082	0.817214	1678	4	-6.2598	0.95752	0.95771	0.999976	17094	0	-6.2598
ZNF613	5	0.021941	0.078082	0.817214	1679	4	-6.3184	0.5041	0.65363	0.999976	11407	1	-6.3184
IFT80	5	0.021941	0.078082	0.817214	1680	4	-6.9569	0.25447	0.45069	0.999976	7680	1	-6.9569
FGF6	5	0.021974	0.078167	0.817214	1681	2	0.044891	0.71486	0.7798	0.999976	13736	1	0.044891
ZSCAN5B	5	0.021974	0.078167	0.817214	1682	3	-4.2466	0.77932	0.81171	0.999976	14371	1	-4.2466
SLC12A8	4	0.022042	0.069716	0.817214	1683	2	-0.61248	0.74755	0.76072	0.999976	14046	1	-0.61248
DMTN	5	0.022151	0.078596	0.819929	1684	4	-7.3934	0.56438	0.70529	0.999976	12340	1	-7.3934
ZIM2	4	0.02219	0.07015	0.817214	1685	3	-6.2701	0.91402	0.91379	0.999976	16255	0	-6.2701
C9orf156	5	0.022218	0.078759	0.819929	1686	4	-6.2796	0.6509	0.75332	0.999976	13231	1	-6.2796
ADAMDEC1	5	0.022231	0.0788	0.819929	1687	3	-5.6029	0.82407	0.83844	0.999976	14890	1	-5.6029
CHMP7	5	0.022231	0.0788	0.819929	1688	3	-7.2899	0.3022	0.48916	0.999976	8375	2	-7.2899
FGF2	5	0.022231	0.0788	0.819929	1689	3	-0.78222	0.84495	0.85284	0.999976	15155	1	-0.78222
SORBS2	5	0.022231	0.0788	0.819929	1690	2	-0.30623	0.25514	0.45161	0.999976	7701	2	-0.30623
TTC22	5	0.022231	0.0788	0.819929	1691	2	0.030307	0.061544	0.16798	0.995224	2978	2	0.030307
VNN2	4	0.022245	0.070323	0.817214	1692	4	-4.8856	0.97775	0.97782	0.999976	17499	0	-4.8856
CCZ1B	5	0.022388	0.079178	0.819929	1693	2	0.021587	0.8302	0.84253	0.999976	14968	1	0.021587
DGKI	5	0.022388	0.079178	0.819929	1694	1	1.2113	0.1776	0.34419	0.999976	5833	3	1.2113
C17orf74	5	0.022406	0.07923	0.819929	1695	3	-6.1147	0.55872	0.70035	0.999976	12244	1	-6.1147
COL13A1	5	0.022406	0.07923	0.819929	1696	3	-7.3889	0.48564	0.63807	0.999976	11143	1	-7.3889
GNRH1	5	0.022422	0.079276	0.819929	1697	3	-5.7388	0.53124	0.67666	0.999976	11821	1	-5.7388
UPK1B	5	0.022422	0.079276	0.819929	1698	3	-7.1138	0.91732	0.91763	0.999976	16315	0	-7.1138
SSTR2	5	0.022422	0.079276	0.819929	1699	3	-6.1673	0.28072	0.47235	0.999976	8085	1	-6.1673
ING1	10	0.022475	0.10261	0.85024	1700	5	-0.39218	0.98387	0.98487	0.999976	17620	1	-0.39218
CD34	5	0.022479	0.079429	0.819929	1701	4	-6.1459	0.92095	0.92128	0.999976	16389	0	-6.1459
ZNF33A	5	0.022479	0.079429	0.819929	1702	4	-6.2991	0.36069	0.53565	0.999976	9240	1	-6.2991
SERPINB5	5	0.022479	0.079429	0.819929	1703	4	-6.7023	0.94083	0.94103	0.999976	16768	0	-6.7023
C9orf89	5	0.022479	0.079429	0.819929	1704	4	-6.6037	0.55262	0.69506	0.999976	12144	1	-6.6037
KRT15	5	0.022581	0.079676	0.820694	1705	1	0.72305	0.47654	0.63041	0.999976	11005	2	0.72305
LRRC8A	5	0.0226	0.079721	0.820694	1706	2	0.8978	0.41538	0.5801	0.999976	10078	2	0.8978
PTGIR	5	0.0226	0.079721	0.820694	1707	3	-1.4847	0.77723	0.81056	0.999976	14351	1	-1.4847
NFE2L1	5	0.022652	0.079868	0.820694	1708	3	-7.3843	0.72944	0.7864	0.999976	13855	1	-7.3843
STX1B	5	0.022652	0.079868	0.820694	1709	3	-7.3843	0.47024	0.62518	0.999976	10900	2	-7.3843
IREB2	5	0.022652	0.079868	0.820694	1710	3	-7.3843	0.41425	0.57917	0.999976	10058	1	-7.3843
KLK3	6	0.022712	0.083474	0.829808	1711	3	-2.7508	0.85814	0.87966	0.999976	15345	1	-2.7508
PSKH2	5	0.022718	0.08002	0.821424	1712	1	1.7715	0.050758	0.1425	0.987342	2553	4	1.7715
ANKRD62	5	0.022741	0.080075	0.821424	1713	4	-6.5477	0.92336	0.92365	0.999976	16438	0	-6.5477
HIBCH	5	0.022741	0.080075	0.821424	1714	4	-6.1779	0.59961	0.73485	0.999976	12867	1	-6.1779
OLFM4	5	0.022801	0.080232	0.822557	1715	2	-0.42107	0.34126	0.52014	0.999976	8949	2	-0.42107
GYLTL1B	5	0.022822	0.080291	0.822692	1716	2	-0.044216	0.88021	0.88147	0.999976	15689	1	-0.044216
ATP5G2	5	0.022891	0.080484	0.823738	1717	4	-7.3797	0.856	0.86111	0.999976	15308	1	-7.3797
PARP9	5	0.022891	0.080484	0.823738	1718	4	-7.3797	0.73333	0.78819	0.999976	13898	1	-7.3797
RAI1	5	0.022939	0.080614	0.824603	1719	1	0.96667	0.23338	0.42211	0.999976	7190	1	0.96667
EPRS	4	0.022949	0.07232	0.817214	1720	4	-4.0761	0.97705	0.9771	0.999976	17488	0	-4.0761
SMC5	4	0.022949	0.07232	0.817214	1721	4	-5.1873	0.97705	0.9771	0.999976	17487	0	-5.1873
DLX5	5	0.02303	0.080867	0.826116	1722	4	-0.93161	0.045049	0.12877	0.971364	2344	1	-0.93161
DIP2A	5	0.02303	0.080867	0.826116	1723	2	0.20165	0.44053	0.60065	0.999976	10455	2	0.20165
CKLF	11	0.023087	0.10709	0.85024	1724	8	-4.446	0.25768	0.53681	0.999976	7747	3	-4.446
HES4	5	0.023104	0.081058	0.826326	1725	2	0.73019	0.58854	0.7264	0.999976	12719	2	0.73019
ABCC6	10	0.023123	0.10507	0.85024	1726	6	-4.0495	0.18065	0.4232	0.999976	5912	3	-4.0495
YME1L1	5	0.023127	0.08111	0.826385	1727	3	-7.3751	0.33005	0.51121	0.999976	8785	2	-7.3751
CNTD2	5	0.023191	0.081255	0.826802	1728	4	-6.7738	0.79815	0.82237	0.999976	14565	1	-6.7738
SLC35C1	5	0.023191	0.081255	0.826802	1729	3	-6.4376	0.4607	0.61729	0.999976	10749	1	-6.4376
SMG7	5	0.023275	0.081469	0.826802	1730	4	-6.7597	0.37831	0.54991	0.999976	9514	1	-6.7597
SAV1	5	0.023275	0.081469	0.826802	1731	4	-6.2398	0.38925	0.55873	0.999976	9691	1	-6.2398
COPB2	4	0.023315	0.073405	0.817214	1732	4	-4.961	0.97668	0.9767	0.999976	17475	0	-4.961
EIF4A1	4	0.023315	0.073405	0.817214	1733	4	-4.0513	0.97668	0.9767	0.999976	17477	0	-4.0513
ZNF322	4	0.023315	0.073405	0.817214	1734	4	-5.3269	0.97668	0.9767	0.999976	17476	0	-5.3269
DPY30	4	0.023315	0.073405	0.817214	1735	4	-5.1187	0.97668	0.9767	0.999976	17474	0	-5.1187
FXYD2	4	0.023322	0.073424	0.817214	1736	1	0.53525	0.65495	0.7011	0.999976	13254	1	0.53525
ST8SIA2	5	0.023324	0.081586	0.826802	1737	3	-0.96846	0.25651	0.45334	0.999976	7729	2	-0.96846
PSMF1	5	0.023324	0.081586	0.826802	1738	4	-6.3561	0.91147	0.91183	0.999976	16209	0	-6.3561
PLXNA3	5	0.023324	0.081586	0.826802	1739	3	-6.034	0.33014	0.51127	0.999976	8788	2	-6.034
UIMC1	5	0.023352	0.081656	0.826802	1740	3	-6.402	0.11088	0.24559	0.999976	4199	2	-6.402
HSPA2	5	0.023352	0.081656	0.826802	1741	2	1	0.13673	0.28444	0.999976	4859	3	1
ZNF672	5	0.023498	0.082012	0.828411	1742	2	-0.029764	0.9646	0.96481	0.999976	17219	0	-0.029764
DRG1	5	0.02354	0.082114	0.828411	1743	4	-6.1884	0.83168	0.84356	0.999976	14987	1	-6.1884
USB1	5	0.02354	0.082114	0.828411	1744	4	-6.9258	0.69362	0.77053	0.999976	13571	1	-6.9258
JADE1	5	0.023545	0.082127	0.828411	1745	2	0.16544	0.55017	0.69294	0.999976	12102	2	0.16544
IPO5	5	0.02362	0.082306	0.828411	1746	3	-7.3659	0.88252	0.88359	0.999976	15737	1	-7.3659
CPLX3	5	0.02362	0.082306	0.828411	1747	4	-7.3659	0.97429	0.97442	0.999976	17418	0	-7.3659
GKAP1	4	0.02364	0.074355	0.817214	1748	4	-5.101	0.97636	0.97636	0.999976	17468	0	-5.101
SUPT5H	4	0.02364	0.074355	0.817214	1749	4	-4.6012	0.97636	0.97636	0.999976	17467	0	-4.6012
RAB40AL	4	0.023653	0.074394	0.817214	1750	3	-4.64	0.89403	0.89363	0.999976	15926	0	-4.64
KAT2B	5	0.023655	0.082394	0.828411	1751	2	1.2877	0.17267	0.33718	0.999976	5725	3	1.2877
LYNX1	12	0.02372	0.11315	0.859925	1752	5	0.65344	0.80756	0.92934	0.999976	14677	3	0.65344
CDH23	10	0.023729	0.10737	0.85024	1753	4	1.15	0.097571	0.28559	0.999976	3881	6	1.15
SYT17	5	0.023734	0.082582	0.828411	1754	2	1.2175	0.19902	0.37457	0.999976	6351	3	1.2175
PRRG2	5	0.023734	0.082582	0.828411	1755	3	-4.4347	0.92523	0.92553	0.999976	16470	0	-4.4347
STARD13	5	0.023734	0.082582	0.828411	1756	2	-0.10233	0.47393	0.62826	0.999976	10972	2	-0.10233
CLCNKA	5	0.023734	0.082582	0.828411	1757	2	1.3708	0.1636	0.32411	0.999976	5504	3	1.3708
TOR1AIP1	5	0.023765	0.082659	0.828411	1758	3	-1.0672	0.60163	0.73555	0.999976	12884	1	-1.0672
PRMT3	5	0.023834	0.08283	0.828411	1759	4	-6.4288	0.47178	0.62648	0.999976	10926	1	-6.4288
ERO1L	5	0.023834	0.08283	0.828411	1760	4	-6.0798	0.6235	0.74314	0.999976	13040	1	-6.0798
OIT3	5	0.023834	0.08283	0.828411	1761	4	-6.8014	0.87868	0.8801	0.999976	15657	1	-6.8014
ZNF605	5	0.023834	0.08283	0.828411	1762	4	-6.2894	0.96328	0.96347	0.999976	17196	0	-6.2894
ADCY10	5	0.023834	0.08283	0.828411	1763	4	-6.9445	0.7861	0.8155	0.999976	14437	1	-6.9445
CA2	3	0.023861	0.060934	0.803499	1764	3	-0.74981	0.91429	0.91437	0.999976	16262	0	-0.74981
VAMP8	5	0.023884	0.08294	0.828411	1765	3	-5.8102	0.30106	0.48831	0.999976	8361	2	-5.8102
SRY	5	0.023884	0.08294	0.828411	1766	3	-7.3613	0.9537	0.95391	0.999976	17016	0	-7.3613
CEACAM19	5	0.023884	0.08294	0.828411	1767	4	-7.2863	0.9213	0.92162	0.999976	16396	0	-7.2863
C20orf144	5	0.023958	0.08313	0.828411	1768	2	-0.35009	0.38225	0.55314	0.999976	9573	2	-0.35009
KCNK9	5	0.023958	0.08313	0.828411	1769	1	0.79088	0.70811	0.77679	0.999976	13678	1	0.79088
DNMT3L	4	0.023962	0.075272	0.817214	1770	3	-6.3782	0.7455	0.75921	0.999976	14015	1	-6.3782
HDAC7	5	0.023985	0.083195	0.828411	1771	4	-5.9986	0.28139	0.47293	0.999976	8098	1	-5.9986
NANOS1	5	0.023985	0.083195	0.828411	1772	2	-0.050619	0.8979	0.89828	0.999976	15981	0	-0.050619
CHMP1B	5	0.023985	0.083195	0.828411	1773	2	0.45975	0.22635	0.41241	0.999976	7005	2	0.45975
SS18	5	0.023985	0.083195	0.828411	1774	3	-6.1459	0.96776	0.96797	0.999976	17288	0	-6.1459
ESF1	4	0.023999	0.075374	0.817214	1775	4	-5.1873	0.976	0.97601	0.999976	17457	0	-5.1873
RPL27	4	0.023999	0.075374	0.817214	1776	4	-4.3624	0.976	0.97601	0.999976	17458	0	-4.3624
MEAF6	4	0.023999	0.075374	0.817214	1777	4	-4.7217	0.976	0.97601	0.999976	17456	0	-4.7217
KRT16	4	0.024027	0.075451	0.817214	1778	1	0.6261	0.76551	0.77403	0.999976	14215	1	0.6261
PRAMEF18	3	0.024035	0.061343	0.803499	1779	1	1.2283	0.15455	0.25553	0.999976	5283	2	1.2283
TCEAL6	4	0.024132	0.075753	0.817214	1780	4	-7.14	0.97587	0.97586	0.999976	17453	0	-7.14
BCAP31	5	0.02415	0.083597	0.829808	1781	2	2.3739	0.016344	0.054514	0.814449	1187	3	2.3739
ITGA4	5	0.02415	0.083597	0.829808	1782	3	-7.1138	0.62731	0.7445	0.999976	13065	1	-7.1138
EIF2AK3	5	0.024151	0.083599	0.829808	1783	3	-5.8559	0.10547	0.23731	0.999976	4057	2	-5.8559
GLT6D1	5	0.024155	0.083611	0.829808	1784	4	-6.7023	0.92701	0.92728	0.999976	16508	0	-6.7023
ZNF568	10	0.024207	0.10916	0.851808	1785	8	-2.7454	0.31724	0.5943	0.999976	8591	2	-2.7454
KLF13	5	0.024315	0.084007	0.831066	1786	1	0.73677	0.76802	0.80554	0.999976	14244	1	0.73677
SAMD3	5	0.024315	0.084007	0.831066	1787	3	-4.961	0.35889	0.53417	0.999976	9209	2	-4.961
LMO1	5	0.024317	0.084009	0.831066	1788	2	1.2791	0.17782	0.34449	0.999976	5841	3	1.2791
TNFAIP3	5	0.024317	0.084009	0.831066	1789	4	-6.3654	0.89686	0.89727	0.999976	15969	0	-6.3654
IL7	6	0.024381	0.0885	0.831083	1790	5	-4.8856	0.29851	0.50657	0.999976	8333	1	-4.8856
PICALM	5	0.024439	0.084316	0.831083	1791	4	-7.352	0.41567	0.58033	0.999976	10083	1	-7.352
DDX56	4	0.02444	0.076606	0.817214	1792	4	-3.3951	0.97556	0.97553	0.999976	17447	0	-3.3951
THG1L	4	0.02444	0.076606	0.817214	1793	4	-3.5977	0.97556	0.97553	0.999976	17448	0	-3.5977
DTL	4	0.02444	0.076606	0.817214	1794	4	-4.0301	0.97556	0.97553	0.999976	17445	0	-4.0301
MCM7	4	0.02444	0.076606	0.817214	1795	4	-4.6925	0.97556	0.97553	0.999976	17446	0	-4.6925
C12orf76	5	0.024459	0.084358	0.831083	1796	4	-6.572	0.39117	0.5603	0.999976	9710	1	-6.572
C2orf80	5	0.024459	0.084358	0.831083	1797	4	-6.6037	0.9188	0.91912	0.999976	16348	0	-6.6037
CHRM5	5	0.024459	0.084358	0.831083	1798	4	-6.7241	0.96859	0.96879	0.999976	17300	0	-6.7241
UBQLNL	5	0.024502	0.084473	0.831083	1799	3	-7.1411	0.29819	0.48608	0.999976	8326	2	-7.1411
TGM6	5	0.024502	0.084473	0.831083	1800	3	-7.0577	0.40948	0.57537	0.999976	9977	1	-7.0577
FRMPD2	5	0.024502	0.084473	0.831083	1801	4	-6.3374	0.90238	0.90272	0.999976	16056	0	-6.3374
MRPL20	5	0.024563	0.084624	0.831083	1802	3	-3.7754	0.054586	0.15168	0.990094	2697	2	-3.7754
S100A4	3	0.024624	0.062747	0.806686	1803	3	-7.788	0.91614	0.91619	0.999976	16299	0	-7.788
C16orf3	5	0.024673	0.084889	0.831083	1804	3	-1.6726	0.66961	0.76058	0.999976	13356	1	-1.6726
UCMA	5	0.024724	0.085008	0.831083	1805	4	-6.2092	0.51063	0.65912	0.999976	11522	1	-6.2092
EAPP	5	0.024724	0.085008	0.831083	1806	4	-6.8941	0.58288	0.7214	0.999976	12644	1	-6.8941
POGZ	5	0.024724	0.085008	0.831083	1807	4	-6.0685	0.035272	0.10441	0.943584	1965	1	-6.0685
ZBTB39	5	0.024724	0.085008	0.831083	1808	4	-6.3279	0.47888	0.63239	0.999976	11047	1	-6.3279
GPR174	5	0.024734	0.085033	0.831083	1809	3	-7.3473	0.28108	0.47265	0.999976	8091	2	-7.3473
TCTEX1D2	5	0.024734	0.085033	0.831083	1810	4	-7.3473	0.95985	0.96001	0.999976	17135	0	-7.3473
SNX10	9	0.024748	0.10578	0.85024	1811	7	-6.4199	0.81863	0.90963	0.999976	14810	1	-6.4199
DMD	15	0.024792	0.12767	0.863904	1812	7	-0.4754	0.55805	0.83009	0.999976	12230	5	-0.4754
C9orf114	5	0.024811	0.085237	0.831083	1813	3	-2.7693	0.002159	0.0093876	0.414764	397	2	-2.7693
ABRA	5	0.024811	0.085237	0.831083	1814	2	1.2876	0.17683	0.34309	0.999976	5815	3	1.2876
TIAF1	4	0.024865	0.077833	0.817214	1815	2	-0.61248	0.86451	0.86406	0.999976	15439	0	-0.61248
ARCN1	4	0.024894	0.077932	0.817214	1816	4	-3.2422	0.97511	0.97508	0.999976	17438	0	-3.2422
AURKB	4	0.024894	0.077932	0.817214	1817	4	-4.399	0.97511	0.97508	0.999976	17437	0	-4.399
MED4	4	0.024894	0.077932	0.817214	1818	4	-4.9853	0.97511	0.97508	0.999976	17439	0	-4.9853
GLYCTK	5	0.024976	0.085636	0.831083	1819	1	2.0836	0.038975	0.11374	0.957437	2111	3	2.0836
DHDH	5	0.024976	0.085636	0.831083	1820	2	-0.35883	0.22252	0.40709	0.999976	6922	2	-0.35883
IGFL4	5	0.024988	0.085669	0.831083	1821	4	-6.3279	0.98134	0.9815	0.999976	17565	0	-6.3279
CDR2	5	0.024988	0.085669	0.831083	1822	3	-1.1209	0.58011	0.71898	0.999976	12601	1	-1.1209
MKKS	5	0.025016	0.085742	0.831083	1823	4	-6.034	0.1514	0.30632	0.999976	5206	1	-6.034
TUFT1	5	0.025016	0.085742	0.831083	1824	4	-6.481	0.91775	0.91806	0.999976	16324	0	-6.481
GPR97	5	0.025023	0.08576	0.831083	1825	3	-7.3426	0.91697	0.91727	0.999976	16311	0	-7.3426
DPYSL2	5	0.025023	0.08576	0.831083	1826	3	-7.3426	0.56777	0.70827	0.999976	12390	1	-7.3426
FAM135A	5	0.025023	0.08576	0.831083	1827	3	-5.7915	0.40135	0.5687	0.999976	9860	1	-5.7915
R3HDM2	5	0.025023	0.08576	0.831083	1828	4	-7.3426	0.66518	0.75883	0.999976	13326	1	-7.3426
ASCC1	5	0.025023	0.08576	0.831083	1829	4	-7.3426	0.97002	0.97016	0.999976	17333	0	-7.3426
CADM1	5	0.025023	0.08576	0.831083	1830	4	-7.3426	0.94599	0.94617	0.999976	16872	0	-7.3426
CYP19A1	5	0.025023	0.08576	0.831083	1831	3	-7.3426	0.56189	0.70313	0.999976	12299	1	-7.3426
CD164	5	0.025086	0.0859	0.831083	1832	1	0.30509	0.67768	0.76386	0.999976	13425	1	0.30509
FCGR3A	2	0.025169	0.046445	0.779994	1833	2	-7.4849	0.97483	0.97479	0.999976	17434	0	-7.4849
PHLDB3	5	0.025184	0.086137	0.831083	1834	3	-5.4189	0.66904	0.76034	0.999976	13351	1	-5.4189
PIP5KL1	5	0.025184	0.086137	0.831083	1835	3	-4.8418	0.24309	0.43548	0.999976	7391	2	-4.8418
C6orf165	5	0.025184	0.086137	0.831083	1836	4	-6.646	0.77014	0.80669	0.999976	14264	1	-6.646
DCHS1	5	0.025196	0.086169	0.831083	1837	2	0.06375	0.5836	0.72202	0.999976	12654	2	0.06375
REPIN1	5	0.025196	0.086169	0.831083	1838	2	-0.42134	0.93517	0.93539	0.999976	16665	0	-0.42134
AADACL3	5	0.025283	0.086376	0.831083	1839	4	-6.3654	0.91213	0.91246	0.999976	16223	0	-6.3654
TDRD12	5	0.025283	0.086376	0.831083	1840	4	-6.3184	0.97722	0.97739	0.999976	17490	0	-6.3184
ABCC9	5	0.025283	0.086376	0.831083	1841	4	-7.0519	0.95911	0.95927	0.999976	17126	0	-7.0519
ECH1	5	0.025283	0.086376	0.831083	1842	4	-6.498	0.96833	0.96853	0.999976	17297	0	-6.498
CHRDL1	5	0.025327	0.086492	0.831083	1843	3	-7.3379	0.78034	0.81225	0.999976	14379	1	-7.3379
HGS	5	0.025327	0.086492	0.831083	1844	4	-7.3379	0.85056	0.857	0.999976	15227	1	-7.3379
NDUFA4L2	5	0.025327	0.086492	0.831083	1845	3	-7.3379	0.50557	0.65487	0.999976	11431	2	-7.3379
SCN1B	5	0.025327	0.086492	0.831083	1846	3	-7.3379	0.77382	0.80869	0.999976	14307	1	-7.3379
SLC32A1	5	0.025361	0.08658	0.831083	1847	3	-0.73473	0.84062	0.84974	0.999976	15101	1	-0.73473
TARDBP	4	0.025402	0.079358	0.819929	1848	4	-5.0593	0.9746	0.97457	0.999976	17427	0	-5.0593
SNX6	4	0.025402	0.079358	0.819929	1849	4	-4.5694	0.9746	0.97457	0.999976	17428	0	-4.5694
PSMD11	4	0.025402	0.079358	0.819929	1850	4	-3.6594	0.9746	0.97457	0.999976	17426	0	-3.6594
ZNF469	5	0.025422	0.086751	0.831083	1851	2	0.32797	0.42137	0.58494	0.999976	10178	2	0.32797
C20orf78	5	0.025422	0.086751	0.831083	1852	3	-1.3378	0.96531	0.96551	0.999976	17241	0	-1.3378
MOV10	5	0.025471	0.086871	0.831083	1853	2	1.0127	0.25386	0.44987	0.999976	7661	3	1.0127
TPT1	6	0.025486	0.091767	0.838621	1854	5	-4.9186	0.9675	0.96759	0.999976	17281	0	-4.9186
RAD51C	6	0.025486	0.091767	0.838621	1855	5	-6.0513	0.24814	0.44868	0.999976	7521	1	-6.0513
CSH2	2	0.025523	0.047093	0.780457	1856	2	-6.6842	0.97448	0.97444	0.999976	17423	0	-6.6842
TAZ	5	0.025539	0.087062	0.831083	1857	4	-6.0105	0.95109	0.95128	0.999976	16976	0	-6.0105
TNFAIP6	5	0.025539	0.087062	0.831083	1858	4	-6.3468	0.46009	0.61678	0.999976	10740	1	-6.3468
GLRA2	5	0.025539	0.087062	0.831083	1859	4	-6.8682	0.14469	0.29635	0.999976	5057	1	-6.8682
CD300LG	5	0.025539	0.087062	0.831083	1860	4	-6.5231	0.88297	0.88398	0.999976	15747	1	-6.5231
OTX1	5	0.025553	0.087096	0.831083	1861	2	0.13884	0.41685	0.58128	0.999976	10099	2	0.13884
DNAH2	5	0.025553	0.087096	0.831083	1862	2	-0.020521	0.56902	0.70934	0.999976	12408	2	-0.020521
C17orf96	5	0.025597	0.087207	0.831083	1863	3	-7.3332	0.36465	0.53883	0.999976	9298	2	-7.3332
ZNF703	5	0.025597	0.087207	0.831083	1864	3	-7.3332	0.46018	0.61686	0.999976	10742	2	-7.3332
MARK4	5	0.025691	0.087446	0.831083	1865	3	-6.963	0.30295	0.48975	0.999976	8384	1	-6.963
IQSEC3	5	0.025691	0.087446	0.831083	1866	4	-2.7268	0.97891	0.97906	0.999976	17518	0	-2.7268
SNX1	5	0.025691	0.087446	0.831083	1867	2	-0.3223	0.55791	0.69966	0.999976	12228	2	-0.3223
NUDT5	5	0.025773	0.087645	0.831083	1868	3	-5.5871	0.8873	0.88804	0.999976	15804	1	-5.5871
MSR1	5	0.025773	0.087645	0.831083	1869	4	-5.1662	0.93254	0.93277	0.999976	16622	0	-5.1662
NRTN	5	0.025773	0.087645	0.831083	1870	1	0.76952	0.47843	0.63202	0.999976	11042	2	0.76952
FAM122C	11	0.025775	0.11663	0.86082	1871	8	-5.0327	0.77833	0.91162	0.999976	14357	2	-5.0327
RAB33B	5	0.025804	0.087711	0.831083	1872	4	-6.7096	0.31597	0.50004	0.999976	8571	1	-6.7096
BLZF1	5	0.025804	0.087711	0.831083	1873	4	-6.091	0.73264	0.78786	0.999976	13890	1	-6.091
VASH2	5	0.025804	0.087711	0.831083	1874	4	-6.6576	0.65406	0.75453	0.999976	13250	1	-6.6576
PHF3	5	0.025804	0.087711	0.831083	1875	4	-6.3279	0.96993	0.97007	0.999976	17331	0	-6.3279
WASF2	5	0.025804	0.087711	0.831083	1876	4	-6.3468	0.77625	0.81004	0.999976	14338	1	-6.3468
ZNF692	5	0.025833	0.087773	0.831083	1877	3	-7.3284	0.81914	0.83534	0.999976	14819	1	-7.3284
CER1	5	0.025895	0.087924	0.831083	1878	3	-4.5165	0.54797	0.69099	0.999976	12069	1	-4.5165
PCDHB13	5	0.025895	0.087924	0.831083	1879	3	-5.9251	0.42541	0.5882	0.999976	10232	2	-5.9251
PSMD2	4	0.025996	0.080987	0.826116	1880	4	-3.3951	0.974	0.97393	0.999976	17412	0	-3.3951
CDC7	4	0.025996	0.080987	0.826116	1881	4	-3.1592	0.974	0.97393	0.999976	17413	0	-3.1592
ATMIN	5	0.02602	0.088253	0.831083	1882	3	-1.422	0.19829	0.37352	0.999976	6332	2	-1.422
ADAM28	5	0.02602	0.088253	0.831083	1883	2	-0.49099	0.57425	0.71388	0.999976	12508	1	-0.49099
LRRIQ4	5	0.02602	0.088253	0.831083	1884	3	-6.3929	0.4436	0.60312	0.999976	10504	2	-6.3929
GPR85	5	0.026073	0.088385	0.831083	1885	4	-7.3237	0.1096	0.24365	0.999976	4167	1	-7.3237
FABP3	5	0.026075	0.08839	0.831083	1886	4	-6.8419	0.58616	0.72425	0.999976	12684	1	-6.8419
KIF2C	5	0.026087	0.088417	0.831083	1887	4	-6.1242	0.95521	0.95539	0.999976	17051	0	-6.1242
ELAC1	5	0.026087	0.088417	0.831083	1888	4	-6.5959	0.90569	0.90606	0.999976	16118	0	-6.5959
C9orf3	5	0.026087	0.088417	0.831083	1889	4	-6.6037	0.52339	0.66994	0.999976	11693	1	-6.6037
PIK3CD	5	0.026087	0.088417	0.831083	1890	4	-6.2698	0.9647	0.9649	0.999976	17232	0	-6.2698
CHUK	5	0.026087	0.088417	0.831083	1891	4	-6.2092	0.53055	0.67605	0.999976	11808	1	-6.2092
HAL	5	0.026087	0.088417	0.831083	1892	4	-6.8082	0.54761	0.69066	0.999976	12065	1	-6.8082
CD300LF	5	0.026158	0.088601	0.831083	1893	2	0.51192	0.43188	0.59359	0.999976	10329	2	0.51192
SSBP3	4	0.02623	0.081612	0.826802	1894	3	-5.3839	0.045951	0.11436	0.957437	2380	1	-5.3839
ZXDA	5	0.02628	0.088925	0.831083	1895	2	-0.17955	0.57682	0.7161	0.999976	12544	1	-0.17955
RAPSN	5	0.02628	0.088925	0.831083	1896	4	-7.2251	0.98067	0.98084	0.999976	17548	0	-7.2251
ATP13A1	5	0.026363	0.089142	0.831083	1897	4	-7.3189	0.90514	0.90551	0.999976	16105	0	-7.3189
IGFBP5	5	0.026363	0.089142	0.831083	1898	3	-5.7678	0.63008	0.74552	0.999976	13083	1	-5.7678
CARD9	5	0.026363	0.089142	0.831083	1899	3	-7.3189	0.4104	0.57612	0.999976	9996	1	-7.3189
PDP1	5	0.026363	0.089142	0.831083	1900	3	-7.3189	0.92148	0.9218	0.999976	16399	0	-7.3189
MGMT	5	0.026363	0.089142	0.831083	1901	3	-7.3189	0.90707	0.90742	0.999976	16142	0	-7.3189
WDR82	4	0.026408	0.082102	0.828411	1902	4	-3.5977	0.97359	0.97353	0.999976	17407	0	-3.5977
PIK3CA	5	0.026442	0.08935	0.831083	1903	4	-6.0223	0.54223	0.68606	0.999976	11987	1	-6.0223
GULP1	5	0.026442	0.08935	0.831083	1904	4	-6.2499	0.97925	0.9794	0.999976	17527	0	-6.2499
SLC17A2	5	0.026442	0.08935	0.831083	1905	4	-5.9745	0.91637	0.91665	0.999976	16302	0	-5.9745
AXDND1	5	0.026442	0.08935	0.831083	1906	4	-6.1459	0.63995	0.7492	0.999976	13151	1	-6.1459
SLC9A9	5	0.026442	0.08935	0.831083	1907	4	-6.9383	0.46432	0.62025	0.999976	10813	1	-6.9383
GATAD2B	5	0.026442	0.08935	0.831083	1908	4	-7.086	0.5169	0.66436	0.999976	11609	1	-7.086
TANC2	5	0.026442	0.08935	0.831083	1909	4	-6.8014	0.88296	0.88398	0.999976	15746	1	-6.8014
COL12A1	5	0.026442	0.08935	0.831083	1910	4	-7.2899	0.67809	0.76403	0.999976	13428	1	-7.2899
SDC4	5	0.026442	0.08935	0.831083	1911	4	-6.9812	0.90095	0.90131	0.999976	16030	0	-6.9812
TDRD3	5	0.026442	0.08935	0.831083	1912	4	-5.9866	0.63537	0.7475	0.999976	13119	1	-5.9866
HM13	5	0.026471	0.08942	0.831083	1913	4	-6.6652	0.85057	0.85701	0.999976	15228	1	-6.6652
SERPINF2	5	0.026471	0.08942	0.831083	1914	2	-0.26872	0.40645	0.57288	0.999976	9936	1	-0.26872
UTP3	5	0.026487	0.089465	0.831083	1915	2	1.3393	0.13208	0.27754	0.999976	4746	3	1.3393
CARD8	10	0.026592	0.1181	0.86082	1916	8	-5.5273	0.71902	0.87655	0.999976	13774	1	-5.5273
LGALS2	5	0.026597	0.089754	0.832905	1917	4	-7.2948	0.9042	0.90458	0.999976	16086	0	-7.2948
SKP1	4	0.02665	0.082758	0.828411	1918	4	-4.1638	0.97335	0.97329	0.999976	17402	0	-4.1638
C11orf71	5	0.026657	0.089913	0.833483	1919	3	-1.1896	0.65075	0.75326	0.999976	13230	1	-1.1896
SPDYA	5	0.026666	0.089933	0.833483	1920	4	-5.763	0.87631	0.87802	0.999976	15625	1	-5.763
PHF12	5	0.026707	0.090047	0.833483	1921	2	1.9452	0.047008	0.13344	0.975312	2421	3	1.9452
C6orf195	5	0.026707	0.090047	0.833483	1922	2	0.60914	0.22105	0.40506	0.999976	6886	1	0.60914
OAT	5	0.026793	0.090262	0.83461	1923	4	-6.5231	0.94978	0.94996	0.999976	16943	0	-6.5231
CCDC33	5	0.026922	0.090581	0.836185	1924	4	-7.3093	0.90172	0.90206	0.999976	16042	0	-7.3093
SMIM18	5	0.026927	0.090594	0.836185	1925	1	0.64688	0.021064	0.067309	0.84739	1406	2	0.64688
COX6B2	5	0.026927	0.090594	0.836185	1926	2	0.97391	0.28464	0.47541	0.999976	8142	2	0.97391
SPDYE4	4	0.026958	0.083612	0.829808	1927	2	-4.1546	0.78535	0.78977	0.999976	14425	1	-4.1546
TMEM201	5	0.027091	0.091015	0.837141	1928	3	-6.5396	0.81565	0.83317	0.999976	14765	1	-6.5396
AP1M1	5	0.027091	0.091015	0.837141	1929	2	2.12	0.033871	0.10085	0.940956	1904	3	2.12
ZNF616	4	0.02711	0.084016	0.831066	1930	1	0.72394	0.25847	0.40368	0.999976	7757	2	0.72394
SPOPL	5	0.027137	0.09114	0.837141	1931	4	-6.8419	0.68436	0.76668	0.999976	13488	1	-6.8419
TCTEX1D1	5	0.027137	0.09114	0.837141	1932	4	-7.0462	0.28995	0.47954	0.999976	8208	1	-7.0462
RNASE9	5	0.027137	0.09114	0.837141	1933	4	-6.0223	0.51878	0.66601	0.999976	11633	1	-6.0223
SLC7A9	5	0.027137	0.09114	0.837141	1934	4	-6.3374	0.974	0.97413	0.999976	17411	0	-6.3374
CRLF1	5	0.027218	0.091341	0.838271	1935	3	-7.3045	0.90463	0.90501	0.999976	16092	0	-7.3045
MZT2A	2	0.027261	0.050159	0.784548	1936	2	-7.6263	0.97274	0.97267	0.999976	17394	0	-7.6263
WBP1L	5	0.027284	0.091496	0.838271	1937	2	0.53155	0.49832	0.64866	0.999976	11326	2	0.53155
FOXB1	5	0.027284	0.091496	0.838271	1938	2	0.0029346	0.33866	0.51806	0.999976	8918	2	0.0029346
FAM174B	5	0.027284	0.091496	0.838271	1939	2	0.51562	0.68206	0.76571	0.999976	13466	1	0.51562
GCSAM	5	0.027354	0.09166	0.838621	1940	4	-6.3561	0.95538	0.95558	0.999976	17055	0	-6.3561
GRP	5	0.027354	0.09166	0.838621	1941	4	-7.0288	0.91086	0.91122	0.999976	16199	0	-7.0288
UBE2I	4	0.027409	0.084864	0.831083	1942	4	-3.3206	0.97259	0.97253	0.999976	17391	0	-3.3206
MMGT1	4	0.027409	0.084864	0.831083	1943	4	-4.5036	0.97259	0.97253	0.999976	17392	0	-4.5036
SLA	10	0.027446	0.12107	0.86082	1944	7	-6.2835	0.76595	0.9035	0.999976	14224	3	-6.2835
CUZD1	5	0.027502	0.092011	0.839397	1945	4	-7.2752	0.96578	0.96598	0.999976	17252	0	-7.2752
SLC19A2	5	0.027502	0.092011	0.839397	1946	4	-6.1884	0.92195	0.92226	0.999976	16406	0	-6.1884
SPO11	5	0.027502	0.092011	0.839397	1947	4	-6.6193	0.88573	0.88653	0.999976	15789	1	-6.6193
RNF170	7	0.027526	0.10674	0.85024	1948	6	-5.8101	0.3409	0.56565	0.999976	8947	1	-5.8101
MCFD2	10	0.02754	0.12136	0.86082	1949	7	-5.411	0.37767	0.64843	0.999976	9507	1	-5.411
ENPP5	5	0.027546	0.092132	0.839397	1950	4	-7.2997	0.43392	0.59524	0.999976	10366	1	-7.2997
SERPINI1	5	0.027546	0.092132	0.839397	1951	3	-7.2997	0.21543	0.39731	0.999976	6739	1	-7.2997
NLRP2	5	0.027546	0.092132	0.839397	1952	3	-7.2997	0.67242	0.76173	0.999976	13387	1	-7.2997
HTR4	5	0.027585	0.092227	0.839414	1953	4	-5.766	0.97422	0.97435	0.999976	17417	0	-5.766
ZNF557	5	0.027585	0.092227	0.839414	1954	2	-0.040681	0.42077	0.58442	0.999976	10168	1	-0.040681
ACSM2B	4	0.02766	0.08557	0.831083	1955	1	-0.15025	0.89906	0.8987	0.999976	15997	0	-0.15025
SLCO2B1	5	0.027668	0.092424	0.84023	1956	2	1.1513	0.10572	0.23771	0.999976	4065	3	1.1513
FREM3	5	0.027838	0.092842	0.84023	1957	3	-7.2948	0.38436	0.55485	0.999976	9613	2	-7.2948
CNIH2	5	0.027838	0.092842	0.84023	1958	4	-7.2948	0.8646	0.868	0.999976	15440	1	-7.2948
TSSK2	5	0.027838	0.092842	0.84023	1959	3	-7.2948	0.97405	0.97418	0.999976	17414	0	-7.2948
PPP2R4	5	0.027846	0.092866	0.84023	1960	4	-5.9376	0.88958	0.89017	0.999976	15845	1	-5.9376
TRIM55	5	0.027846	0.092866	0.84023	1961	4	-6.5959	0.88194	0.88305	0.999976	15722	1	-6.5959
PELI1	5	0.027846	0.092866	0.84023	1962	4	-6.5559	0.96087	0.96102	0.999976	17160	0	-6.5559
WASF1	5	0.02786	0.092889	0.84023	1963	3	-7.0748	0.32175	0.50451	0.999976	8655	2	-7.0748
PTPRN	5	0.02786	0.092889	0.84023	1964	2	1.5329	0.095966	0.22263	0.999976	3832	3	1.5329
DSE	5	0.027964	0.093148	0.84023	1965	3	-7.0288	0.4793	0.63274	0.999976	11050	2	-7.0288
BCKDHB	5	0.027964	0.093148	0.84023	1966	3	-4.7784	0.38876	0.55834	0.999976	9686	2	-4.7784
ATP10A	5	0.027964	0.093148	0.84023	1967	3	-2.1116	0.45108	0.60933	0.999976	10602	1	-2.1116
HAMP	5	0.027964	0.093148	0.84023	1968	3	-7.1732	0.12237	0.26285	0.999976	4493	1	-7.1732
ERN2	5	0.027964	0.093148	0.84023	1969	2	1.1629	0.21281	0.39376	0.999976	6672	3	1.1629
SP100	5	0.027997	0.093227	0.84023	1970	3	-6.3746	0.0021552	0.0093706	0.414764	395	2	-6.3746
PLCG1	5	0.027997	0.093227	0.84023	1971	2	0.21532	0.37305	0.54566	0.999976	9440	2	0.21532
OXGR1	5	0.027997	0.093227	0.84023	1972	4	-7.0691	0.95241	0.9526	0.999976	16995	0	-7.0691
RTN1	10	0.028003	0.12283	0.86082	1973	7	-4.8798	0.81723	0.91991	0.999976	14789	2	-4.8798
KHDC3L	5	0.028103	0.093499	0.84023	1974	3	-7.0493	0.46519	0.62099	0.999976	10825	2	-7.0493
ABCA8	5	0.028103	0.093499	0.84023	1975	4	-6.1698	0.82878	0.84158	0.999976	14950	1	-6.1698
RLTPR	5	0.028103	0.093499	0.84023	1976	3	-7.2899	0.22736	0.41384	0.999976	7034	2	-7.2899
SELO	5	0.028134	0.093576	0.84023	1977	2	0.66625	0.84273	0.85123	0.999976	15131	1	0.66625
RRP8	5	0.028134	0.093576	0.84023	1978	2	1.2442	0.18777	0.35872	0.999976	6085	3	1.2442
BICD1	5	0.028155	0.093635	0.84023	1979	3	-6.0105	0.66703	0.75956	0.999976	13336	1	-6.0105
CTSB	5	0.028155	0.093635	0.84023	1980	3	-4.3624	0.94493	0.94511	0.999976	16855	0	-4.3624
BPIFB1	5	0.028168	0.09367	0.84023	1981	4	-6.7527	0.96695	0.96716	0.999976	17268	0	-6.7527
TMC1	5	0.028168	0.09367	0.84023	1982	4	-5.95	0.59742	0.73411	0.999976	12849	1	-5.95
KLHDC10	5	0.028168	0.09367	0.84023	1983	4	-6.2499	0.98085	0.98102	0.999976	17554	0	-6.2499
AASDH	5	0.028168	0.09367	0.84023	1984	4	-5.9125	0.46029	0.61694	0.999976	10743	1	-5.9125
TRPM1	7	0.028177	0.10885	0.851285	1985	5	-5.0786	0.40889	0.62952	0.999976	9966	2	-5.0786
GJA5	5	0.028244	0.093853	0.841449	1986	3	-5.7773	0.16854	0.33127	0.999976	5620	2	-5.7773
RMDN2	9	0.028261	0.11774	0.86082	1987	6	-6.0685	0.43551	0.69372	0.999976	10390	3	-6.0685
CRYGN	5	0.028299	0.093974	0.841685	1988	3	-1.8514	0.92768	0.92795	0.999976	16521	0	-1.8514
LRRC43	5	0.028299	0.093974	0.841685	1989	3	-0.69509	0.94738	0.94756	0.999976	16904	0	-0.69509
RNF182	5	0.028335	0.094066	0.841685	1990	3	-6.2894	0.42976	0.59181	0.999976	10295	2	-6.2894
LRPAP1	5	0.028335	0.094066	0.841685	1991	2	1.7412	0.07604	0.19136	0.999976	3332	3	1.7412
POLR2A	4	0.028337	0.087426	0.831083	1992	4	-2.8771	0.97166	0.97159	0.999976	17368	0	-2.8771
PSMB4	4	0.028337	0.087426	0.831083	1993	4	-3.1592	0.97166	0.97159	0.999976	17367	0	-3.1592
TMEM175	4	0.028403	0.087624	0.831083	1994	2	-0.61248	0.67035	0.7101	0.999976	13361	1	-0.61248
AKT2	5	0.028429	0.094309	0.842181	1995	4	-7.2851	0.42254	0.5859	0.999976	10194	1	-7.2851
NGFR	5	0.028429	0.094309	0.842181	1996	3	-7.2851	0.91076	0.91113	0.999976	16198	0	-7.2851
ZNF839	5	0.028429	0.094309	0.842181	1997	4	-7.2851	0.58025	0.7191	0.999976	12606	1	-7.2851
SP110	5	0.028429	0.094309	0.842181	1998	4	-6.0173	0.29679	0.48499	0.999976	8312	1	-6.0173
C12orf50	5	0.028462	0.094382	0.842416	1999	4	-6.7876	0.94248	0.94264	0.999976	16796	0	-6.7876
[truncated: 16,004 more rows]
