# Supplementary material for: Heparan sulfates are critical regulators of the inhibitory megakaryocyte-platelet receptor G6b-B
Source: eLife. 2019 Aug 22;8:e46840. doi: 10.7554/eLife.46840 (PMC6742478; doi:10.7554/eLife.46840)
Supplement: Figure 3—source data 3. [file elife-46840-fig3-data3.csv]

sgRNA	Gene	HEL_G6B_BLH.Initial	HEL_G6B_BLH.Final
A1BG_CCDS12976.1_ex3_19:58862927-58862950:-_5-1	A1BG	796	511
A1BG_CCDS12976.1_ex4_19:58863655-58863678:+_5-2	A1BG	645	96
A1BG_CCDS12976.1_ex4_19:58863697-58863720:-_5-3	A1BG	896	341
A1BG_CCDS12976.1_ex4_19:58863866-58863889:+_5-4	A1BG	312	283
A1BG_CCDS12976.1_ex5_19:58864367-58864390:-_5-5	A1BG	208	218
A1CF_CCDS7241.1_ex6_10:52588014-52588037:-_5-1	A1CF	169	0
A1CF_CCDS7241.1_ex7_10:52595962-52595985:-_5-2	A1CF	4	0
A1CF_CCDS7241.1_ex7_10:52596023-52596046:+_5-3	A1CF	211	90
A1CF_CCDS7241.1_ex9_10:52603761-52603784:+_5-4	A1CF	28	0
A1CF_CCDS7241.1_ex9_10:52603844-52603867:-_5-5	A1CF	302	67
A2M_CCDS44827.1_ex18_12:9246130-9246153:+_5-1	A2M	306	42
A2M_CCDS44827.1_ex22_12:9252012-9252035:+_5-2	A2M	615	548
A2M_CCDS44827.1_ex22_12:9252049-9252072:+_5-3	A2M	204	51
A2M_CCDS44827.1_ex24_12:9254225-9254248:+_5-4	A2M	251	269
A2M_CCDS44827.1_ex25_12:9256894-9256917:+_5-5	A2M	854	189
A2ML1_CCDS8596.2_ex10_12:8994081-8994104:-_5-3	A2ML1	58	0
A2ML1_CCDS8596.2_ex11_12:8995845-8995868:-_5-4	A2ML1	419	158
A2ML1_CCDS8596.2_ex11_12:8995893-8995916:+_5-5	A2ML1	149	78
A2ML1_CCDS8596.2_ex2_12:8976351-8976374:+_5-1	A2ML1	504	118
A2ML1_CCDS8596.2_ex8_12:8990981-8991004:-_5-2	A2ML1	215	31
A3GALT2_CCDS60080.1_ex0_1:33772950-33772973:-_5-1	A3GALT2	249	87
A3GALT2_CCDS60080.1_ex0_1:33772971-33772994:+_5-2	A3GALT2	378	50
A3GALT2_CCDS60080.1_ex0_1:33773046-33773069:-_5-3	A3GALT2	494	45
A3GALT2_CCDS60080.1_ex1_1:33777651-33777674:-_5-4	A3GALT2	466	113
A3GALT2_CCDS60080.1_ex2_1:33778149-33778172:+_5-5	A3GALT2	165	249
A4GALT_CCDS14041.1_ex0_22:43089421-43089444:+_5-1	A4GALT	491	315
A4GALT_CCDS14041.1_ex0_22:43089467-43089490:-_5-2	A4GALT	502	102
A4GALT_CCDS14041.1_ex0_22:43089524-43089547:-_5-3	A4GALT	505	164
A4GALT_CCDS14041.1_ex0_22:43089610-43089633:-_5-4	A4GALT	96	0
A4GALT_CCDS14041.1_ex0_22:43089831-43089854:+_5-5	A4GALT	181	15
A4GNT_CCDS3097.1_ex0_3:137843639-137843662:+_5-1	A4GNT	308	136
A4GNT_CCDS3097.1_ex1_3:137849724-137849747:+_5-2	A4GNT	46	0
A4GNT_CCDS3097.1_ex1_3:137849755-137849778:+_5-3	A4GNT	215	30
A4GNT_CCDS3097.1_ex1_3:137849873-137849896:+_5-4	A4GNT	82	92
A4GNT_CCDS3097.1_ex1_3:137849975-137849998:-_5-5	A4GNT	284	24
AAAS_CCDS53797.1_ex11_12:53709154-53709177:+_5-2	AAAS	82	70
AAAS_CCDS53797.1_ex11_12:53709177-53709200:-_5-3	AAAS	0	0
AAAS_CCDS53797.1_ex13_12:53714423-53714446:-_5-4	AAAS	190	104
AAAS_CCDS53797.1_ex13_12:53714441-53714464:+_5-5	AAAS	320	310
AAAS_CCDS53797.1_ex8_12:53703443-53703466:-_5-1	AAAS	345	150
AACS_CCDS9263.1_ex1_12:125558424-125558447:+_5-1	AACS	85	0
AACS_CCDS9263.1_ex2_12:125561055-125561078:+_5-2	AACS	533	152
AACS_CCDS9263.1_ex4_12:125576051-125576074:-_5-3	AACS	228	100
AACS_CCDS9263.1_ex7_12:125591776-125591799:-_5-4	AACS	705	543
AACS_CCDS9263.1_ex8_12:125599087-125599110:-_5-5	AACS	132	277
AADAC_CCDS33877.1_ex1_3:151535152-151535175:+_5-1	AADAC	301	41
AADAC_CCDS33877.1_ex1_3:151535307-151535330:+_5-2	AADAC	27	92
AADAC_CCDS33877.1_ex1_3:151535327-151535350:+_5-3	AADAC	59	0
AADAC_CCDS33877.1_ex4_3:151545476-151545499:+_5-4	AADAC	57	0
AADAC_CCDS33877.1_ex4_3:151545547-151545570:-_5-5	AADAC	339	133
AADACL2_CCDS3161.2_ex0_3:151451944-151451967:+_5-1	AADACL2	8	0
AADACL2_CCDS3161.2_ex1_3:151458562-151458585:-_5-2	AADACL2	45	107
AADACL2_CCDS3161.2_ex2_3:151461893-151461916:+_5-3	AADACL2	196	5
AADACL2_CCDS3161.2_ex3_3:151463402-151463425:-_5-4	AADACL2	368	336
AADACL2_CCDS3161.2_ex3_3:151463446-151463469:+_5-5	AADACL2	274	77
AADACL3_CCDS41252.1_ex2_1:12785258-12785281:+_5-1	AADACL3	403	156
AADACL3_CCDS41252.1_ex2_1:12785334-12785357:-_5-2	AADACL3	136	0
AADACL3_CCDS41252.1_ex2_1:12785358-12785381:+_5-3	AADACL3	358	0
AADACL3_CCDS41252.1_ex2_1:12785419-12785442:-_5-4	AADACL3	80	0
AADACL3_CCDS41252.1_ex2_1:12785608-12785631:+_5-5	AADACL3	152	14
AADACL4_CCDS30590.1_ex0_1:12704714-12704737:-_5-1	AADACL4	283	141
AADACL4_CCDS30590.1_ex1_1:12711250-12711273:+_5-2	AADACL4	238	179
AADACL4_CCDS30590.1_ex1_1:12711326-12711349:-_5-3	AADACL4	469	57
AADACL4_CCDS30590.1_ex2_1:12721791-12721814:+_5-4	AADACL4	198	53
AADACL4_CCDS30590.1_ex2_1:12721814-12721837:-_5-5	AADACL4	428	156
AADAT_CCDS3814.1_ex10_4:171008288-171008311:-_5-3	AADAT	218	42
AADAT_CCDS3814.1_ex11_4:171009546-171009569:-_5-4	AADAT	188	247
AADAT_CCDS3814.1_ex11_4:171009609-171009632:-_5-5	AADAT	31	171
AADAT_CCDS3814.1_ex8_4:170994416-170994439:+_5-1	AADAT	82	115
AADAT_CCDS3814.1_ex8_4:170994468-170994491:+_5-2	AADAT	202	164
AAED1_CCDS35073.1_ex2_9:99413754-99413777:+_5-1	AAED1	408	293
AAED1_CCDS35073.1_ex3_9:99413958-99413981:+_5-2	AAED1	0	0
AAED1_CCDS35073.1_ex4_9:99417018-99417041:-_5-3	AAED1	12	0
AAED1_CCDS35073.1_ex5_9:99417373-99417396:+_5-4	AAED1	787	73
AAED1_CCDS35073.1_ex5_9:99417399-99417422:+_5-5	AAED1	580	231
AAGAB_CCDS42050.1_ex3_15:67500938-67500961:+_5-1	AAGAB	264	255
AAGAB_CCDS42050.1_ex4_15:67501824-67501847:-_5-2	AAGAB	169	160
AAGAB_CCDS42050.1_ex5_15:67524161-67524184:+_5-3	AAGAB	93	73
AAGAB_CCDS42050.1_ex5_15:67524213-67524236:-_5-4	AAGAB	156	0
AAGAB_CCDS42050.1_ex6_15:67528322-67528345:-_5-5	AAGAB	181	58
AAK1_CCDS1893.2_ex10_2:69746228-69746251:-_5-1	AAK1	479	344
AAK1_CCDS1893.2_ex11_2:69748068-69748091:-_5-2	AAK1	535	195
AAK1_CCDS1893.2_ex13_2:69754414-69754437:+_5-3	AAK1	933	362
AAK1_CCDS1893.2_ex15_2:69757767-69757790:-_5-4	AAK1	395	85
AAK1_CCDS1893.2_ex20_2:69870036-69870059:-_5-5	AAK1	216	71
AAMDC_CCDS8254.1_ex0_11:77553633-77553656:+_5-1	AAMDC	408	154
AAMDC_CCDS8254.1_ex1_11:77580763-77580786:-_5-2	AAMDC	354	200
AAMDC_CCDS8254.1_ex1_11:77580785-77580808:-_5-3	AAMDC	536	418
AAMDC_CCDS8254.1_ex1_11:77580845-77580868:+_5-4	AAMDC	183	0
AAMDC_CCDS8254.1_ex2_11:77583223-77583246:-_5-5	AAMDC	192	120
AAMP_CCDS33378.1_ex10_2:219134694-219134717:-_5-5	AAMP	719	502
AAMP_CCDS33378.1_ex6_2:219131229-219131252:+_5-1	AAMP	74	0
AAMP_CCDS33378.1_ex8_2:219132241-219132264:+_5-2	AAMP	99	55
AAMP_CCDS33378.1_ex8_2:219132278-219132301:-_5-3	AAMP	36	0
AAMP_CCDS33378.1_ex9_2:219134119-219134142:+_5-4	AAMP	283	147
AANAT_CCDS11745.1_ex0_17:74464923-74464946:-_5-1	AANAT	508	176
AANAT_CCDS11745.1_ex0_17:74464970-74464993:-_5-2	AANAT	190	0
AANAT_CCDS11745.1_ex1_17:74465300-74465323:-_5-3	AANAT	413	33
AANAT_CCDS11745.1_ex1_17:74465314-74465337:-_5-4	AANAT	198	156
AANAT_CCDS11745.1_ex1_17:74465365-74465388:+_5-5	AANAT	700	172
AAR2_CCDS13273.1_ex0_20:34827888-34827911:+_5-1	AAR2	214	118
AAR2_CCDS13273.1_ex0_20:34827917-34827940:-_5-2	AAR2	431	0
AAR2_CCDS13273.1_ex0_20:34827975-34827998:+_5-3	AAR2	126	97
AAR2_CCDS13273.1_ex0_20:34828005-34828028:-_5-4	AAR2	33	0
AAR2_CCDS13273.1_ex0_20:34828259-34828282:-_5-5	AAR2	65	59
AARD_CCDS34935.1_ex0_8:117950565-117950588:-_5-1	AARD	268	85
AARD_CCDS34935.1_ex0_8:117950578-117950601:+_5-2	AARD	447	100
AARD_CCDS34935.1_ex0_8:117950645-117950668:+_5-3	AARD	181	0
AARD_CCDS34935.1_ex0_8:117950667-117950690:+_5-4	AARD	190	51
AARD_CCDS34935.1_ex0_8:117950700-117950723:+_5-5	AARD	1002	489
AARS_CCDS32474.1_ex10_16:70298929-70298952:-_5-1	AARS	14	141
AARS_CCDS32474.1_ex13_16:70302238-70302261:+_5-2	AARS	4	56
AARS_CCDS32474.1_ex16_16:70305735-70305758:-_5-3	AARS	152	0
AARS_CCDS32474.1_ex16_16:70305762-70305785:+_5-4	AARS	92	1
AARS_CCDS32474.1_ex18_16:70310945-70310968:-_5-5	AARS	0	0
AARS2_CCDS34464.1_ex13_6:44274062-44274085:+_5-1	AARS2	754	252
AARS2_CCDS34464.1_ex15_6:44274721-44274744:-_5-2	AARS2	160	316
AARS2_CCDS34464.1_ex15_6:44274752-44274775:+_5-3	AARS2	95	0
AARS2_CCDS34464.1_ex16_6:44275094-44275117:-_5-4	AARS2	262	96
AARS2_CCDS34464.1_ex20_6:44279950-44279973:-_5-5	AARS2	121	0
AARSD1_CCDS58552.1_ex10_17:41116157-41116180:-_5-1	AARSD1	507	90
AARSD1_CCDS58552.1_ex6_17:41108278-41108301:+_5-3	AARSD1	275	0
AARSD1_CCDS58552.1_ex7_17:41108486-41108509:+_5-4	AARSD1	222	0
AARSD1_CCDS58552.1_ex7_17:41108542-41108565:-_5-5	AARSD1	265	83
AARSD1_CCDS58552.1_ex9_17:41113311-41113334:-_5-2	AARSD1	279	38
AASDH_CCDS3504.1_ex10_4:57237668-57237691:+_5-3	AASDH	276	0
AASDH_CCDS3504.1_ex10_4:57237733-57237756:+_5-4	AASDH	221	134
AASDH_CCDS3504.1_ex11_4:57244302-57244325:+_5-5	AASDH	91	0
AASDH_CCDS3504.1_ex7_4:57220310-57220333:+_5-1	AASDH	164	0
AASDH_CCDS3504.1_ex9_4:57221497-57221520:-_5-2	AASDH	147	77
AASDHPPT_CCDS31664.1_ex0_11:105948544-105948567:+_5-1	AASDHPPT	254	198
AASDHPPT_CCDS31664.1_ex0_11:105948583-105948606:-_5-2	AASDHPPT	51	0
AASDHPPT_CCDS31664.1_ex1_11:105950310-105950333:-_5-3	AASDHPPT	42	0
AASDHPPT_CCDS31664.1_ex1_11:105950373-105950396:-_5-4	AASDHPPT	569	280
AASDHPPT_CCDS31664.1_ex3_11:105962110-105962133:+_5-5	AASDHPPT	15	0
AASS_CCDS5783.1_ex11_7:121741456-121741479:+_5-1	AASS	26	0
AASS_CCDS5783.1_ex13_7:121753231-121753254:+_5-2	AASS	160	0
AASS_CCDS5783.1_ex15_7:121755121-121755144:+_5-3	AASS	339	250
AASS_CCDS5783.1_ex16_7:121756696-121756719:+_5-4	AASS	92	0
AASS_CCDS5783.1_ex22_7:121773585-121773608:-_5-5	AASS	298	235
AATF_CCDS32632.1_ex1_17:35307577-35307600:+_5-1	AATF	16	0
AATF_CCDS32632.1_ex1_17:35307610-35307633:-_5-2	AATF	188	103
AATF_CCDS32632.1_ex1_17:35307692-35307715:-_5-3	AATF	88	125
AATF_CCDS32632.1_ex2_17:35310322-35310345:+_5-4	AATF	187	127
AATF_CCDS32632.1_ex2_17:35310574-35310597:+_5-5	AATF	1	0
AATK_CCDS45807.1_ex3_17:79095931-79095954:+_5-1	AATK	674	151
AATK_CCDS45807.1_ex3_17:79095970-79095993:-_5-2	AATK	620	184
AATK_CCDS45807.1_ex4_17:79096992-79097015:-_5-3	AATK	1089	464
AATK_CCDS45807.1_ex5_17:79098584-79098607:-_5-4	AATK	596	261
AATK_CCDS45807.1_ex7_17:79100225-79100248:-_5-5	AATK	330	198
ABAT_CCDS10534.1_ex3_16:8844302-8844325:+_5-1	ABAT	173	55
ABAT_CCDS10534.1_ex3_16:8844340-8844363:+_5-2	ABAT	453	296
ABAT_CCDS10534.1_ex6_16:8858667-8858690:-_5-3	ABAT	119	81
ABAT_CCDS10534.1_ex8_16:8862083-8862106:+_5-4	ABAT	227	107
ABAT_CCDS10534.1_ex9_16:8862743-8862766:-_5-5	ABAT	305	148
ABCA1_CCDS6762.1_ex28_9:107581892-107581915:+_5-1	ABCA1	349	231
ABCA1_CCDS6762.1_ex28_9:107581948-107581971:+_5-2	ABCA1	370	140
ABCA1_CCDS6762.1_ex29_9:107582304-107582327:-_5-3	ABCA1	295	61
ABCA1_CCDS6762.1_ex36_9:107593327-107593350:-_5-4	ABCA1	218	46
ABCA1_CCDS6762.1_ex43_9:107620822-107620845:-_5-5	ABCA1	219	0
ABCA10_CCDS11684.1_ex20_17:67183873-67183896:-_5-1	ABCA10	151	0
ABCA10_CCDS11684.1_ex21_17:67186574-67186597:-_5-2	ABCA10	423	172
ABCA10_CCDS11684.1_ex23_17:67188722-67188745:-_5-3	ABCA10	32	0
ABCA10_CCDS11684.1_ex30_17:67210930-67210953:+_5-4	ABCA10	236	139
ABCA10_CCDS11684.1_ex34_17:67217983-67218006:-_5-5	ABCA10	117	0
ABCA12_CCDS33372.1_ex26_2:215852498-215852521:+_5-1	ABCA12	944	334
ABCA12_CCDS33372.1_ex28_2:215854281-215854304:-_5-2	ABCA12	87	44
ABCA12_CCDS33372.1_ex29_2:215855583-215855606:+_5-3	ABCA12	13	75
ABCA12_CCDS33372.1_ex31_2:215865634-215865657:+_5-4	ABCA12	205	0
ABCA12_CCDS33372.1_ex32_2:215866357-215866380:+_5-5	ABCA12	16	0
ABCA13_CCDS47584.1_ex16_7:48314257-48314280:+_5-3	ABCA13	35	98
ABCA13_CCDS47584.1_ex16_7:48314774-48314797:+_5-4	ABCA13	350	89
ABCA13_CCDS47584.1_ex16_7:48315583-48315606:-_5-5	ABCA13	113	0
ABCA13_CCDS47584.1_ex5_7:48266860-48266883:+_5-1	ABCA13	103	137
ABCA13_CCDS47584.1_ex8_7:48278980-48279003:+_5-2	ABCA13	85	0
ABCA2_CCDS43909.1_ex27_9:139910559-139910582:+_5-1	ABCA2	823	99
ABCA2_CCDS43909.1_ex31_9:139911691-139911714:-_5-2	ABCA2	253	64
ABCA2_CCDS43909.1_ex35_9:139912632-139912655:+_5-3	ABCA2	226	103
ABCA2_CCDS43909.1_ex35_9:139912690-139912713:-_5-4	ABCA2	752	463
ABCA2_CCDS43909.1_ex37_9:139913372-139913395:-_5-5	ABCA2	329	68
ABCA3_CCDS10466.1_ex18_16:2348501-2348524:-_5-1	ABCA3	236	102
ABCA3_CCDS10466.1_ex21_16:2354103-2354126:+_5-2	ABCA3	242	86
ABCA3_CCDS10466.1_ex22_16:2358534-2358557:+_5-3	ABCA3	254	0
ABCA3_CCDS10466.1_ex25_16:2369697-2369720:+_5-4	ABCA3	91	35
ABCA3_CCDS10466.1_ex25_16:2369770-2369793:+_5-5	ABCA3	188	132
ABCA4_CCDS747.1_ex28_1:94508342-94508365:+_5-1	ABCA4	168	132
ABCA4_CCDS747.1_ex37_1:94528128-94528151:+_5-2	ABCA4	296	231
ABCA4_CCDS747.1_ex38_1:94528692-94528715:-_5-3	ABCA4	291	186
ABCA4_CCDS747.1_ex38_1:94528711-94528734:+_5-4	ABCA4	180	29
ABCA4_CCDS747.1_ex42_1:94546256-94546279:+_5-5	ABCA4	120	124
ABCA5_CCDS11685.1_ex22_17:67282094-67282117:+_5-1	ABCA5	31	0
ABCA5_CCDS11685.1_ex24_17:67283787-67283810:+_5-2	ABCA5	346	71
ABCA5_CCDS11685.1_ex32_17:67300883-67300906:+_5-3	ABCA5	125	0
ABCA5_CCDS11685.1_ex33_17:67302987-67303010:+_5-4	ABCA5	194	0
ABCA5_CCDS11685.1_ex35_17:67305496-67305519:+_5-5	ABCA5	120	0
ABCA6_CCDS11683.1_ex22_17:67106962-67106985:-_5-1	ABCA6	386	253
ABCA6_CCDS11683.1_ex27_17:67111582-67111605:-_5-2	ABCA6	462	231
ABCA6_CCDS11683.1_ex30_17:67121163-67121186:-_5-3	ABCA6	1	0
ABCA6_CCDS11683.1_ex32_17:67125796-67125819:-_5-4	ABCA6	174	151
ABCA6_CCDS11683.1_ex35_17:67132250-67132273:+_5-5	ABCA6	49	0
ABCA7_CCDS12055.1_ex10_19:1045160-1045183:-_5-2	ABCA7	470	58
ABCA7_CCDS12055.1_ex11_19:1046257-1046280:-_5-3	ABCA7	313	1
ABCA7_CCDS12055.1_ex18_19:1051155-1051178:+_5-4	ABCA7	124	128
ABCA7_CCDS12055.1_ex20_19:1052067-1052090:+_5-5	ABCA7	589	226
ABCA7_CCDS12055.1_ex3_19:1042137-1042160:+_5-1	ABCA7	505	282
ABCA8_CCDS11680.1_ex21_17:66902267-66902290:-_5-1	ABCA8	168	102
ABCA8_CCDS11680.1_ex24_17:66914172-66914195:+_5-2	ABCA8	707	109
ABCA8_CCDS11680.1_ex28_17:66920855-66920878:-_5-3	ABCA8	116	69
ABCA8_CCDS11680.1_ex29_17:66924077-66924100:+_5-4	ABCA8	221	339
ABCA8_CCDS11680.1_ex29_17:66924136-66924159:+_5-5	ABCA8	439	174
ABCA9_CCDS11681.1_ex23_17:67022582-67022605:-_5-1	ABCA9	0	51
ABCA9_CCDS11681.1_ex31_17:67031450-67031473:+_5-2	ABCA9	0	0
ABCA9_CCDS11681.1_ex31_17:67031481-67031504:+_5-3	ABCA9	12	0
ABCA9_CCDS11681.1_ex31_17:67031505-67031528:+_5-4	ABCA9	229	161
ABCA9_CCDS11681.1_ex32_17:67031846-67031869:-_5-5	ABCA9	235	113
ABCB1_CCDS5608.1_ex15_7:87179269-87179292:+_5-1	ABCB1	9	0
ABCB1_CCDS5608.1_ex17_7:87179861-87179884:-_5-2	ABCB1	58	48
ABCB1_CCDS5608.1_ex20_7:87190653-87190676:-_5-3	ABCB1	135	0
ABCB1_CCDS5608.1_ex22_7:87196148-87196171:-_5-4	ABCB1	137	213
ABCB1_CCDS5608.1_ex22_7:87196271-87196294:-_5-5	ABCB1	19	0
ABCB10_CCDS1580.1_ex12_1:229694267-229694290:+_5-5	ABCB10	324	159
ABCB10_CCDS1580.1_ex8_1:229676480-229676503:+_5-1	ABCB10	698	186
ABCB10_CCDS1580.1_ex9_1:229678075-229678098:-_5-2	ABCB10	314	487
ABCB11_CCDS46444.1_ex16_2:169833142-169833165:-_5-1	ABCB11	49	0
ABCB11_CCDS46444.1_ex18_2:169842760-169842783:-_5-2	ABCB11	660	232
ABCB11_CCDS46444.1_ex20_2:169850327-169850350:+_5-3	ABCB11	282	177
ABCB11_CCDS46444.1_ex22_2:169853154-169853177:-_5-4	ABCB11	178	0
ABCB11_CCDS46444.1_ex23_2:169869923-169869946:+_5-5	ABCB11	275	240
ABCB4_CCDS5605.1_ex13_7:87060823-87060846:+_5-1	ABCB4	198	0
ABCB4_CCDS5605.1_ex17_7:87072977-87073000:+_5-2	ABCB4	9	0
ABCB4_CCDS5605.1_ex22_7:87082254-87082277:-_5-3	ABCB4	152	0
ABCB4_CCDS5605.1_ex23_7:87083877-87083900:-_5-4	ABCB4	334	243
ABCB4_CCDS5605.1_ex24_7:87092206-87092229:-_5-5	ABCB4	190	123
ABCB5_CCDS5371.1_ex0_7:20691136-20691159:-_6-1	ABCB5	96	0
ABCB5_CCDS5371.1_ex0_7:20691170-20691193:+_6-2	ABCB5	140	85
ABCB5_CCDS5371.1_ex0_7:20691212-20691235:+_6-3	ABCB5	31	0
ABCB5_CCDS5371.1_ex1_7:20698127-20698150:+_6-4	ABCB5	66	0
ABCB5_CCDS5371.1_ex1_7:20698153-20698176:+_6-5	ABCB5	135	53
ABCB5_CCDS5371.1_ex2_7:20721132-20721155:+_6-6	ABCB5	93	0
ABCB6_CCDS2436.1_ex14_2:220080836-220080859:-_5-1	ABCB6	565	140
ABCB6_CCDS2436.1_ex14_2:220080858-220080881:+_5-2	ABCB6	869	223
ABCB6_CCDS2436.1_ex15_2:220081125-220081148:+_5-3	ABCB6	163	45
ABCB6_CCDS2436.1_ex18_2:220083172-220083195:+_5-4	ABCB6	197	0
ABCB6_CCDS2436.1_ex18_2:220083276-220083299:+_5-5	ABCB6	411	74
ABCB7_CCDS14428.1_ex10_X:74295284-74295307:-_5-3	ABCB7	56	48
ABCB7_CCDS14428.1_ex15_X:74375942-74375965:+_5-4	ABCB7	23	0
ABCB7_CCDS14428.1_ex15_X:74375994-74376017:-_5-5	ABCB7	233	165
ABCB7_CCDS14428.1_ex9_X:74293704-74293727:-_5-1	ABCB7	169	184
ABCB7_CCDS14428.1_ex9_X:74293741-74293764:-_5-2	ABCB7	55	177
ABCB8_CCDS5913.1_ex2_7:150731432-150731455:+_5-1	ABCB8	107	0
ABCB8_CCDS5913.1_ex3_7:150731626-150731649:-_5-2	ABCB8	505	80
ABCB8_CCDS5913.1_ex4_7:150731823-150731846:+_5-3	ABCB8	35	60
ABCB8_CCDS5913.1_ex5_7:150732708-150732731:-_5-4	ABCB8	321	105
ABCB8_CCDS5913.1_ex6_7:150733026-150733049:-_5-5	ABCB8	688	370
ABCB9_CCDS58286.1_ex7_12:123434395-123434418:+_5-1	ABCB9	103	0
ABCB9_CCDS58286.1_ex7_12:123434450-123434473:-_5-2	ABCB9	1745	468
ABCB9_CCDS58286.1_ex9_12:123444226-123444249:-_5-3	ABCB9	373	126
ABCB9_CCDS58286.1_ex9_12:123444407-123444430:+_5-4	ABCB9	171	62
ABCB9_CCDS58286.1_ex9_12:123444500-123444523:+_5-5	ABCB9	359	128
ABCC1_CCDS42122.1_ex16_16:16177311-16177334:+_5-5	ABCC1	49	0
ABCC1_CCDS42122.1_ex5_16:16126994-16127017:-_5-1	ABCC1	62	0
ABCC1_CCDS42122.1_ex6_16:16130324-16130347:-_5-2	ABCC1	252	0
ABCC1_CCDS42122.1_ex7_16:16138396-16138419:+_5-3	ABCC1	244	7
ABCC1_CCDS42122.1_ex9_16:16142029-16142052:-_5-4	ABCC1	449	224
ABCC10_CCDS4896.1_ex0_6:43400379-43400402:+_5-1	ABCC10	406	218
ABCC10_CCDS4896.1_ex0_6:43400561-43400584:+_5-2	ABCC10	133	134
ABCC10_CCDS4896.1_ex0_6:43400767-43400790:+_5-3	ABCC10	223	90
ABCC10_CCDS4896.1_ex1_6:43402501-43402524:-_5-4	ABCC10	316	0
ABCC10_CCDS4896.1_ex6_6:43409645-43409668:-_5-5	ABCC10	305	287
ABCC11_CCDS10732.1_ex15_16:48234306-48234329:+_5-1	ABCC11	79	0
ABCC11_CCDS10732.1_ex17_16:48239361-48239384:-_5-2	ABCC11	207	144
ABCC11_CCDS10732.1_ex19_16:48244986-48245009:-_5-3	ABCC11	85	132
ABCC11_CCDS10732.1_ex23_16:48250102-48250125:+_5-4	ABCC11	869	518
ABCC11_CCDS10732.1_ex24_16:48256598-48256621:+_5-5	ABCC11	35	103
ABCC12_CCDS10730.1_ex22_16:48167596-48167619:-_5-1	ABCC12	1677	565
ABCC12_CCDS10730.1_ex25_16:48174665-48174688:-_5-2	ABCC12	399	295
ABCC12_CCDS10730.1_ex27_16:48177841-48177864:+_5-3	ABCC12	156	0
ABCC12_CCDS10730.1_ex27_16:48177882-48177905:-_5-4	ABCC12	478	129
ABCC12_CCDS10730.1_ex27_16:48177956-48177979:-_5-5	ABCC12	289	133
ABCC2_CCDS7484.1_ex14_10:101571346-101571369:-_5-5	ABCC2	731	392
ABCC2_CCDS7484.1_ex2_10:101552071-101552094:-_5-1	ABCC2	77	34
ABCC2_CCDS7484.1_ex3_10:101553372-101553395:-_5-2	ABCC2	36	0
ABCC2_CCDS7484.1_ex5_10:101554194-101554217:+_5-3	ABCC2	336	284
ABCC2_CCDS7484.1_ex6_10:101556878-101556901:-_5-4	ABCC2	295	106
ABCC3_CCDS32681.1_ex1_17:48733267-48733290:-_5-1	ABCC3	350	52
ABCC3_CCDS32681.1_ex1_17:48733311-48733334:-_5-2	ABCC3	1244	413
ABCC3_CCDS32681.1_ex3_17:48734423-48734446:+_5-3	ABCC3	231	9
ABCC3_CCDS32681.1_ex6_17:48736602-48736625:-_5-4	ABCC3	264	242
ABCC3_CCDS32681.1_ex7_17:48738310-48738333:+_5-5	ABCC3	120	134
ABCC4_CCDS45061.1_ex13_13:95858780-95858803:-_5-1	ABCC4	245	97
ABCC4_CCDS45061.1_ex13_13:95858877-95858900:+_5-2	ABCC4	746	339
ABCC4_CCDS45061.1_ex14_13:95860148-95860171:-_5-3	ABCC4	703	151
ABCC4_CCDS45061.1_ex16_13:95863013-95863036:-_5-4	ABCC4	169	61
ABCC4_CCDS45061.1_ex17_13:95886862-95886885:-_5-5	ABCC4	203	64
ABCC5_CCDS33898.1_ex2_3:183706425-183706448:-_5-1	ABCC5	170	65
ABCC5_CCDS33898.1_ex2_3:183706483-183706506:+_5-2	ABCC5	370	51
ABCC5_CCDS33898.1_ex3_3:183707010-183707033:+_5-3	ABCC5	364	25
ABCC5_CCDS33898.1_ex3_3:183707087-183707110:+_5-4	ABCC5	380	281
ABCC5_CCDS33898.1_ex4_3:183732050-183732073:-_5-5	ABCC5	237	17
ABCC6_CCDS10568.1_ex15_16:16276732-16276755:-_10-1	ABCC6	287	206
ABCC6_CCDS10568.1_ex17_16:16281043-16281066:-_10-2	ABCC6	506	275
ABCC6_CCDS10568.1_ex18_16:16282818-16282841:-_10-3	ABCC6	305	54
ABCC6_CCDS10568.1_ex21_16:16291900-16291923:-_10-4	ABCC6	531	237
ABCC6_CCDS10568.1_ex23_16:16297388-16297411:+_10-5	ABCC6	192	60
ABCC6_CCDS10568.1_ex29_16:16315531-16315554:+_10-6	ABCC6	704	314
ABCC6_CCDS10568.1_ex29_16:16315548-16315571:-_10-7	ABCC6	198	44
ABCC6_CCDS10568.1_ex29_16:16315564-16315587:+_10-8	ABCC6	149	0
ABCC6_CCDS10568.1_ex29_16:16315589-16315612:-_10-9	ABCC6	300	60
ABCC6_CCDS10568.1_ex29_16:16315617-16315640:-_10-10	ABCC6	135	60
ABCC8_CCDS31437.1_ex24_11:17449412-17449435:-_5-1	ABCC8	404	57
ABCC8_CCDS31437.1_ex27_11:17452374-17452397:+_5-2	ABCC8	127	54
ABCC8_CCDS31437.1_ex30_11:17464816-17464839:+_5-3	ABCC8	285	115
ABCC8_CCDS31437.1_ex34_11:17483198-17483221:+_5-4	ABCC8	611	59
ABCC8_CCDS31437.1_ex35_11:17485059-17485082:+_5-5	ABCC8	217	99
ABCC9_CCDS8693.1_ex25_12:22040805-22040828:-_5-1	ABCC9	162	217
ABCC9_CCDS8693.1_ex30_12:22063203-22063226:+_5-2	ABCC9	109	0
ABCC9_CCDS8693.1_ex34_12:22069870-22069893:-_5-3	ABCC9	253	170
ABCC9_CCDS8693.1_ex35_12:22078940-22078963:+_5-4	ABCC9	671	311
ABCC9_CCDS8693.1_ex36_12:22086780-22086803:-_5-5	ABCC9	136	0
ABCD1_CCDS14728.1_ex0_X:152991038-152991061:-_5-1	ABCD1	465	110
ABCD1_CCDS14728.1_ex0_X:152991083-152991106:+_5-2	ABCD1	151	44
ABCD1_CCDS14728.1_ex0_X:152991197-152991220:-_5-3	ABCD1	232	39
ABCD1_CCDS14728.1_ex0_X:152991257-152991280:+_5-4	ABCD1	104	114
ABCD1_CCDS14728.1_ex0_X:152991557-152991580:+_5-5	ABCD1	475	202
ABCD2_CCDS8734.1_ex9_12:40012598-40012621:+_5-1	ABCD2	363	103
ABCD2_CCDS8734.1_ex9_12:40012638-40012661:+_5-2	ABCD2	241	194
ABCD2_CCDS8734.1_ex9_12:40012811-40012834:-_5-3	ABCD2	155	61
ABCD2_CCDS8734.1_ex9_12:40012977-40013000:+_5-4	ABCD2	236	211
ABCD2_CCDS8734.1_ex9_12:40013274-40013297:-_5-5	ABCD2	62	0
ABCD3_CCDS44175.1_ex1_1:94924178-94924201:-_5-1	ABCD3	285	186
ABCD3_CCDS44175.1_ex4_1:94939320-94939343:+_5-2	ABCD3	350	114
ABCD3_CCDS44175.1_ex4_1:94939380-94939403:-_5-3	ABCD3	16	0
ABCD3_CCDS44175.1_ex5_1:94940741-94940764:+_5-4	ABCD3	318	47
ABCD3_CCDS44175.1_ex5_1:94940775-94940798:-_5-5	ABCD3	96	55
ABCD4_CCDS9828.1_ex10_14:74759489-74759512:+_5-1	ABCD4	257	228
ABCD4_CCDS9828.1_ex14_14:74763055-74763078:+_5-2	ABCD4	88	0
ABCD4_CCDS9828.1_ex15_14:74764627-74764650:-_5-3	ABCD4	269	62
ABCD4_CCDS9828.1_ex16_14:74766322-74766345:+_5-4	ABCD4	106	0
ABCD4_CCDS9828.1_ex17_14:74766843-74766866:+_5-5	ABCD4	315	47
ABCE1_CCDS34071.1_ex1_4:146026751-146026774:+_5-1	ABCE1	97	0
ABCE1_CCDS34071.1_ex2_4:146029173-146029196:-_5-2	ABCE1	141	161
ABCE1_CCDS34071.1_ex3_4:146030281-146030304:+_5-3	ABCE1	14	77
ABCE1_CCDS34071.1_ex7_4:146033406-146033429:-_5-4	ABCE1	24	0
ABCE1_CCDS34071.1_ex8_4:146038520-146038543:-_5-5	ABCE1	37	0
ABCF1_CCDS34380.1_ex10_6:30551395-30551418:+_5-3	ABCF1	1057	648
ABCF1_CCDS34380.1_ex10_6:30551444-30551467:+_5-4	ABCF1	82	1
ABCF1_CCDS34380.1_ex13_6:30552235-30552258:+_5-5	ABCF1	73	66
ABCF1_CCDS34380.1_ex5_6:30546332-30546355:+_5-1	ABCF1	26	46
ABCF1_CCDS34380.1_ex9_6:30550909-30550932:-_5-2	ABCF1	517	351
ABCF2_CCDS5922.1_ex10_7:150919626-150919649:-_5-1	ABCF2	311	181
ABCF2_CCDS5922.1_ex11_7:150920839-150920862:-_5-2	ABCF2	525	35
ABCF2_CCDS5922.1_ex11_7:150920918-150920941:+_5-3	ABCF2	668	110
ABCF2_CCDS5922.1_ex12_7:150921110-150921133:+_5-4	ABCF2	144	108
ABCF2_CCDS5922.1_ex13_7:150921873-150921896:+_5-5	ABCF2	311	0
ABCF3_CCDS3254.1_ex4_3:183905479-183905502:-_5-1	ABCF3	163	15
ABCF3_CCDS3254.1_ex5_3:183905755-183905778:+_5-2	ABCF3	384	0
ABCF3_CCDS3254.1_ex6_3:183905942-183905965:+_5-3	ABCF3	494	274
ABCF3_CCDS3254.1_ex6_3:183906138-183906161:+_5-4	ABCF3	629	247
ABCF3_CCDS3254.1_ex8_3:183906714-183906737:+_5-5	ABCF3	706	115
ABCG1_CCDS13681.1_ex2_21:43691189-43691212:-_5-1	ABCG1	170	45
ABCG1_CCDS13681.1_ex5_21:43702417-43702440:+_5-2	ABCG1	505	287
ABCG1_CCDS13681.1_ex5_21:43702448-43702471:+_5-3	ABCG1	377	50
ABCG1_CCDS13681.1_ex6_21:43704708-43704731:+_5-4	ABCG1	106	0
ABCG1_CCDS13681.1_ex6_21:43704760-43704783:-_5-5	ABCG1	346	134
ABCG2_CCDS3628.1_ex10_4:89042831-89042854:-_5-2	ABCG2	95	0
ABCG2_CCDS3628.1_ex11_4:89052232-89052255:-_5-3	ABCG2	80	58
ABCG2_CCDS3628.1_ex12_4:89053044-89053067:-_5-4	ABCG2	178	0
ABCG2_CCDS3628.1_ex13_4:89053769-89053792:-_5-5	ABCG2	273	104
ABCG2_CCDS3628.1_ex9_4:89039397-89039420:-_5-1	ABCG2	82	0
ABCG4_CCDS8415.1_ex0_11:119020874-119020897:-_5-1	ABCG4	275	244
ABCG4_CCDS8415.1_ex0_11:119020894-119020917:-_5-2	ABCG4	605	176
ABCG4_CCDS8415.1_ex1_11:119024760-119024783:+_5-3	ABCG4	382	351
ABCG4_CCDS8415.1_ex4_11:119025505-119025528:-_5-4	ABCG4	147	57
ABCG4_CCDS8415.1_ex6_11:119027329-119027352:-_5-5	ABCG4	174	94
ABCG5_CCDS1814.1_ex11_2:44065008-44065031:-_5-4	ABCG5	211	177
ABCG5_CCDS1814.1_ex11_2:44065081-44065104:-_5-5	ABCG5	426	47
ABCG5_CCDS1814.1_ex5_2:44051553-44051576:-_5-1	ABCG5	61	0
ABCG5_CCDS1814.1_ex7_2:44053606-44053629:+_5-2	ABCG5	437	180
ABCG5_CCDS1814.1_ex8_2:44055199-44055222:+_5-3	ABCG5	398	0
ABCG8_CCDS1815.1_ex3_2:44078875-44078898:-_5-1	ABCG8	525	220
ABCG8_CCDS1815.1_ex3_2:44078944-44078967:-_5-2	ABCG8	565	354
ABCG8_CCDS1815.1_ex4_2:44079544-44079567:+_5-3	ABCG8	365	161
ABCG8_CCDS1815.1_ex5_2:44079891-44079914:-_5-4	ABCG8	283	38
ABCG8_CCDS1815.1_ex5_2:44079912-44079935:-_5-5	ABCG8	537	378
ABHD1_CCDS1736.1_ex1_2:27351375-27351398:+_5-1	ABHD1	455	385
ABHD1_CCDS1736.1_ex1_2:27351447-27351470:+_5-2	ABHD1	199	0
ABHD1_CCDS1736.1_ex2_2:27351978-27352001:+_5-3	ABHD1	318	59
ABHD1_CCDS1736.1_ex3_2:27352184-27352207:+_5-4	ABHD1	209	110
ABHD1_CCDS1736.1_ex4_2:27352367-27352390:+_5-5	ABHD1	211	255
ABHD10_CCDS2963.1_ex0_3:111698017-111698040:+_5-1	ABHD10	790	152
ABHD10_CCDS2963.1_ex1_3:111700682-111700705:-_5-2	ABHD10	19	0
ABHD10_CCDS2963.1_ex1_3:111700730-111700753:-_5-3	ABHD10	30	0
ABHD10_CCDS2963.1_ex1_3:111700748-111700771:+_5-4	ABHD10	100	0
ABHD10_CCDS2963.1_ex1_3:111700792-111700815:+_5-5	ABHD10	276	0
ABHD11_CCDS47607.1_ex2_7:73151890-73151913:-_5-1	ABHD11	161	23
ABHD11_CCDS47607.1_ex2_7:73151931-73151954:+_5-2	ABHD11	449	123
ABHD11_CCDS47607.1_ex2_7:73151989-73152012:-_5-3	ABHD11	185	151
ABHD11_CCDS47607.1_ex3_7:73152724-73152747:+_5-4	ABHD11	271	260
ABHD11_CCDS47607.1_ex4_7:73153027-73153050:-_5-5	ABHD11	432	0
ABHD12_CCDS13172.1_ex11_20:25319897-25319920:+_5-2	ABHD12	41	0
ABHD12_CCDS13172.1_ex11_20:25319971-25319994:-_5-3	ABHD12	207	122
ABHD12_CCDS13172.1_ex12_20:25371156-25371179:+_5-4	ABHD12	1277	701
ABHD12_CCDS13172.1_ex12_20:25371209-25371232:-_5-5	ABHD12	319	122
ABHD12_CCDS13172.1_ex9_20:25300835-25300858:+_5-1	ABHD12	506	123
ABHD12B_CCDS55916.1_ex3_14:51347235-51347258:-_5-1	ABHD12B	296	27
ABHD12B_CCDS55916.1_ex4_14:51348322-51348345:+_5-2	ABHD12B	120	70
ABHD12B_CCDS55916.1_ex6_14:51352479-51352502:-_5-3	ABHD12B	116	169
ABHD12B_CCDS55916.1_ex6_14:51352493-51352516:+_5-4	ABHD12B	239	88
ABHD12B_CCDS55916.1_ex6_14:51352534-51352557:-_5-5	ABHD12B	26	0
ABHD13_CCDS32007.1_ex0_13:108881866-108881889:+_5-1	ABHD13	15	21
ABHD13_CCDS32007.1_ex0_13:108881899-108881922:-_5-2	ABHD13	22	0
ABHD13_CCDS32007.1_ex0_13:108881926-108881949:+_5-3	ABHD13	142	144
ABHD13_CCDS32007.1_ex0_13:108882004-108882027:+_5-4	ABHD13	137	0
ABHD13_CCDS32007.1_ex0_13:108882265-108882288:-_5-5	ABHD13	29	0
ABHD14A_CCDS2843.1_ex1_3:52011954-52011977:-_5-1	ABHD14A	316	240
ABHD14A_CCDS2843.1_ex1_3:52012050-52012073:+_5-2	ABHD14A	631	144
ABHD14A_CCDS2843.1_ex2_3:52012300-52012323:+_5-3	ABHD14A	197	210
ABHD14A_CCDS2843.1_ex2_3:52012345-52012368:+_5-4	ABHD14A	364	203
ABHD14A_CCDS2843.1_ex3_3:52014403-52014426:-_5-5	ABHD14A	177	0
ABHD14B_CCDS2842.1_ex1_3:52003983-52004006:+_5-1	ABHD14B	291	299
ABHD14B_CCDS2842.1_ex1_3:52004012-52004035:+_5-2	ABHD14B	91	32
ABHD14B_CCDS2842.1_ex1_3:52004079-52004102:+_5-3	ABHD14B	234	200
ABHD14B_CCDS2842.1_ex1_3:52004149-52004172:-_5-4	ABHD14B	955	686
ABHD14B_CCDS2842.1_ex2_3:52005460-52005483:+_5-5	ABHD14B	580	282
ABHD15_CCDS32602.1_ex1_17:27893274-27893297:+_5-1	ABHD15	296	57
ABHD15_CCDS32602.1_ex1_17:27893332-27893355:-_5-2	ABHD15	139	145
ABHD15_CCDS32602.1_ex1_17:27893400-27893423:-_5-3	ABHD15	1139	488
ABHD15_CCDS32602.1_ex1_17:27893627-27893650:-_5-4	ABHD15	993	470
ABHD15_CCDS32602.1_ex1_17:27893799-27893822:+_5-5	ABHD15	1065	196
ABHD16A_CCDS4713.1_ex11_6:31659382-31659405:+_5-1	ABHD16A	125	88
ABHD16A_CCDS4713.1_ex11_6:31659441-31659464:-_5-2	ABHD16A	315	87
ABHD16A_CCDS4713.1_ex12_6:31659655-31659678:+_5-3	ABHD16A	517	267
ABHD16A_CCDS4713.1_ex13_6:31660799-31660822:-_5-4	ABHD16A	290	18
ABHD16A_CCDS4713.1_ex15_6:31664772-31664795:+_5-5	ABHD16A	468	330
ABHD16B_CCDS13539.1_ex0_20:62492991-62493014:-_5-1	ABHD16B	438	34
ABHD16B_CCDS13539.1_ex0_20:62493189-62493212:+_5-2	ABHD16B	894	364
ABHD16B_CCDS13539.1_ex0_20:62493289-62493312:+_5-3	ABHD16B	239	90
ABHD16B_CCDS13539.1_ex0_20:62493430-62493453:+_5-4	ABHD16B	263	0
ABHD16B_CCDS13539.1_ex0_20:62493537-62493560:-_5-5	ABHD16B	348	221
ABHD17A_CCDS32867.1_ex2_19:1880106-1880129:-_5-1	ABHD17A	290	167
ABHD17A_CCDS32867.1_ex4_19:1881262-1881285:+_5-3	ABHD17A	1197	606
ABHD17A_CCDS32867.1_ex4_19:1881336-1881359:+_5-5	ABHD17A	464	184
ABHD17B_CCDS35042.1_ex3_9:74489579-74489602:+_5-1	ABHD17B	246	184
ABHD17B_CCDS35042.1_ex3_9:74489604-74489627:-_5-2	ABHD17B	10	1
ABHD17B_CCDS35042.1_ex3_9:74489645-74489668:-_5-3	ABHD17B	63	0
ABHD17B_CCDS35042.1_ex3_9:74489711-74489734:+_5-4	ABHD17B	48	0
ABHD17B_CCDS35042.1_ex3_9:74489769-74489792:-_5-5	ABHD17B	72	60
ABHD17C_CCDS45323.1_ex0_15:80987882-80987905:-_5-1	ABHD17C	625	78
ABHD17C_CCDS45323.1_ex0_15:80988038-80988061:+_5-2	ABHD17C	715	133
ABHD17C_CCDS45323.1_ex1_15:81041849-81041872:-_5-3	ABHD17C	213	69
ABHD17C_CCDS45323.1_ex1_15:81041908-81041931:-_5-4	ABHD17C	402	0
ABHD17C_CCDS45323.1_ex1_15:81041924-81041947:-_5-5	ABHD17C	300	236
ABHD2_CCDS10348.1_ex1_15:89695032-89695055:-_5-1	ABHD2	46	0
ABHD2_CCDS10348.1_ex2_15:89698665-89698688:+_5-2	ABHD2	53	159
ABHD2_CCDS10348.1_ex2_15:89698694-89698717:+_5-3	ABHD2	499	0
ABHD2_CCDS10348.1_ex2_15:89698721-89698744:-_5-4	ABHD2	444	151
ABHD2_CCDS10348.1_ex2_15:89698746-89698769:-_5-5	ABHD2	285	45
ABHD3_CCDS32802.1_ex7_18:19283541-19283564:+_5-1	ABHD3	854	192
ABHD3_CCDS32802.1_ex7_18:19283569-19283592:+_5-2	ABHD3	28	0
ABHD3_CCDS32802.1_ex7_18:19283615-19283638:-_5-3	ABHD3	233	125
ABHD3_CCDS32802.1_ex7_18:19283635-19283658:+_5-4	ABHD3	117	0
ABHD3_CCDS32802.1_ex7_18:19283685-19283708:-_5-5	ABHD3	271	0
ABHD4_CCDS9572.1_ex2_14:23072373-23072396:+_5-1	ABHD4	628	195
ABHD4_CCDS9572.1_ex2_14:23072477-23072500:-_5-2	ABHD4	442	182
ABHD4_CCDS9572.1_ex2_14:23072515-23072538:+_5-3	ABHD4	380	102
ABHD4_CCDS9572.1_ex2_14:23072555-23072578:+_5-4	ABHD4	90	173
ABHD4_CCDS9572.1_ex3_14:23072853-23072876:-_5-5	ABHD4	51	0
ABHD5_CCDS2711.1_ex2_3:43743815-43743838:-_5-1	ABHD5	43	0
ABHD5_CCDS2711.1_ex2_3:43743907-43743930:+_5-2	ABHD5	181	58
ABHD5_CCDS2711.1_ex2_3:43743924-43743947:-_5-3	ABHD5	317	115
ABHD5_CCDS2711.1_ex2_3:43743978-43744001:+_5-4	ABHD5	319	0
ABHD5_CCDS2711.1_ex2_3:43744017-43744040:+_5-5	ABHD5	278	213
ABHD6_CCDS2887.1_ex1_3:58252912-58252935:+_5-1	ABHD6	428	73
ABHD6_CCDS2887.1_ex1_3:58253017-58253040:-_5-2	ABHD6	107	0
ABHD6_CCDS2887.1_ex2_3:58255058-58255081:+_5-3	ABHD6	1011	561
ABHD6_CCDS2887.1_ex2_3:58255116-58255139:+_5-4	ABHD6	150	37
ABHD6_CCDS2887.1_ex3_3:58256750-58256773:-_5-5	ABHD6	56	84
ABHD8_CCDS12355.1_ex3_19:17411913-17411936:-_5-1	ABHD8	343	3
ABHD8_CCDS12355.1_ex3_19:17412108-17412131:-_5-2	ABHD8	328	130
ABHD8_CCDS12355.1_ex3_19:17412155-17412178:+_5-3	ABHD8	371	223
ABHD8_CCDS12355.1_ex3_19:17412185-17412208:+_5-4	ABHD8	705	524
ABHD8_CCDS12355.1_ex3_19:17412302-17412325:+_5-5	ABHD8	108	108
ABI1_CCDS31169.1_ex5_10:27057833-27057856:+_5-1	ABI1	302	187
ABI1_CCDS31169.1_ex6_10:27059179-27059202:+_5-2	ABI1	530	380
ABI1_CCDS31169.1_ex8_10:27112065-27112088:-_5-3	ABI1	134	0
ABI1_CCDS31169.1_ex8_10:27112164-27112187:+_5-4	ABI1	224	161
ABI1_CCDS31169.1_ex9_10:27149695-27149718:+_5-5	ABI1	327	107
ABI2_CCDS2358.1_ex2_2:204245027-204245050:-_5-1	ABI2	131	0
ABI2_CCDS2358.1_ex3_2:204255829-204255852:-_5-2	ABI2	295	262
ABI2_CCDS2358.1_ex4_2:204259432-204259455:-_5-3	ABI2	275	179
ABI2_CCDS2358.1_ex4_2:204259462-204259485:-_5-4	ABI2	289	150
ABI2_CCDS2358.1_ex4_2:204259486-204259509:-_5-5	ABI2	738	291
ABI3_CCDS11546.1_ex2_17:47295113-47295136:+_5-1	ABI3	164	97
ABI3_CCDS11546.1_ex2_17:47295169-47295192:-_5-2	ABI3	1009	145
ABI3_CCDS11546.1_ex2_17:47295206-47295229:-_5-3	ABI3	512	212
ABI3_CCDS11546.1_ex2_17:47295241-47295264:+_5-4	ABI3	183	0
ABI3_CCDS11546.1_ex3_17:47296933-47296956:+_5-5	ABI3	78	112
ABI3BP_CCDS46880.1_ex19_3:100567653-100567676:+_5-1	ABI3BP	518	198
ABI3BP_CCDS46880.1_ex19_3:100567673-100567696:+_5-2	ABI3BP	205	82
ABI3BP_CCDS46880.1_ex24_3:100583695-100583718:+_5-3	ABI3BP	17	0
ABI3BP_CCDS46880.1_ex31_3:100617721-100617744:+_5-4	ABI3BP	32	74
ABI3BP_CCDS46880.1_ex33_3:100645253-100645276:+_5-5	ABI3BP	80	0
ABL1_CCDS35165.1_ex1_9:133729502-133729525:+_5-1	ABL1	214	172
ABL1_CCDS35165.1_ex2_9:133730418-133730441:+_5-2	ABL1	76	63
ABL1_CCDS35165.1_ex3_9:133738200-133738223:+_5-3	ABL1	472	227
ABL1_CCDS35165.1_ex3_9:133738282-133738305:+_5-4	ABL1	359	42
ABL1_CCDS35165.1_ex7_9:133753843-133753866:-_5-5	ABL1	134	34
ABL2_CCDS30947.1_ex7_1:179090845-179090868:-_5-1	ABL2	315	0
ABL2_CCDS30947.1_ex8_1:179095555-179095578:-_5-2	ABL2	492	102
ABL2_CCDS30947.1_ex8_1:179095735-179095758:-_5-3	ABL2	563	92
ABL2_CCDS30947.1_ex9_1:179100556-179100579:+_5-4	ABL2	378	86
ABL2_CCDS30947.1_ex9_1:179100594-179100617:-_5-5	ABL2	305	113
ABLIM1_CCDS31288.1_ex11_10:116225536-116225559:-_5-1	ABLIM1	605	380
ABLIM1_CCDS31288.1_ex11_10:116225558-116225581:+_5-2	ABLIM1	357	68
ABLIM1_CCDS31288.1_ex13_10:116232848-116232871:+_5-3	ABLIM1	274	59
ABLIM1_CCDS31288.1_ex14_10:116233632-116233655:+_5-4	ABLIM1	17	0
ABLIM1_CCDS31288.1_ex14_10:116233706-116233729:-_5-5	ABLIM1	77	34
ABLIM2_CCDS47011.1_ex8_4:8037919-8037942:+_5-1	ABLIM2	117	61
ABLIM2_CCDS47011.1_ex8_4:8037938-8037961:+_5-2	ABLIM2	169	41
ABLIM2_CCDS47011.1_ex8_4:8037961-8037984:-_5-3	ABLIM2	137	0
ABLIM2_CCDS47011.1_ex8_4:8037982-8038005:-_5-4	ABLIM2	182	94
ABLIM2_CCDS47011.1_ex9_4:8046885-8046908:+_5-5	ABLIM2	247	52
ABLIM3_CCDS4294.1_ex2_5:148577900-148577923:+_5-1	ABLIM3	519	545
ABLIM3_CCDS4294.1_ex2_5:148577937-148577960:-_5-2	ABLIM3	350	0
ABLIM3_CCDS4294.1_ex4_5:148586678-148586701:+_5-3	ABLIM3	221	128
ABLIM3_CCDS4294.1_ex9_5:148617060-148617083:+_5-4	ABLIM3	160	80
ABLIM3_CCDS4294.1_ex9_5:148617123-148617146:+_5-5	ABLIM3	57	0
ABR_CCDS10999.1_ex11_17:961251-961274:+_11-7	ABR	71	58
ABR_CCDS10999.1_ex16_17:976855-976878:+_11-8	ABR	99	0
ABR_CCDS10999.1_ex16_17:976879-976902:+_11-9	ABR	474	61
ABR_CCDS10999.1_ex18_17:986812-986835:-_11-10	ABR	102	0
ABR_CCDS10999.1_ex18_17:986839-986862:+_11-11	ABR	587	244
ABR_CCDS10999.1_ex21_17:1028604-1028627:+_11-1	ABR	179	0
ABR_CCDS10999.1_ex4_17:915124-915147:-_11-2	ABR	277	0
ABR_CCDS10999.1_ex5_17:915941-915964:+_11-3	ABR	340	0
ABR_CCDS10999.1_ex5_17:915960-915983:-_11-4	ABR	215	61
ABR_CCDS10999.1_ex5_17:915986-916009:+_11-5	ABR	703	214
ABR_CCDS10999.1_ex6_17:916345-916368:-_11-6	ABR	292	0
ABRA_CCDS6305.1_ex1_8:107781927-107781950:+_5-1	ABRA	820	200
ABRA_CCDS6305.1_ex1_8:107782012-107782035:+_5-2	ABRA	743	304
ABRA_CCDS6305.1_ex1_8:107782078-107782101:-_5-3	ABRA	126	77
ABRA_CCDS6305.1_ex1_8:107782103-107782126:+_5-4	ABRA	79	0
ABRA_CCDS6305.1_ex1_8:107782285-107782308:-_5-5	ABRA	110	0
ABRACL_CCDS43509.1_ex1_6:139363863-139363886:+_4-1	ABRACL	137	58
ABRACL_CCDS43509.1_ex1_6:139363895-139363918:-_4-2	ABRACL	221	123
ABRACL_CCDS43509.1_ex1_6:139363916-139363939:-_4-3	ABRACL	55	84
ABRACL_CCDS43509.1_ex1_6:139363939-139363962:+_4-4	ABRACL	194	50
ABT1_CCDS4616.1_ex0_6:26597385-26597408:-_5-1	ABT1	287	160
ABT1_CCDS4616.1_ex0_6:26597412-26597435:-_5-2	ABT1	42	16
ABT1_CCDS4616.1_ex1_6:26598142-26598165:-_5-3	ABT1	163	0
ABT1_CCDS4616.1_ex1_6:26598205-26598228:+_5-4	ABT1	29	0
ABT1_CCDS4616.1_ex1_6:26598267-26598290:-_5-5	ABT1	60	0
ABTB1_CCDS3045.1_ex7_3:127396021-127396044:-_5-1	ABTB1	390	279
ABTB1_CCDS3045.1_ex8_3:127396330-127396353:-_5-2	ABTB1	116	0
ABTB1_CCDS3045.1_ex9_3:127396538-127396561:+_5-3	ABTB1	644	132
ABTB1_CCDS3045.1_ex9_3:127396619-127396642:-_5-4	ABTB1	325	149
ABTB1_CCDS3045.1_ex9_3:127396635-127396658:-_5-5	ABTB1	71	0
ABTB2_CCDS7890.2_ex13_11:34194754-34194777:-_5-1	ABTB2	536	0
ABTB2_CCDS7890.2_ex13_11:34194811-34194834:+_5-2	ABTB2	565	168
ABTB2_CCDS7890.2_ex15_11:34226169-34226192:+_5-3	ABTB2	732	51
ABTB2_CCDS7890.2_ex16_11:34378449-34378472:+_5-4	ABTB2	483	243
ABTB2_CCDS7890.2_ex16_11:34379004-34379027:+_5-5	ABTB2	391	369
ACAA1_CCDS2673.1_ex10_3:38178145-38178168:+_5-5	ACAA1	132	108
ACAA1_CCDS2673.1_ex4_3:38168105-38168128:+_5-1	ACAA1	452	91
ACAA1_CCDS2673.1_ex5_3:38169304-38169327:-_5-2	ACAA1	346	103
ACAA1_CCDS2673.1_ex7_3:38173098-38173121:-_5-3	ACAA1	85	51
ACAA1_CCDS2673.1_ex8_3:38173441-38173464:-_5-4	ACAA1	237	110
ACAA2_CCDS11939.1_ex5_18:47320656-47320679:+_5-1	ACAA2	847	539
ACAA2_CCDS11939.1_ex6_18:47322134-47322157:+_5-2	ACAA2	161	58
ACAA2_CCDS11939.1_ex6_18:47322164-47322187:+_5-3	ACAA2	210	41
ACAA2_CCDS11939.1_ex7_18:47323832-47323855:+_5-4	ACAA2	206	0
ACAA2_CCDS11939.1_ex7_18:47323875-47323898:+_5-5	ACAA2	152	0
ACACA_CCDS11317.1_ex27_17:35578744-35578767:+_5-1	ACACA	7	0
ACACA_CCDS11317.1_ex30_17:35583268-35583291:+_5-2	ACACA	818	154
ACACA_CCDS11317.1_ex36_17:35602062-35602085:-_5-3	ACACA	194	128
ACACA_CCDS11317.1_ex37_17:35603874-35603897:-_5-4	ACACA	115	36
ACACA_CCDS11317.1_ex40_17:35608949-35608972:+_5-5	ACACA	121	0
ACACB_CCDS31898.1_ex0_12:109577719-109577742:+_5-1	ACACB	374	198
ACACB_CCDS31898.1_ex0_12:109577758-109577781:+_5-2	ACACB	532	118
ACACB_CCDS31898.1_ex12_12:109629453-109629476:+_5-4	ACACB	273	69
ACACB_CCDS31898.1_ex17_12:109639499-109639522:-_5-5	ACACB	409	123
ACACB_CCDS31898.1_ex5_12:109611981-109612004:-_5-3	ACACB	352	0
ACAD10_CCDS31903.1_ex0_12:112130639-112130662:+_5-1	ACAD10	265	120
ACAD10_CCDS31903.1_ex5_12:112153664-112153687:+_5-2	ACAD10	594	133
ACAD10_CCDS31903.1_ex6_12:112159505-112159528:-_5-3	ACAD10	73	73
ACAD10_CCDS31903.1_ex7_12:112165845-112165868:-_5-4	ACAD10	308	103
ACAD10_CCDS31903.1_ex8_12:112167618-112167641:+_5-5	ACAD10	303	0
ACAD11_CCDS3074.1_ex13_3:132349354-132349377:-_5-1	ACAD11	283	106
ACAD11_CCDS3074.1_ex14_3:132350279-132350302:-_5-2	ACAD11	408	0
ACAD11_CCDS3074.1_ex15_3:132358429-132358452:+_5-3	ACAD11	331	205
ACAD11_CCDS3074.1_ex16_3:132360960-132360983:+_5-4	ACAD11	266	151
ACAD11_CCDS3074.1_ex19_3:132378471-132378494:-_5-5	ACAD11	340	148
ACAD8_CCDS8498.1_ex0_11:134123591-134123614:-_5-1	ACAD8	396	68
ACAD8_CCDS8498.1_ex2_11:134127012-134127035:+_5-2	ACAD8	358	70
ACAD8_CCDS8498.1_ex3_11:134128416-134128439:-_5-3	ACAD8	249	0
ACAD8_CCDS8498.1_ex3_11:134128465-134128488:-_5-4	ACAD8	0	0
ACAD8_CCDS8498.1_ex5_11:134129537-134129560:+_5-5	ACAD8	366	184
ACAD9_CCDS3053.1_ex0_3:128598636-128598659:-_5-1	ACAD9	21	0
ACAD9_CCDS3053.1_ex1_3:128603545-128603568:+_5-2	ACAD9	563	200
ACAD9_CCDS3053.1_ex2_3:128612398-128612421:+_5-3	ACAD9	81	0
ACAD9_CCDS3053.1_ex4_3:128615319-128615342:+_5-4	ACAD9	233	159
ACAD9_CCDS3053.1_ex5_3:128616476-128616499:+_5-5	ACAD9	104	5
ACADL_CCDS2389.1_ex6_2:211074937-211074960:-_5-1	ACADL	57	0
ACADL_CCDS2389.1_ex7_2:211081079-211081102:-_5-2	ACADL	413	137
ACADL_CCDS2389.1_ex7_2:211081160-211081183:-_5-3	ACADL	161	44
ACADL_CCDS2389.1_ex8_2:211082690-211082713:+_5-4	ACADL	143	17
ACADL_CCDS2389.1_ex8_2:211082722-211082745:-_5-5	ACADL	167	55
ACADM_CCDS44165.1_ex3_1:76198544-76198567:+_5-1	ACADM	76	0
ACADM_CCDS44165.1_ex6_1:76205664-76205687:+_5-2	ACADM	107	91
ACADM_CCDS44165.1_ex6_1:76205685-76205708:+_5-3	ACADM	428	178
ACADM_CCDS44165.1_ex6_1:76205760-76205783:+_5-4	ACADM	230	264
ACADM_CCDS44165.1_ex8_1:76215118-76215141:+_5-5	ACADM	92	0
ACADS_CCDS9207.1_ex1_12:121164944-121164967:-_5-1	ACADS	269	0
ACADS_CCDS9207.1_ex2_12:121174853-121174876:-_5-2	ACADS	64	144
ACADS_CCDS9207.1_ex2_12:121174909-121174932:-_5-3	ACADS	411	89
ACADS_CCDS9207.1_ex4_12:121175681-121175704:-_5-4	ACADS	465	93
ACADS_CCDS9207.1_ex4_12:121175748-121175771:+_5-5	ACADS	694	258
ACADSB_CCDS7634.1_ex2_10:124797287-124797310:+_5-1	ACADSB	188	198
ACADSB_CCDS7634.1_ex2_10:124797339-124797362:+_5-2	ACADSB	12	0
ACADSB_CCDS7634.1_ex3_10:124800034-124800057:+_5-3	ACADSB	410	17
ACADSB_CCDS7634.1_ex5_10:124802585-124802608:+_5-4	ACADSB	36	0
ACADSB_CCDS7634.1_ex5_10:124802658-124802681:-_5-5	ACADSB	83	48
ACADVL_CCDS11090.1_ex1_17:7123483-7123506:+_5-1	ACADVL	669	389
ACADVL_CCDS11090.1_ex3_17:7123982-7124005:-_5-2	ACADVL	212	176
ACADVL_CCDS11090.1_ex4_17:7124128-7124151:-_5-3	ACADVL	150	0
ACADVL_CCDS11090.1_ex6_17:7124852-7124875:-_5-4	ACADVL	398	134
ACADVL_CCDS11090.1_ex7_17:7125290-7125313:+_5-5	ACADVL	88	42
ACAN_CCDS53970.1_ex3_15:89385066-89385089:+_5-1	ACAN	363	194
ACAN_CCDS53970.1_ex4_15:89386844-89386867:-_5-2	ACAN	320	112
ACAN_CCDS53970.1_ex6_15:89390543-89390566:-_5-3	ACAN	657	247
ACAN_CCDS53970.1_ex6_15:89390636-89390659:-_5-4	ACAN	288	100
ACAN_CCDS53970.1_ex8_15:89392877-89392900:-_5-5	ACAN	504	199
ACAP1_CCDS11101.1_ex2_17:7245322-7245345:-_5-1	ACAP1	240	115
ACAP1_CCDS11101.1_ex2_17:7245375-7245398:-_5-2	ACAP1	657	173
ACAP1_CCDS11101.1_ex5_17:7246719-7246742:+_5-3	ACAP1	491	200
ACAP1_CCDS11101.1_ex5_17:7246824-7246847:+_5-4	ACAP1	358	58
ACAP1_CCDS11101.1_ex5_17:7246850-7246873:-_5-5	ACAP1	692	211
ACAP2_CCDS33924.1_ex10_3:195027260-195027283:+_5-1	ACAP2	42	0
ACAP2_CCDS33924.1_ex10_3:195027304-195027327:-_5-2	ACAP2	410	137
ACAP2_CCDS33924.1_ex11_3:195028036-195028059:-_5-3	ACAP2	148	0
ACAP2_CCDS33924.1_ex20_3:195102645-195102668:+_5-4	ACAP2	126	109
ACAP2_CCDS33924.1_ex20_3:195102716-195102739:-_5-5	ACAP2	47	0
ACAP3_CCDS19.2_ex10_1:1233213-1233236:+_5-3	ACAP3	233	85
ACAP3_CCDS19.2_ex13_1:1234006-1234029:-_5-4	ACAP3	200	1
ACAP3_CCDS19.2_ex20_1:1238321-1238344:-_5-5	ACAP3	273	195
ACAP3_CCDS19.2_ex9_1:1231944-1231967:+_5-1	ACAP3	636	592
ACAP3_CCDS19.2_ex9_1:1231970-1231993:+_5-2	ACAP3	555	194
ACAT1_CCDS8339.1_ex2_11:108004577-108004600:-_5-1	ACAT1	4	0
ACAT1_CCDS8339.1_ex4_11:108005873-108005896:-_5-2	ACAT1	69	98
ACAT1_CCDS8339.1_ex4_11:108005947-108005970:+_5-3	ACAT1	210	0
ACAT1_CCDS8339.1_ex5_11:108009658-108009681:-_5-4	ACAT1	6	0
ACAT1_CCDS8339.1_ex6_11:108010823-108010846:+_5-5	ACAT1	23	0
ACAT2_CCDS5268.1_ex2_6:160188149-160188172:+_5-1	ACAT2	405	138
ACAT2_CCDS5268.1_ex3_6:160189643-160189666:+_5-2	ACAT2	64	0
ACAT2_CCDS5268.1_ex4_6:160196223-160196246:+_5-3	ACAT2	71	0
ACAT2_CCDS5268.1_ex4_6:160196298-160196321:-_5-4	ACAT2	77	0
ACAT2_CCDS5268.1_ex4_6:160196320-160196343:-_5-5	ACAT2	12	0
ACBD3_CCDS1551.1_ex4_1:226349283-226349306:-_5-1	ACBD3	53	0
ACBD3_CCDS1551.1_ex5_1:226352508-226352531:-_5-2	ACBD3	19	208
ACBD3_CCDS1551.1_ex5_1:226352583-226352606:-_5-3	ACBD3	180	42
ACBD3_CCDS1551.1_ex6_1:226353589-226353612:-_5-4	ACBD3	229	109
ACBD3_CCDS1551.1_ex7_1:226374211-226374234:-_5-5	ACBD3	260	127
ACBD4_CCDS42348.1_ex1_17:43213878-43213901:-_5-1	ACBD4	365	139
ACBD4_CCDS42348.1_ex1_17:43213910-43213933:+_5-2	ACBD4	295	100
ACBD4_CCDS42348.1_ex1_17:43213966-43213989:-_5-3	ACBD4	160	2
ACBD4_CCDS42348.1_ex3_17:43214384-43214407:+_5-4	ACBD4	384	81
ACBD4_CCDS42348.1_ex3_17:43214432-43214455:+_5-5	ACBD4	135	41
ACBD5_CCDS44368.1_ex10_10:27524084-27524107:-_5-5	ACBD5	18	0
ACBD5_CCDS44368.1_ex4_10:27499981-27500004:-_5-1	ACBD5	328	71
ACBD5_CCDS44368.1_ex6_10:27506944-27506967:-_5-2	ACBD5	86	0
ACBD5_CCDS44368.1_ex6_10:27506985-27507008:-_5-3	ACBD5	338	142
ACBD5_CCDS44368.1_ex8_10:27512265-27512288:-_5-4	ACBD5	130	81
ACBD6_CCDS1339.1_ex5_1:180461412-180461435:-_5-1	ACBD6	77	0
ACBD6_CCDS1339.1_ex5_1:180461490-180461513:-_5-2	ACBD6	239	115
ACBD6_CCDS1339.1_ex7_1:180471178-180471201:-_5-3	ACBD6	131	66
ACBD6_CCDS1339.1_ex7_1:180471214-180471237:-_5-4	ACBD6	813	139
ACBD6_CCDS1339.1_ex7_1:180471289-180471312:-_5-5	ACBD6	662	94
ACBD7_CCDS31153.1_ex1_10:15120710-15120733:-_5-1	ACBD7	0	0
ACBD7_CCDS31153.1_ex1_10:15120724-15120747:-_5-2	ACBD7	31	0
ACBD7_CCDS31153.1_ex1_10:15120742-15120765:-_5-3	ACBD7	587	216
ACBD7_CCDS31153.1_ex2_10:15120935-15120958:-_5-4	ACBD7	29	0
ACBD7_CCDS31153.1_ex2_10:15120959-15120982:-_5-5	ACBD7	18	0
ACCS_CCDS7907.1_ex0_11:44089251-44089274:+_5-1	ACCS	208	75
ACCS_CCDS7907.1_ex0_11:44089428-44089451:-_5-2	ACCS	156	142
ACCS_CCDS7907.1_ex2_11:44094998-44095021:+_5-3	ACCS	180	197
ACCS_CCDS7907.1_ex5_11:44098846-44098869:-_5-4	ACCS	52	0
ACCS_CCDS7907.1_ex7_11:44100275-44100298:-_5-5	ACCS	186	143
ACCSL_CCDS41636.1_ex0_11:44069678-44069701:+_5-1	ACCSL	15	0
ACCSL_CCDS41636.1_ex0_11:44069791-44069814:-_5-2	ACCSL	141	0
ACCSL_CCDS41636.1_ex0_11:44069979-44070002:+_5-3	ACCSL	762	429
ACCSL_CCDS41636.1_ex0_11:44070035-44070058:-_5-4	ACCSL	151	0
ACCSL_CCDS41636.1_ex4_11:44073262-44073285:-_5-5	ACCSL	1339	564
ACD_CCDS10842.1_ex10_16:67693827-67693850:-_5-2	ACD	714	309
ACD_CCDS10842.1_ex10_16:67693882-67693905:-_5-3	ACD	303	50
ACD_CCDS10842.1_ex11_16:67694136-67694159:-_5-4	ACD	930	176
ACD_CCDS10842.1_ex11_16:67694252-67694275:-_5-5	ACD	889	374
ACD_CCDS10842.1_ex9_16:67693662-67693685:-_5-1	ACD	235	76
ACE_CCDS11637.1_ex12_17:61562639-61562662:+_5-1	ACE	98	74
ACE_CCDS11637.1_ex12_17:61562660-61562683:+_5-2	ACE	237	45
ACE_CCDS11637.1_ex13_17:61564002-61564025:-_5-3	ACE	67	0
ACE_CCDS11637.1_ex14_17:61564389-61564412:-_5-4	ACE	242	117
ACE_CCDS11637.1_ex15_17:61566004-61566027:-_5-5	ACE	322	119
ACE2_CCDS14169.1_ex10_X:15599403-15599426:-_5-1	ACE2	575	130
ACE2_CCDS14169.1_ex11_X:15603596-15603619:-_5-2	ACE2	428	233
ACE2_CCDS14169.1_ex12_X:15605898-15605921:-_5-3	ACE2	67	0
ACE2_CCDS14169.1_ex13_X:15607486-15607509:+_5-4	ACE2	756	125
ACE2_CCDS14169.1_ex15_X:15610401-15610424:-_5-5	ACE2	233	194
ACER1_CCDS12161.1_ex2_19:6309827-6309850:+_5-1	ACER1	113	37
ACER1_CCDS12161.1_ex3_19:6312202-6312225:+_5-2	ACER1	199	96
ACER1_CCDS12161.1_ex3_19:6312269-6312292:+_5-3	ACER1	39	0
ACER1_CCDS12161.1_ex4_19:6312389-6312412:+_5-4	ACER1	110	76
ACER1_CCDS12161.1_ex4_19:6312414-6312437:+_5-5	ACER1	118	0
ACER2_CCDS34992.1_ex0_9:19409173-19409196:+_5-1	ACER2	366	349
ACER2_CCDS34992.1_ex2_9:19424724-19424747:-_5-2	ACER2	5	0
ACER2_CCDS34992.1_ex3_9:19434941-19434964:+_5-3	ACER2	153	55
ACER2_CCDS34992.1_ex3_9:19434971-19434994:-_5-4	ACER2	372	167
ACER2_CCDS34992.1_ex3_9:19435060-19435083:+_5-5	ACER2	23	0
ACER3_CCDS8247.1_ex0_11:76572096-76572119:-_5-1	ACER3	218	148
ACER3_CCDS8247.1_ex1_11:76637635-76637658:-_5-2	ACER3	355	220
ACER3_CCDS8247.1_ex1_11:76637652-76637675:+_5-3	ACER3	102	0
ACER3_CCDS8247.1_ex4_11:76696736-76696759:-_5-4	ACER3	0	0
ACER3_CCDS8247.1_ex5_11:76701596-76701619:+_5-5	ACER3	61	0
ACHE_CCDS5709.1_ex3_7:100491172-100491195:+_5-1	ACHE	565	97
ACHE_CCDS5709.1_ex3_7:100491356-100491379:-_5-2	ACHE	313	176
ACHE_CCDS5709.1_ex3_7:100491450-100491473:+_5-3	ACHE	291	135
ACHE_CCDS5709.1_ex3_7:100491607-100491630:+_5-4	ACHE	171	0
ACHE_CCDS5709.1_ex3_7:100491681-100491704:-_5-5	ACHE	131	185
ACIN1_CCDS53887.1_ex10_14:23538701-23538724:+_5-4	ACIN1	45	55
ACIN1_CCDS53887.1_ex10_14:23538716-23538739:-_5-5	ACIN1	33	133
ACIN1_CCDS53887.1_ex7_14:23533312-23533335:-_5-1	ACIN1	163	0
ACIN1_CCDS53887.1_ex7_14:23533356-23533379:-_5-2	ACIN1	85	85
ACIN1_CCDS53887.1_ex8_14:23533625-23533648:-_5-3	ACIN1	306	276
ACKR2_CCDS2706.1_ex0_3:42906140-42906163:-_5-1	ACKR2	14	0
ACKR2_CCDS2706.1_ex0_3:42906173-42906196:-_5-2	ACKR2	199	72
ACKR2_CCDS2706.1_ex0_3:42906482-42906505:-_5-3	ACKR2	293	132
ACKR2_CCDS2706.1_ex0_3:42906543-42906566:+_5-4	ACKR2	38	68
ACKR2_CCDS2706.1_ex0_3:42906580-42906603:+_5-5	ACKR2	1022	317
ACKR3_CCDS2516.1_ex0_2:237489233-237489256:-_5-1	ACKR3	247	38
ACKR3_CCDS2516.1_ex0_2:237489278-237489301:+_5-2	ACKR3	515	282
ACKR3_CCDS2516.1_ex0_2:237489328-237489351:-_5-3	ACKR3	375	33
ACKR3_CCDS2516.1_ex0_2:237489438-237489461:-_5-4	ACKR3	1175	682
ACKR3_CCDS2516.1_ex0_2:237489661-237489684:-_5-5	ACKR3	203	90
ACKR4_CCDS3075.1_ex0_3:132319419-132319442:-_5-1	ACKR4	104	162
ACKR4_CCDS3075.1_ex0_3:132319523-132319546:-_5-2	ACKR4	102	0
ACKR4_CCDS3075.1_ex0_3:132319664-132319687:+_5-3	ACKR4	269	116
ACKR4_CCDS3075.1_ex0_3:132319753-132319776:-_5-4	ACKR4	24	0
ACKR4_CCDS3075.1_ex0_3:132319805-132319828:-_5-5	ACKR4	194	126
ACLY_CCDS11412.1_ex17_17:40054877-40054900:+_5-1	ACLY	1116	298
ACLY_CCDS11412.1_ex20_17:40061873-40061896:-_5-2	ACLY	112	0
ACLY_CCDS11412.1_ex22_17:40063697-40063720:+_5-3	ACLY	518	65
ACLY_CCDS11412.1_ex24_17:40065902-40065925:+_5-4	ACLY	174	0
ACLY_CCDS11412.1_ex26_17:40068754-40068777:-_5-5	ACLY	350	0
ACMSD_CCDS2173.2_ex3_2:135619559-135619582:-_5-1	ACMSD	242	0
ACMSD_CCDS2173.2_ex4_2:135621016-135621039:-_5-2	ACMSD	149	0
ACMSD_CCDS2173.2_ex4_2:135621123-135621146:+_5-3	ACMSD	238	93
ACMSD_CCDS2173.2_ex4_2:135621143-135621166:+_5-4	ACMSD	531	236
ACMSD_CCDS2173.2_ex4_2:135621158-135621181:+_5-5	ACMSD	406	190
ACN9_CCDS5648.1_ex0_7:96747103-96747126:+_5-1	ACN9	417	221
ACN9_CCDS5648.1_ex0_7:96747121-96747144:-_5-2	ACN9	295	0
ACN9_CCDS5648.1_ex0_7:96747160-96747183:+_5-3	ACN9	44	0
ACN9_CCDS5648.1_ex0_7:96747187-96747210:+_5-4	ACN9	400	27
ACN9_CCDS5648.1_ex1_7:96810328-96810351:+_5-5	ACN9	204	113
ACO1_CCDS6525.1_ex1_9:32407297-32407320:-_5-1	ACO1	146	0
ACO1_CCDS6525.1_ex1_9:32407412-32407435:-_5-2	ACO1	259	229
ACO1_CCDS6525.1_ex4_9:32418346-32418369:+_5-3	ACO1	50	44
ACO1_CCDS6525.1_ex6_9:32420920-32420943:-_5-4	ACO1	359	144
ACO1_CCDS6525.1_ex6_9:32420993-32421016:+_5-5	ACO1	68	189
ACO2_CCDS14017.1_ex1_22:41895849-41895872:+_5-1	ACO2	65	0
ACO2_CCDS14017.1_ex2_22:41903868-41903891:+_5-2	ACO2	82	56
ACO2_CCDS14017.1_ex5_22:41911786-41911809:+_5-3	ACO2	81	64
ACO2_CCDS14017.1_ex5_22:41911869-41911892:+_5-4	ACO2	9	74
ACO2_CCDS14017.1_ex6_22:41913578-41913601:+_5-5	ACO2	589	287
ACOT1_CCDS32117.1_ex0_14:74004234-74004257:-_4-1	ACOT1	1012	446
ACOT1_CCDS32117.1_ex0_14:74004275-74004298:+_4-2	ACOT1	411	206
ACOT1_CCDS32117.1_ex0_14:74004487-74004510:-_4-3	ACOT1	520	220
ACOT1_CCDS32117.1_ex1_14:74008251-74008274:+_4-4	ACOT1	592	45
ACOT11_CCDS592.1_ex1_1:55050394-55050417:-_5-1	ACOT11	482	313
ACOT11_CCDS592.1_ex1_1:55050518-55050541:+_5-2	ACOT11	461	356
ACOT11_CCDS592.1_ex3_1:55058244-55058267:-_5-3	ACOT11	187	1
ACOT11_CCDS592.1_ex7_1:55064986-55065009:-_5-4	ACOT11	128	145
ACOT11_CCDS592.1_ex7_1:55065030-55065053:-_5-5	ACOT11	410	310
ACOT12_CCDS4055.1_ex7_5:80640837-80640860:-_5-1	ACOT12	297	0
ACOT12_CCDS4055.1_ex8_5:80641751-80641774:-_5-2	ACOT12	133	0
ACOT12_CCDS4055.1_ex8_5:80641780-80641803:+_5-3	ACOT12	80	0
ACOT12_CCDS4055.1_ex9_5:80643652-80643675:+_5-4	ACOT12	502	88
ACOT12_CCDS4055.1_ex9_5:80643678-80643701:+_5-5	ACOT12	147	78
ACOT13_CCDS4558.1_ex1_6:24698174-24698197:-_5-1	ACOT13	160	0
ACOT13_CCDS4558.1_ex1_6:24698193-24698216:-_5-2	ACOT13	607	358
ACOT13_CCDS4558.1_ex1_6:24698217-24698240:+_5-3	ACOT13	7	0
ACOT13_CCDS4558.1_ex1_6:24698239-24698262:+_5-4	ACOT13	198	235
ACOT13_CCDS4558.1_ex1_6:24698267-24698290:-_5-5	ACOT13	85	170
ACOT2_CCDS9816.1_ex0_14:74036024-74036047:-_4-1	ACOT2	303	156
ACOT2_CCDS9816.1_ex0_14:74036057-74036080:+_4-2	ACOT2	326	485
ACOT2_CCDS9816.1_ex0_14:74036181-74036204:-_4-3	ACOT2	275	0
ACOT2_CCDS9816.1_ex0_14:74036492-74036515:-_4-4	ACOT2	538	279
ACOT4_CCDS9817.1_ex0_14:74059064-74059087:+_5-1	ACOT4	839	189
ACOT4_CCDS9817.1_ex2_14:74061737-74061760:+_5-2	ACOT4	84	0
ACOT4_CCDS9817.1_ex2_14:74061840-74061863:-_5-3	ACOT4	91	43
ACOT4_CCDS9817.1_ex2_14:74061882-74061905:-_5-4	ACOT4	229	0
ACOT4_CCDS9817.1_ex2_14:74061957-74061980:+_5-5	ACOT4	95	4
ACOT6_CCDS32118.1_ex1_14:74086059-74086082:+_5-1	ACOT6	89	170
ACOT6_CCDS32118.1_ex1_14:74086117-74086140:+_5-2	ACOT6	0	0
ACOT6_CCDS32118.1_ex1_14:74086155-74086178:+_5-3	ACOT6	159	68
ACOT6_CCDS32118.1_ex1_14:74086200-74086223:+_5-4	ACOT6	270	18
ACOT6_CCDS32118.1_ex1_14:74086241-74086264:+_5-5	ACOT6	208	99
ACOT7_CCDS30573.1_ex4_1:6387460-6387483:-_5-1	ACOT7	512	158
ACOT7_CCDS30573.1_ex5_1:6393522-6393545:+_5-2	ACOT7	102	38
ACOT7_CCDS30573.1_ex6_1:6399609-6399632:+_5-3	ACOT7	356	74
ACOT7_CCDS30573.1_ex6_1:6399632-6399655:+_5-4	ACOT7	852	331
ACOT7_CCDS30573.1_ex7_1:6409807-6409830:-_5-5	ACOT7	542	312
ACOT8_CCDS13378.1_ex3_20:44477086-44477109:+_5-1	ACOT8	213	164
ACOT8_CCDS13378.1_ex3_20:44477223-44477246:-_5-2	ACOT8	172	79
ACOT8_CCDS13378.1_ex3_20:44477265-44477288:-_5-3	ACOT8	138	85
ACOT8_CCDS13378.1_ex4_20:44483800-44483823:+_5-4	ACOT8	304	72
ACOT8_CCDS13378.1_ex4_20:44483872-44483895:-_5-5	ACOT8	567	214
ACOT9_CCDS35216.1_ex5_X:23724812-23724835:+_5-1	ACOT9	447	111
ACOT9_CCDS35216.1_ex6_X:23725998-23726021:-_5-2	ACOT9	364	58
ACOT9_CCDS35216.1_ex6_X:23726037-23726060:+_5-3	ACOT9	129	0
ACOT9_CCDS35216.1_ex9_X:23740800-23740823:+_5-4	ACOT9	0	0
ACOT9_CCDS35216.1_ex9_X:23740854-23740877:+_5-5	ACOT9	60	0
ACOX1_CCDS11734.1_ex10_17:73953617-73953640:+_5-4	ACOX1	395	106
ACOX1_CCDS11734.1_ex12_17:73974696-73974719:-_5-5	ACOX1	200	289
ACOX1_CCDS11734.1_ex7_17:73949560-73949583:+_5-1	ACOX1	264	358
ACOX1_CCDS11734.1_ex8_17:73951740-73951763:-_5-2	ACOX1	42	104
ACOX1_CCDS11734.1_ex9_17:73951933-73951956:+_5-3	ACOX1	6	45
ACOX2_CCDS33775.1_ex12_3:58520126-58520149:-_5-4	ACOX2	875	142
ACOX2_CCDS33775.1_ex12_3:58520160-58520183:-_5-5	ACOX2	90	58
ACOX2_CCDS33775.1_ex7_3:58516215-58516238:+_5-1	ACOX2	601	443
ACOX2_CCDS33775.1_ex7_3:58516326-58516349:+_5-2	ACOX2	336	160
ACOX2_CCDS33775.1_ex8_3:58517004-58517027:-_5-3	ACOX2	435	47
ACOX3_CCDS3401.1_ex11_4:8407688-8407711:-_5-2	ACOX3	368	0
ACOX3_CCDS3401.1_ex13_4:8416053-8416076:+_5-3	ACOX3	532	46
ACOX3_CCDS3401.1_ex15_4:8417618-8417641:-_5-4	ACOX3	300	28
ACOX3_CCDS3401.1_ex16_4:8418091-8418114:+_5-5	ACOX3	112	208
ACOX3_CCDS3401.1_ex9_4:8398837-8398860:-_5-1	ACOX3	302	47
ACOXL_CCDS46389.1_ex3_2:111551668-111551691:+_5-1	ACOXL	175	339
ACOXL_CCDS46389.1_ex4_2:111556197-111556220:+_5-2	ACOXL	175	61
ACOXL_CCDS46389.1_ex4_2:111556241-111556264:-_5-3	ACOXL	229	57
ACOXL_CCDS46389.1_ex6_2:111559262-111559285:+_5-4	ACOXL	139	97
ACOXL_CCDS46389.1_ex7_2:111562855-111562878:-_5-5	ACOXL	191	27
ACP1_CCDS1639.1_ex1_2:271916-271939:-_11-1	ACP1	162	61
ACP1_CCDS1639.1_ex2_2:272054-272077:+_11-2	ACP1	361	99
ACP1_CCDS1639.1_ex2_2:272076-272099:+_11-3	ACP1	433	104
ACP1_CCDS1639.1_ex2_2:272092-272115:-_11-4	ACP1	604	145
ACP1_CCDS1639.1_ex2_2:272124-272147:+_11-5	ACP1	574	120
ACP1_CCDS1639.1_ex2_2:272142-272165:-_11-6	ACP1	88	55
ACP1_CCDS1639.1_ex3_2:275162-275185:+_11-10	ACP1	0	0
ACP1_CCDS1639.1_ex3_2:275179-275202:+_11-11	ACP1	59	74
ACP1_CCDS1640.1_ex2_2:272209-272232:+_11-7	ACP1	195	227
ACP1_CCDS1640.1_ex2_2:272254-272277:+_11-8	ACP1	156	0
ACP1_CCDS1640.1_ex2_2:272289-272312:-_11-9	ACP1	134	191
ACP2_CCDS44583.1_ex1_11:47269188-47269211:+_5-1	ACP2	359	117
ACP2_CCDS44583.1_ex1_11:47269221-47269244:+_5-2	ACP2	949	624
ACP2_CCDS44583.1_ex2_11:47269590-47269613:+_5-3	ACP2	242	0
ACP2_CCDS44583.1_ex2_11:47269638-47269661:-_5-4	ACP2	0	0
ACP2_CCDS44583.1_ex2_11:47269653-47269676:+_5-5	ACP2	356	115
ACP5_CCDS12265.1_ex2_19:11687540-11687563:+_5-1	ACP5	6	0
ACP5_CCDS12265.1_ex2_19:11687589-11687612:+_5-2	ACP5	211	0
ACP5_CCDS12265.1_ex2_19:11687607-11687630:-_5-3	ACP5	427	147
ACP5_CCDS12265.1_ex2_19:11687631-11687654:+_5-4	ACP5	65	0
ACP5_CCDS12265.1_ex3_19:11687990-11688013:+_5-5	ACP5	712	509
ACP6_CCDS928.1_ex8_1:147131816-147131839:-_5-1	ACP6	470	0
ACP6_CCDS928.1_ex8_1:147131853-147131876:+_5-2	ACP6	239	0
ACP6_CCDS928.1_ex8_1:147131881-147131904:-_5-3	ACP6	12	0
ACP6_CCDS928.1_ex9_1:147141984-147142007:-_5-4	ACP6	252	297
ACP6_CCDS928.1_ex9_1:147142038-147142061:+_5-5	ACP6	498	199
ACPL2_CCDS3116.1_ex2_3:140998223-140998246:+_5-1	ACPL2	240	118
ACPL2_CCDS3116.1_ex2_3:140998258-140998281:+_5-2	ACPL2	309	0
ACPL2_CCDS3116.1_ex3_3:141006155-141006178:+_5-3	ACPL2	54	0
ACPL2_CCDS3116.1_ex3_3:141006214-141006237:-_5-4	ACPL2	26	35
ACPL2_CCDS3116.1_ex4_3:141011223-141011246:+_5-5	ACPL2	295	0
ACPP_CCDS3073.1_ex1_3:132047101-132047124:+_5-1	ACPP	282	187
ACPP_CCDS3073.1_ex1_3:132047171-132047194:-_5-2	ACPP	614	258
ACPP_CCDS3073.1_ex2_3:132050496-132050519:+_5-3	ACPP	152	80
ACPP_CCDS3073.1_ex4_3:132056325-132056348:-_5-4	ACPP	124	0
ACPP_CCDS3073.1_ex5_3:132061418-132061441:+_5-5	ACPP	337	196
ACPT_CCDS12802.1_ex2_19:51294085-51294108:-_5-1	ACPT	367	111
ACPT_CCDS12802.1_ex3_19:51294926-51294949:+_5-2	ACPT	385	211
ACPT_CCDS12802.1_ex3_19:51294965-51294988:-_5-3	ACPT	541	84
ACPT_CCDS12802.1_ex4_19:51295341-51295364:-_5-4	ACPT	390	71
ACPT_CCDS12802.1_ex5_19:51295518-51295541:+_5-5	ACPT	758	380
ACR_CCDS14101.1_ex1_22:51177740-51177763:+_5-1	ACR	372	238
ACR_CCDS14101.1_ex1_22:51177845-51177868:+_5-2	ACR	190	115
ACR_CCDS14101.1_ex2_22:51178286-51178309:-_5-3	ACR	341	101
ACR_CCDS14101.1_ex3_22:51182519-51182542:+_5-4	ACR	593	103
ACR_CCDS14101.1_ex3_22:51182537-51182560:-_5-5	ACR	239	0
ACRBP_CCDS8554.1_ex5_12:6753416-6753439:+_5-1	ACRBP	484	37
ACRBP_CCDS8554.1_ex7_12:6755671-6755694:+_5-2	ACRBP	151	113
ACRBP_CCDS8554.1_ex8_12:6755956-6755979:+_5-3	ACRBP	777	182
ACRBP_CCDS8554.1_ex8_12:6756005-6756028:+_5-4	ACRBP	553	191
ACRBP_CCDS8554.1_ex8_12:6756023-6756046:+_5-5	ACRBP	341	0
ACRC_CCDS35326.1_ex3_X:70814182-70814205:+_5-1	ACRC	304	123
ACRC_CCDS35326.1_ex5_X:70817866-70817889:+_5-2	ACRC	7	0
ACRC_CCDS35326.1_ex6_X:70824138-70824161:+_5-3	ACRC	68	0
ACRC_CCDS35326.1_ex6_X:70824282-70824305:-_5-4	ACRC	332	247
ACRC_CCDS35326.1_ex6_X:70824339-70824362:-_5-5	ACRC	259	120
ACRV1_CCDS44759.1_ex2_11:125547769-125547792:-_5-1	ACRV1	670	45
ACRV1_CCDS44759.1_ex2_11:125547837-125547860:-_5-2	ACRV1	430	78
ACRV1_CCDS44759.1_ex2_11:125547853-125547876:+_5-3	ACRV1	181	39
ACRV1_CCDS44759.1_ex2_11:125547867-125547890:-_5-4	ACRV1	148	101
ACRV1_CCDS44759.1_ex2_11:125548122-125548145:-_5-5	ACRV1	201	0
ACSBG1_CCDS10298.1_ex11_15:78486966-78486989:-_5-4	ACSBG1	177	54
ACSBG1_CCDS10298.1_ex11_15:78487033-78487056:-_5-5	ACSBG1	306	172
ACSBG1_CCDS10298.1_ex6_15:78474359-78474382:-_5-1	ACSBG1	339	104
ACSBG1_CCDS10298.1_ex8_15:78475037-78475060:+_5-2	ACSBG1	336	0
ACSBG1_CCDS10298.1_ex9_15:78485904-78485927:+_5-3	ACSBG1	197	168
ACSBG2_CCDS12159.1_ex1_19:6147640-6147663:-_5-1	ACSBG2	147	0
ACSBG2_CCDS12159.1_ex2_19:6151797-6151820:-_5-2	ACSBG2	1632	662
ACSBG2_CCDS12159.1_ex3_19:6156467-6156490:-_5-3	ACSBG2	238	168
ACSBG2_CCDS12159.1_ex3_19:6156555-6156578:-_5-4	ACSBG2	12	0
ACSBG2_CCDS12159.1_ex6_19:6177225-6177248:+_5-5	ACSBG2	382	391
ACSF2_CCDS11567.1_ex0_17:48503722-48503745:-_5-1	ACSF2	794	210
ACSF2_CCDS11567.1_ex1_17:48538053-48538076:+_5-2	ACSF2	257	0
ACSF2_CCDS11567.1_ex1_17:48538079-48538102:-_5-3	ACSF2	547	251
ACSF2_CCDS11567.1_ex2_17:48538666-48538689:+_5-4	ACSF2	179	81
ACSF2_CCDS11567.1_ex5_17:48539929-48539952:+_5-5	ACSF2	311	187
ACSF3_CCDS10974.1_ex0_16:89167261-89167284:-_5-1	ACSF3	509	168
ACSF3_CCDS10974.1_ex0_16:89167283-89167306:-_5-2	ACSF3	326	48
ACSF3_CCDS10974.1_ex0_16:89167397-89167420:+_5-3	ACSF3	553	124
ACSF3_CCDS10974.1_ex0_16:89167421-89167444:-_5-4	ACSF3	1439	392
ACSF3_CCDS10974.1_ex2_16:89178512-89178535:+_5-5	ACSF3	130	0
ACSL1_CCDS3839.1_ex14_4:185697690-185697713:-_5-1	ACSL1	277	0
ACSL1_CCDS3839.1_ex17_4:185705095-185705118:-_5-2	ACSL1	120	139
ACSL1_CCDS3839.1_ex17_4:185705115-185705138:+_5-3	ACSL1	58	38
ACSL1_CCDS3839.1_ex18_4:185709784-185709807:-_5-4	ACSL1	62	0
ACSL1_CCDS3839.1_ex19_4:185724524-185724547:+_5-5	ACSL1	227	77
ACSL3_CCDS2455.1_ex0_2:223773718-223773741:+_5-1	ACSL3	37	0
ACSL3_CCDS2455.1_ex2_2:223782768-223782791:+_5-2	ACSL3	177	0
ACSL3_CCDS2455.1_ex3_2:223783804-223783827:-_5-3	ACSL3	648	336
ACSL3_CCDS2455.1_ex3_2:223783835-223783858:-_5-4	ACSL3	322	247
ACSL3_CCDS2455.1_ex5_2:223787495-223787518:+_5-5	ACSL3	472	361
ACSL4_CCDS14548.1_ex11_X:108924515-108924538:+_5-4	ACSL4	32	59
ACSL4_CCDS14548.1_ex13_X:108926408-108926431:+_5-5	ACSL4	185	84
ACSL4_CCDS14548.1_ex9_X:108921497-108921520:+_5-1	ACSL4	110	0
ACSL4_CCDS14548.1_ex9_X:108921520-108921543:-_5-2	ACSL4	128	55
ACSL4_CCDS14548.1_ex9_X:108921562-108921585:-_5-3	ACSL4	79	0
ACSL5_CCDS7572.1_ex3_10:114164311-114164334:+_5-1	ACSL5	18	0
ACSL5_CCDS7572.1_ex4_10:114164490-114164513:-_5-2	ACSL5	120	116
ACSL5_CCDS7572.1_ex4_10:114164535-114164558:+_5-3	ACSL5	307	241
ACSL5_CCDS7572.1_ex4_10:114164558-114164581:-_5-4	ACSL5	187	0
ACSL5_CCDS7572.1_ex6_10:114169361-114169384:-_5-5	ACSL5	50	0
ACSL6_CCDS34228.1_ex12_5:131321098-131321121:-_5-1	ACSL6	189	205
ACSL6_CCDS34228.1_ex15_5:131324506-131324529:+_5-2	ACSL6	162	111
ACSL6_CCDS34228.1_ex15_5:131324540-131324563:+_5-3	ACSL6	443	80
ACSL6_CCDS34228.1_ex18_5:131326584-131326607:+_5-4	ACSL6	258	0
ACSL6_CCDS34228.1_ex18_5:131326622-131326645:-_5-5	ACSL6	610	398
ACSM1_CCDS10587.1_ex10_16:20693569-20693592:+_5-2	ACSM1	99	0
ACSM1_CCDS10587.1_ex11_16:20696611-20696634:+_5-3	ACSM1	199	0
ACSM1_CCDS10587.1_ex12_16:20702333-20702356:-_5-4	ACSM1	170	91
ACSM1_CCDS10587.1_ex12_16:20702368-20702391:-_5-5	ACSM1	150	57
ACSM1_CCDS10587.1_ex8_16:20681243-20681266:+_5-1	ACSM1	782	257
ACSM2A_CCDS32401.1_ex1_16:20476966-20476989:-_5-1	ACSM2A	1528	481
ACSM2A_CCDS32401.1_ex4_16:20482925-20482948:+_5-2	ACSM2A	220	220
ACSM2A_CCDS32401.1_ex5_16:20486723-20486746:-_5-3	ACSM2A	302	325
ACSM2A_CCDS32401.1_ex6_16:20486989-20487012:+_5-4	ACSM2A	330	53
ACSM2A_CCDS32401.1_ex6_16:20487075-20487098:-_5-5	ACSM2A	813	383
ACSM2B_CCDS10586.1_ex12_16:20576034-20576057:+_5-5	ACSM2B	465	333
ACSM2B_CCDS10586.1_ex6_16:20559471-20559494:-_5-1	ACSM2B	512	326
ACSM2B_CCDS10586.1_ex9_16:20565123-20565146:-_5-2	ACSM2B	532	197
ACSM2B_CCDS10586.1_ex9_16:20565170-20565193:-_5-3	ACSM2B	188	85
ACSM3_CCDS10589.1_ex0_16:20781478-20781501:+_5-1	ACSM3	58	0
ACSM3_CCDS10589.1_ex0_16:20781491-20781514:+_5-2	ACSM3	95	0
ACSM3_CCDS10589.1_ex0_16:20781547-20781570:-_5-3	ACSM3	320	187
ACSM3_CCDS10589.1_ex1_16:20787219-20787242:+_5-4	ACSM3	268	0
ACSM3_CCDS10589.1_ex3_16:20792100-20792123:-_5-5	ACSM3	227	195
ACSM4_CCDS44825.1_ex0_12:7457042-7457065:+_5-1	ACSM4	289	30
ACSM4_CCDS44825.1_ex1_12:7459317-7459340:+_5-2	ACSM4	55	0
ACSM4_CCDS44825.1_ex2_12:7463237-7463260:-_5-3	ACSM4	654	211
ACSM4_CCDS44825.1_ex2_12:7463270-7463293:+_5-4	ACSM4	41	32
ACSM4_CCDS44825.1_ex3_12:7469854-7469877:+_5-5	ACSM4	35	0
ACSM5_CCDS10585.1_ex2_16:20430545-20430568:-_5-1	ACSM5	506	166
ACSM5_CCDS10585.1_ex2_16:20430751-20430774:-_5-2	ACSM5	211	418
ACSM5_CCDS10585.1_ex3_16:20432639-20432662:+_5-3	ACSM5	353	144
ACSM5_CCDS10585.1_ex3_16:20432713-20432736:-_5-4	ACSM5	800	560
ACSM5_CCDS10585.1_ex4_16:20435268-20435291:+_5-5	ACSM5	93	0
ACSS1_CCDS13167.1_ex10_20:25004106-25004129:-_5-3	ACSS1	470	141
ACSS1_CCDS13167.1_ex10_20:25004126-25004149:-_5-4	ACSS1	159	147
ACSS1_CCDS13167.1_ex10_20:25004262-25004285:-_5-5	ACSS1	249	48
ACSS1_CCDS13167.1_ex9_20:25003627-25003650:-_5-1	ACSS1	201	60
ACSS1_CCDS13167.1_ex9_20:25003685-25003708:-_5-2	ACSS1	429	100
ACSS2_CCDS13243.1_ex0_20:33464544-33464567:-_5-1	ACSS2	106	80
ACSS2_CCDS13243.1_ex1_20:33470643-33470666:-_5-2	ACSS2	326	138
ACSS2_CCDS13243.1_ex2_20:33500967-33500990:+_5-3	ACSS2	206	4
ACSS2_CCDS13243.1_ex3_20:33501219-33501242:-_5-4	ACSS2	355	53
ACSS2_CCDS13243.1_ex6_20:33502196-33502219:-_5-5	ACSS2	277	0
ACSS3_CCDS9022.1_ex0_12:81471997-81472020:-_5-1	ACSS3	368	86
ACSS3_CCDS9022.1_ex0_12:81472101-81472124:+_5-2	ACSS3	323	404
ACSS3_CCDS9022.1_ex4_12:81537004-81537027:+_5-3	ACSS3	93	0
ACSS3_CCDS9022.1_ex5_12:81545644-81545667:+_5-4	ACSS3	229	196
ACSS3_CCDS9022.1_ex5_12:81545676-81545699:+_5-5	ACSS3	218	0
ACTA1_CCDS1578.1_ex3_1:229568058-229568081:+_5-1	ACTA1	213	98
ACTA1_CCDS1578.1_ex3_1:229568166-229568189:-_5-2	ACTA1	619	164
ACTA1_CCDS1578.1_ex4_1:229568297-229568320:+_5-3	ACTA1	319	51
ACTA1_CCDS1578.1_ex5_1:229568755-229568778:+_5-4	ACTA1	394	283
ACTA1_CCDS1578.1_ex5_1:229568772-229568795:-_5-5	ACTA1	599	540
ACTA2_CCDS7392.1_ex3_10:90700977-90701000:+_5-1	ACTA2	240	149
ACTA2_CCDS7392.1_ex4_10:90701536-90701559:+_5-2	ACTA2	761	288
ACTA2_CCDS7392.1_ex4_10:90701574-90701597:-_5-3	ACTA2	174	85
ACTA2_CCDS7392.1_ex5_10:90703658-90703681:-_5-4	ACTA2	132	0
ACTA2_CCDS7392.1_ex7_10:90708561-90708584:+_5-5	ACTA2	131	106
ACTB_CCDS5341.1_ex2_7:5568239-5568262:-_5-1	ACTB	468	0
ACTB_CCDS5341.1_ex3_7:5568790-5568813:-_5-3	ACTB	58	0
ACTB_CCDS5341.1_ex3_7:5569017-5569040:-_5-4	ACTB	135	65
ACTB_CCDS5341.1_ex4_7:5569171-5569194:+_5-5	ACTB	221	100
ACTBL2_CCDS34163.1_ex0_5:56777817-56777840:-_5-1	ACTBL2	700	188
ACTBL2_CCDS34163.1_ex0_5:56777996-56778019:-_5-2	ACTBL2	379	129
ACTBL2_CCDS34163.1_ex0_5:56778082-56778105:-_5-3	ACTBL2	215	120
ACTBL2_CCDS34163.1_ex0_5:56778305-56778328:-_5-4	ACTBL2	118	20
ACTBL2_CCDS34163.1_ex0_5:56778407-56778430:-_5-5	ACTBL2	293	46
ACTC1_CCDS10041.1_ex3_15:35084707-35084730:+_5-1	ACTC1	185	0
ACTC1_CCDS10041.1_ex4_15:35085662-35085685:+_5-2	ACTC1	245	209
ACTC1_CCDS10041.1_ex4_15:35085716-35085739:+_5-3	ACTC1	176	142
ACTC1_CCDS10041.1_ex4_15:35085757-35085780:-_5-4	ACTC1	168	149
ACTC1_CCDS10041.1_ex5_15:35086873-35086896:+_5-5	ACTC1	689	338
ACTG1_CCDS11782.1_ex2_17:79478503-79478526:+_5-1	ACTG1	9	0
ACTG1_CCDS11782.1_ex2_17:79478571-79478594:+_5-2	ACTG1	118	69
ACTG1_CCDS11782.1_ex3_17:79478996-79479019:-_5-3	ACTG1	207	186
ACTG1_CCDS11782.1_ex3_17:79479158-79479181:-_5-4	ACTG1	408	378
ACTG1_CCDS11782.1_ex4_17:79479272-79479295:-_5-5	ACTG1	198	71
ACTG2_CCDS1930.1_ex0_2:74128535-74128558:-_6-1	ACTG2	280	115
ACTG2_CCDS1930.1_ex1_2:74129505-74129528:+_6-2	ACTG2	143	41
ACTG2_CCDS1930.1_ex3_2:74136248-74136271:-_6-3	ACTG2	512	0
ACTG2_CCDS1930.1_ex4_2:74140613-74140636:+_6-4	ACTG2	213	24
ACTG2_CCDS1930.1_ex4_2:74140699-74140722:+_6-5	ACTG2	393	167
ACTG2_CCDS1930.1_ex6_2:74143703-74143726:+_6-6	ACTG2	673	266
ACTL10_CCDS33463.1_ex0_20:32255394-32255417:+_5-1	ACTL10	166	91
ACTL10_CCDS33463.1_ex0_20:32255451-32255474:+_5-2	ACTL10	640	264
ACTL10_CCDS33463.1_ex0_20:32255491-32255514:+_5-3	ACTL10	827	353
ACTL10_CCDS33463.1_ex0_20:32255605-32255628:+_5-4	ACTL10	287	64
ACTL10_CCDS33463.1_ex0_20:32255758-32255781:+_5-5	ACTL10	609	111
ACTL6A_CCDS3231.1_ex2_3:179287976-179287999:+_5-1	ACTL6A	54	0
ACTL6A_CCDS3231.1_ex5_3:179294023-179294046:+_5-2	ACTL6A	255	87
ACTL6A_CCDS3231.1_ex5_3:179294057-179294080:-_5-3	ACTL6A	46	86
ACTL6A_CCDS3231.1_ex5_3:179294077-179294100:+_5-4	ACTL6A	12	0
ACTL6A_CCDS3231.1_ex6_3:179294421-179294444:-_5-5	ACTL6A	45	0
ACTL6B_CCDS5702.1_ex10_7:100252724-100252747:+_5-4	ACTL6B	324	244
ACTL6B_CCDS5702.1_ex11_7:100253073-100253096:-_5-5	ACTL6B	444	0
ACTL6B_CCDS5702.1_ex7_7:100246234-100246257:-_5-1	ACTL6B	738	125
ACTL6B_CCDS5702.1_ex8_7:100246350-100246373:-_5-2	ACTL6B	777	366
ACTL6B_CCDS5702.1_ex8_7:100246430-100246453:-_5-3	ACTL6B	288	192
ACTL7A_CCDS6772.1_ex0_9:111624700-111624723:+_5-1	ACTL7A	527	40
ACTL7A_CCDS6772.1_ex0_9:111624723-111624746:-_5-2	ACTL7A	365	130
ACTL7A_CCDS6772.1_ex0_9:111624877-111624900:+_5-3	ACTL7A	404	333
ACTL7A_CCDS6772.1_ex0_9:111624973-111624996:+_5-4	ACTL7A	383	335
ACTL7A_CCDS6772.1_ex0_9:111625001-111625024:-_5-5	ACTL7A	521	38
ACTL7B_CCDS6771.1_ex0_9:111617668-111617691:+_5-1	ACTL7B	723	213
ACTL7B_CCDS6771.1_ex0_9:111617857-111617880:-_5-2	ACTL7B	370	106
ACTL7B_CCDS6771.1_ex0_9:111617928-111617951:+_5-3	ACTL7B	454	234
ACTL7B_CCDS6771.1_ex0_9:111618010-111618033:-_5-4	ACTL7B	542	213
ACTL7B_CCDS6771.1_ex0_9:111618081-111618104:+_5-5	ACTL7B	237	74
ACTL8_CCDS183.1_ex0_1:18149598-18149621:+_5-1	ACTL8	414	305
ACTL8_CCDS183.1_ex0_1:18149631-18149654:-_5-2	ACTL8	250	46
ACTL8_CCDS183.1_ex0_1:18149689-18149712:+_5-3	ACTL8	354	194
ACTL8_CCDS183.1_ex0_1:18149791-18149814:-_5-4	ACTL8	197	137
ACTL8_CCDS183.1_ex1_1:18152415-18152438:-_5-5	ACTL8	1352	619
ACTL9_CCDS12207.1_ex0_19:8808473-8808496:-_5-1	ACTL9	369	252
ACTL9_CCDS12207.1_ex0_19:8808508-8808531:+_5-2	ACTL9	562	153
ACTL9_CCDS12207.1_ex0_19:8808690-8808713:+_5-3	ACTL9	934	242
ACTL9_CCDS12207.1_ex0_19:8808750-8808773:-_5-4	ACTL9	734	499
ACTL9_CCDS12207.1_ex0_19:8808897-8808920:-_5-5	ACTL9	691	368
ACTN1_CCDS45129.1_ex13_14:69369255-69369278:-_5-2	ACTN1	357	106
ACTN1_CCDS45129.1_ex14_14:69371424-69371447:+_5-3	ACTN1	143	57
ACTN1_CCDS45129.1_ex15_14:69376044-69376067:+_5-4	ACTN1	0	0
ACTN1_CCDS45129.1_ex18_14:69387714-69387737:+_5-5	ACTN1	775	713
ACTN1_CCDS45129.1_ex9_14:69352260-69352283:+_5-1	ACTN1	563	290
ACTN2_CCDS1613.1_ex1_1:236881167-236881190:-_5-1	ACTN2	139	0
ACTN2_CCDS1613.1_ex10_1:236906313-236906336:+_5-5	ACTN2	575	187
ACTN2_CCDS1613.1_ex2_1:236882196-236882219:+_5-2	ACTN2	304	124
ACTN2_CCDS1613.1_ex5_1:236891034-236891057:+_5-3	ACTN2	124	46
ACTN2_CCDS1613.1_ex9_1:236902693-236902716:-_5-4	ACTN2	295	337
ACTN4_CCDS12518.1_ex4_19:39196731-39196754:-_5-1	ACTN4	75	66
ACTN4_CCDS12518.1_ex5_19:39198802-39198825:-_5-2	ACTN4	468	116
ACTN4_CCDS12518.1_ex6_19:39200040-39200063:-_5-3	ACTN4	351	164
ACTN4_CCDS12518.1_ex7_19:39200906-39200929:+_5-4	ACTN4	243	74
ACTN4_CCDS12518.1_ex8_19:39205106-39205129:+_5-5	ACTN4	612	12
ACTR10_CCDS32090.1_ex2_14:58674653-58674676:-_5-1	ACTR10	17	44
ACTR10_CCDS32090.1_ex3_14:58675743-58675766:-_5-2	ACTR10	4	61
ACTR10_CCDS32090.1_ex4_14:58678073-58678096:-_5-3	ACTR10	65	51
ACTR10_CCDS32090.1_ex5_14:58680375-58680398:+_5-4	ACTR10	15	28
ACTR10_CCDS32090.1_ex7_14:58686404-58686427:+_5-5	ACTR10	87	238
ACTR1A_CCDS7536.1_ex5_10:104244013-104244036:-_5-1	ACTR1A	350	175
ACTR1A_CCDS7536.1_ex5_10:104244117-104244140:-_5-2	ACTR1A	341	242
ACTR1A_CCDS7536.1_ex6_10:104245456-104245479:+_5-3	ACTR1A	50	79
ACTR1A_CCDS7536.1_ex7_10:104247962-104247985:-_5-4	ACTR1A	48	116
ACTR1A_CCDS7536.1_ex8_10:104248859-104248882:-_5-5	ACTR1A	219	144
ACTR1B_CCDS2033.1_ex5_2:98275082-98275105:-_5-1	ACTR1B	449	125
ACTR1B_CCDS2033.1_ex6_2:98275418-98275441:-_5-2	ACTR1B	235	0
ACTR1B_CCDS2033.1_ex7_2:98275840-98275863:-_5-3	ACTR1B	113	53
ACTR1B_CCDS2033.1_ex8_2:98277035-98277058:+_5-4	ACTR1B	240	156
ACTR1B_CCDS2033.1_ex8_2:98277099-98277122:-_5-5	ACTR1B	545	328
ACTR2_CCDS1881.1_ex2_2:65473698-65473721:+_5-1	ACTR2	23	0
ACTR2_CCDS1881.1_ex2_2:65473721-65473744:+_5-2	ACTR2	22	79
ACTR2_CCDS1881.1_ex3_2:65478177-65478200:-_5-3	ACTR2	16	0
ACTR2_CCDS1881.1_ex3_2:65478215-65478238:+_5-4	ACTR2	131	76
ACTR2_CCDS1881.1_ex4_2:65480869-65480892:+_5-5	ACTR2	59	0
ACTR3_CCDS33277.1_ex3_2:114684946-114684969:+_5-1	ACTR3	25	48
ACTR3_CCDS33277.1_ex4_2:114688888-114688911:+_5-2	ACTR3	25	0
ACTR3_CCDS33277.1_ex5_2:114691899-114691922:+_5-3	ACTR3	29	0
ACTR3_CCDS33277.1_ex5_2:114691957-114691980:-_5-4	ACTR3	0	0
ACTR3_CCDS33277.1_ex6_2:114697574-114697597:-_5-5	ACTR3	240	53
ACTR3B_CCDS34782.1_ex1_7:152480320-152480343:-_5-1	ACTR3B	57	53
ACTR3B_CCDS34782.1_ex2_7:152497621-152497644:-_5-2	ACTR3B	363	0
ACTR3B_CCDS34782.1_ex2_7:152497649-152497672:-_5-3	ACTR3B	419	174
ACTR3B_CCDS34782.1_ex2_7:152497711-152497734:-_5-4	ACTR3B	124	0
ACTR3B_CCDS34782.1_ex3_7:152498701-152498724:-_5-5	ACTR3B	511	207
ACTR3C_CCDS47744.1_ex3_7:149986551-149986574:+_5-1	ACTR3C	809	73
ACTR3C_CCDS47744.1_ex3_7:149986620-149986643:+_5-2	ACTR3C	68	0
ACTR3C_CCDS47744.1_ex4_7:149990393-149990416:+_5-3	ACTR3C	301	38
ACTR3C_CCDS47744.1_ex4_7:149990422-149990445:-_5-4	ACTR3C	103	6
ACTR3C_CCDS47744.1_ex4_7:149990445-149990468:-_5-5	ACTR3C	40	0
ACTR5_CCDS13308.1_ex0_20:37377232-37377255:+_5-1	ACTR5	609	105
ACTR5_CCDS13308.1_ex0_20:37377410-37377433:-_5-2	ACTR5	278	0
ACTR5_CCDS13308.1_ex1_20:37378745-37378768:+_5-3	ACTR5	186	188
ACTR5_CCDS13308.1_ex1_20:37378803-37378826:+_5-4	ACTR5	140	0
ACTR5_CCDS13308.1_ex2_20:37380921-37380944:+_5-5	ACTR5	162	0
ACTR6_CCDS9074.1_ex1_12:100598799-100598822:-_5-1	ACTR6	9	0
ACTR6_CCDS9074.1_ex3_12:100601476-100601499:-_5-2	ACTR6	0	0
ACTR6_CCDS9074.1_ex4_12:100603850-100603873:+_5-3	ACTR6	97	0
ACTR6_CCDS9074.1_ex5_12:100604090-100604113:+_5-4	ACTR6	4	0
ACTR6_CCDS9074.1_ex7_12:100606270-100606293:-_5-5	ACTR6	29	0
ACTR8_CCDS2875.1_ex10_3:53912398-53912421:+_5-4	ACTR8	245	220
ACTR8_CCDS2875.1_ex11_3:53913986-53914009:-_5-5	ACTR8	182	0
ACTR8_CCDS2875.1_ex6_3:53910031-53910054:-_5-1	ACTR8	180	39
ACTR8_CCDS2875.1_ex8_3:53911392-53911415:-_5-2	ACTR8	88	0
ACTR8_CCDS2875.1_ex9_3:53911715-53911738:-_5-3	ACTR8	74	0
ACTRT1_CCDS14611.1_ex0_X:127185631-127185654:-_5-1	ACTRT1	442	253
ACTRT1_CCDS14611.1_ex0_X:127185755-127185778:+_5-2	ACTRT1	291	164
ACTRT1_CCDS14611.1_ex0_X:127185850-127185873:+_5-3	ACTRT1	272	111
ACTRT1_CCDS14611.1_ex0_X:127185947-127185970:+_5-4	ACTRT1	180	181
ACTRT1_CCDS14611.1_ex0_X:127186024-127186047:+_5-5	ACTRT1	75	51
ACTRT2_CCDS45.1_ex0_1:2938460-2938483:+_5-1	ACTRT2	1120	320
ACTRT2_CCDS45.1_ex0_1:2938476-2938499:+_5-2	ACTRT2	416	70
ACTRT2_CCDS45.1_ex0_1:2938594-2938617:-_5-3	ACTRT2	287	0
ACTRT2_CCDS45.1_ex0_1:2938654-2938677:+_5-4	ACTRT2	434	98
ACTRT2_CCDS45.1_ex0_1:2938780-2938803:+_5-5	ACTRT2	401	0
ACTRT3_CCDS3206.1_ex0_3:169485927-169485950:+_5-1	ACTRT3	10	0
ACTRT3_CCDS3206.1_ex0_3:169485978-169486001:+_5-2	ACTRT3	673	352
ACTRT3_CCDS3206.1_ex0_3:169486100-169486123:-_5-3	ACTRT3	354	0
ACTRT3_CCDS3206.1_ex1_3:169487125-169487148:-_5-4	ACTRT3	451	178
ACTRT3_CCDS3206.1_ex1_3:169487189-169487212:-_5-5	ACTRT3	459	342
ACVR1_CCDS2206.1_ex4_2:158626934-158626957:+_5-1	ACVR1	229	0
ACVR1_CCDS2206.1_ex5_2:158630670-158630693:-_5-2	ACVR1	207	254
ACVR1_CCDS2206.1_ex6_2:158634678-158634701:-_5-3	ACVR1	63	64
ACVR1_CCDS2206.1_ex6_2:158634758-158634781:-_5-4	ACVR1	623	197
ACVR1_CCDS2206.1_ex7_2:158636891-158636914:-_5-5	ACVR1	514	1
ACVR1B_CCDS44893.2_ex1_12:52370099-52370122:+_5-1	ACVR1B	285	0
ACVR1B_CCDS44893.2_ex1_12:52370216-52370239:-_5-2	ACVR1B	9	0
ACVR1B_CCDS44893.2_ex1_12:52370243-52370266:+_5-3	ACVR1B	160	0
ACVR1B_CCDS44893.2_ex2_12:52374758-52374781:-_5-4	ACVR1B	127	41
ACVR1B_CCDS44893.2_ex2_12:52374832-52374855:+_5-5	ACVR1B	72	49
ACVR1C_CCDS2205.1_ex3_2:158399284-158399307:-_5-1	ACVR1C	116	0
ACVR1C_CCDS2205.1_ex4_2:158400994-158401017:-_5-2	ACVR1C	255	77
ACVR1C_CCDS2205.1_ex4_2:158401027-158401050:-_5-3	ACVR1C	207	335
ACVR1C_CCDS2205.1_ex4_2:158401110-158401133:-_5-4	ACVR1C	38	0
ACVR1C_CCDS2205.1_ex7_2:158443697-158443720:-_5-5	ACVR1C	98	57
ACVR2A_CCDS33301.1_ex3_2:148657374-148657397:-_5-1	ACVR2A	20	0
ACVR2A_CCDS33301.1_ex4_2:148672783-148672806:-_5-2	ACVR2A	0	0
ACVR2A_CCDS33301.1_ex4_2:148672856-148672879:-_5-3	ACVR2A	31	0
ACVR2A_CCDS33301.1_ex6_2:148676082-148676105:-_5-4	ACVR2A	0	0
ACVR2A_CCDS33301.1_ex6_2:148676102-148676125:+_5-5	ACVR2A	12	0
ACVR2B_CCDS2679.1_ex1_3:38518811-38518834:+_5-1	ACVR2B	440	417
ACVR2B_CCDS2679.1_ex1_3:38518930-38518953:-_5-2	ACVR2B	377	81
ACVR2B_CCDS2679.1_ex1_3:38518963-38518986:+_5-3	ACVR2B	390	38
ACVR2B_CCDS2679.1_ex3_3:38519627-38519650:-_5-4	ACVR2B	158	0
ACVR2B_CCDS2679.1_ex3_3:38519727-38519750:-_5-5	ACVR2B	226	109
ACVRL1_CCDS31804.1_ex1_12:52306935-52306958:-_5-1	ACVRL1	247	113
ACVRL1_CCDS31804.1_ex2_12:52307445-52307468:-_5-2	ACVRL1	811	182
ACVRL1_CCDS31804.1_ex2_12:52307537-52307560:+_5-3	ACVRL1	269	39
ACVRL1_CCDS31804.1_ex4_12:52308229-52308252:+_5-4	ACVRL1	692	173
ACVRL1_CCDS31804.1_ex4_12:52308291-52308314:-_5-5	ACVRL1	321	181
ACY1_CCDS2844.1_ex0_3:52018159-52018182:-_5-1	ACY1	524	188
ACY1_CCDS2844.1_ex2_3:52019412-52019435:-_5-2	ACY1	544	37
ACY1_CCDS2844.1_ex3_3:52019884-52019907:-_5-3	ACY1	68	0
ACY1_CCDS2844.1_ex6_3:52020670-52020693:-_5-4	ACY1	241	60
ACY1_CCDS2844.1_ex7_3:52021003-52021026:+_5-5	ACY1	133	98
ACY3_CCDS8175.1_ex1_11:67412302-67412325:+_5-1	ACY3	191	0
ACY3_CCDS8175.1_ex3_11:67412753-67412776:-_5-2	ACY3	153	88
ACY3_CCDS8175.1_ex4_11:67413201-67413224:+_5-3	ACY3	57	73
ACY3_CCDS8175.1_ex4_11:67413328-67413351:+_5-4	ACY3	588	448
ACY3_CCDS8175.1_ex5_11:67414306-67414329:+_5-5	ACY3	278	59
ACYP1_CCDS45137.1_ex0_14:75520355-75520378:-_5-5	ACYP1	377	101
ACYP1_CCDS9838.1_ex0_14:75520237-75520260:-_5-1	ACYP1	132	284
ACYP1_CCDS9838.1_ex0_14:75520254-75520277:+_5-2	ACYP1	447	103
ACYP1_CCDS9838.1_ex0_14:75520271-75520294:-_5-3	ACYP1	196	0
ACYP1_CCDS9838.1_ex0_14:75520337-75520360:-_5-4	ACYP1	136	0
ACYP2_CCDS1850.1_ex2_2:54365773-54365796:+_5-1	ACYP2	28	67
ACYP2_CCDS1850.1_ex2_2:54365790-54365813:+_5-2	ACYP2	61	12
ACYP2_CCDS1850.1_ex2_2:54365814-54365837:+_5-3	ACYP2	154	21
ACYP2_CCDS1850.1_ex2_2:54365839-54365862:-_5-4	ACYP2	934	267
ACYP2_CCDS1850.1_ex3_2:54531829-54531852:-_5-5	ACYP2	431	276
ADA_CCDS13335.1_ex6_20:43252952-43252975:-_5-1	ADA	363	114
ADA_CCDS13335.1_ex7_20:43254194-43254217:+_5-2	ADA	445	30
ADA_CCDS13335.1_ex8_20:43255136-43255159:-_5-3	ADA	1189	433
ADA_CCDS13335.1_ex9_20:43257675-43257698:+_5-4	ADA	106	0
ADA_CCDS13335.1_ex9_20:43257695-43257718:+_5-5	ADA	280	367
ADAD1_CCDS34058.1_ex0_4:123301375-123301398:-_5-1	ADAD1	153	0
ADAD1_CCDS34058.1_ex1_4:123302154-123302177:-_5-2	ADAD1	337	135
ADAD1_CCDS34058.1_ex1_4:123302262-123302285:-_5-3	ADAD1	298	236
ADAD1_CCDS34058.1_ex3_4:123314766-123314789:-_5-4	ADAD1	51	64
ADAD1_CCDS34058.1_ex4_4:123317510-123317533:+_5-5	ADAD1	54	0
ADAD2_CCDS10944.1_ex0_16:84224981-84225004:-_5-1	ADAD2	426	195
ADAD2_CCDS10944.1_ex0_16:84225188-84225211:-_5-2	ADAD2	648	339
ADAD2_CCDS10944.1_ex2_16:84228058-84228081:-_5-3	ADAD2	78	0
ADAD2_CCDS10944.1_ex2_16:84228097-84228120:-_5-4	ADAD2	1478	493
ADAD2_CCDS10944.1_ex4_16:84228737-84228760:+_5-5	ADAD2	203	5
ADAL_CCDS32214.1_ex1_15:43627959-43627982:-_5-1	ADAL	236	0
ADAL_CCDS32214.1_ex1_15:43627979-43628002:+_5-2	ADAL	192	110
ADAL_CCDS32214.1_ex3_15:43632499-43632522:+_5-3	ADAL	129	127
ADAL_CCDS32214.1_ex3_15:43632528-43632551:+_5-4	ADAL	6	0
ADAL_CCDS32214.1_ex5_15:43638096-43638119:+_5-5	ADAL	133	59
ADAM10_CCDS10167.1_ex11_15:58957368-58957391:-_5-1	ADAM10	236	37
ADAM10_CCDS10167.1_ex12_15:58971400-58971423:+_5-2	ADAM10	339	158
ADAM10_CCDS10167.1_ex13_15:58974405-58974428:-_5-3	ADAM10	103	69
ADAM10_CCDS10167.1_ex14_15:59009778-59009801:-_5-4	ADAM10	800	173
ADAM10_CCDS10167.1_ex14_15:59009863-59009886:-_5-5	ADAM10	22	0
ADAM11_CCDS11486.1_ex10_17:42850732-42850755:+_5-3	ADAM11	455	298
ADAM11_CCDS11486.1_ex11_17:42851724-42851747:-_5-4	ADAM11	612	316
ADAM11_CCDS11486.1_ex12_17:42851858-42851881:+_5-5	ADAM11	334	115
ADAM11_CCDS11486.1_ex3_17:42847352-42847375:+_5-1	ADAM11	390	55
ADAM11_CCDS11486.1_ex9_17:42850380-42850403:+_5-2	ADAM11	224	133
ADAM12_CCDS7653.1_ex14_10:127789635-127789658:-_5-1	ADAM12	248	59
ADAM12_CCDS7653.1_ex18_10:127824197-127824220:-_5-2	ADAM12	249	107
ADAM12_CCDS7653.1_ex19_10:127843792-127843815:+_5-3	ADAM12	328	80
ADAM12_CCDS7653.1_ex19_10:127843821-127843844:+_5-4	ADAM12	190	91
ADAM12_CCDS7653.1_ex20_10:127967520-127967543:-_5-5	ADAM12	132	80
ADAM15_CCDS1084.1_ex1_1:155025210-155025233:-_5-1	ADAM15	280	87
ADAM15_CCDS1084.1_ex3_1:155026409-155026432:-_5-2	ADAM15	308	0
ADAM15_CCDS1084.1_ex5_1:155026965-155026988:+_5-3	ADAM15	447	228
ADAM15_CCDS1084.1_ex6_1:155028306-155028329:+_5-4	ADAM15	334	233
ADAM15_CCDS1084.1_ex8_1:155028569-155028592:+_5-5	ADAM15	147	0
ADAM17_CCDS1665.1_ex15_2:9675961-9675984:-_5-2	ADAM17	23	0
ADAM17_CCDS1665.1_ex16_2:9676854-9676877:-_5-3	ADAM17	14	131
ADAM17_CCDS1665.1_ex16_2:9676895-9676918:-_5-4	ADAM17	47	87
ADAM17_CCDS1665.1_ex17_2:9683339-9683362:+_5-5	ADAM17	133	0
ADAM17_CCDS1665.1_ex8_2:9650229-9650252:+_5-1	ADAM17	306	34
ADAM18_CCDS55225.1_ex1_8:39442849-39442872:+_5-1	ADAM18	58	0
ADAM18_CCDS55225.1_ex2_8:39463828-39463851:+_5-2	ADAM18	66	0
ADAM18_CCDS55225.1_ex2_8:39463855-39463878:-_5-3	ADAM18	93	0
ADAM18_CCDS55225.1_ex3_8:39466627-39466650:-_5-4	ADAM18	0	0
ADAM18_CCDS55225.1_ex4_8:39467011-39467034:-_5-5	ADAM18	299	36
ADAM19_CCDS4338.1_ex11_5:156929867-156929890:+_5-1	ADAM19	305	220
ADAM19_CCDS4338.1_ex12_5:156932788-156932811:-_5-2	ADAM19	152	20
ADAM19_CCDS4338.1_ex17_5:156946846-156946869:-_5-3	ADAM19	478	73
ADAM19_CCDS4338.1_ex17_5:156946915-156946938:+_5-4	ADAM19	339	59
ADAM19_CCDS4338.1_ex18_5:156957860-156957883:-_5-5	ADAM19	347	61
ADAM2_CCDS34884.1_ex11_8:39645674-39645697:+_5-1	ADAM2	472	378
ADAM2_CCDS34884.1_ex12_8:39646189-39646212:+_5-2	ADAM2	116	44
ADAM2_CCDS34884.1_ex14_8:39678515-39678538:-_5-3	ADAM2	41	0
ADAM2_CCDS34884.1_ex16_8:39682368-39682391:-_5-4	ADAM2	183	84
ADAM2_CCDS34884.1_ex18_8:39694667-39694690:-_5-5	ADAM2	18	0
ADAM20_CCDS32111.1_ex0_14:70990503-70990526:-_5-1	ADAM20	28	48
ADAM20_CCDS32111.1_ex0_14:70990548-70990571:-_5-2	ADAM20	229	142
ADAM20_CCDS32111.1_ex0_14:70990649-70990672:+_5-3	ADAM20	351	354
ADAM20_CCDS32111.1_ex0_14:70990840-70990863:-_5-4	ADAM20	349	0
ADAM20_CCDS32111.1_ex0_14:70991243-70991266:-_5-5	ADAM20	282	81
ADAM21_CCDS9804.1_ex0_14:70924542-70924565:+_5-1	ADAM21	168	110
ADAM21_CCDS9804.1_ex0_14:70924749-70924772:+_5-2	ADAM21	330	481
ADAM21_CCDS9804.1_ex0_14:70924946-70924969:-_5-3	ADAM21	9	49
ADAM21_CCDS9804.1_ex0_14:70925016-70925039:+_5-4	ADAM21	18	0
ADAM21_CCDS9804.1_ex0_14:70925235-70925258:-_5-5	ADAM21	58	0
ADAM22_CCDS43608.1_ex1_7:87564459-87564482:+_5-1	ADAM22	424	149
ADAM22_CCDS43608.1_ex10_7:87760670-87760693:-_5-3	ADAM22	238	0
ADAM22_CCDS43608.1_ex11_7:87762202-87762225:-_5-4	ADAM22	264	126
ADAM22_CCDS43608.1_ex13_7:87765313-87765336:+_5-5	ADAM22	251	0
ADAM22_CCDS43608.1_ex2_7:87607676-87607699:-_5-2	ADAM22	418	84
ADAM23_CCDS2369.1_ex1_2:207310026-207310049:-_5-1	ADAM23	98	110
ADAM23_CCDS2369.1_ex2_2:207345945-207345968:+_5-2	ADAM23	297	240
ADAM23_CCDS2369.1_ex3_2:207395631-207395654:+_5-3	ADAM23	79	0
ADAM23_CCDS2369.1_ex5_2:207407996-207408019:-_5-4	ADAM23	290	26
ADAM23_CCDS2369.1_ex8_2:207414806-207414829:+_5-5	ADAM23	285	106
ADAM28_CCDS34865.1_ex3_8:24167688-24167711:-_5-1	ADAM28	290	278
ADAM28_CCDS34865.1_ex5_8:24170894-24170917:+_5-2	ADAM28	124	39
ADAM28_CCDS34865.1_ex5_8:24170948-24170971:+_5-3	ADAM28	576	101
ADAM28_CCDS34865.1_ex5_8:24171075-24171098:-_5-4	ADAM28	151	107
ADAM28_CCDS34865.1_ex8_8:24181384-24181407:+_5-5	ADAM28	209	176
ADAM29_CCDS3823.1_ex0_4:175896787-175896810:+_5-1	ADAM29	481	61
ADAM29_CCDS3823.1_ex0_4:175896951-175896974:-_5-2	ADAM29	363	235
ADAM29_CCDS3823.1_ex0_4:175897493-175897516:+_5-3	ADAM29	266	194
ADAM29_CCDS3823.1_ex0_4:175897541-175897564:+_5-4	ADAM29	26	0
ADAM29_CCDS3823.1_ex0_4:175897600-175897623:-_5-5	ADAM29	293	78
ADAM30_CCDS907.1_ex0_1:120437760-120437783:+_5-1	ADAM30	251	0
ADAM30_CCDS907.1_ex0_1:120437885-120437908:-_5-2	ADAM30	262	145
ADAM30_CCDS907.1_ex0_1:120438076-120438099:+_5-3	ADAM30	306	346
ADAM30_CCDS907.1_ex0_1:120438479-120438502:+_5-4	ADAM30	35	0
ADAM30_CCDS907.1_ex0_1:120438634-120438657:-_5-5	ADAM30	176	0
ADAM32_CCDS47846.1_ex10_8:39044414-39044437:+_5-3	ADAM32	105	0
ADAM32_CCDS47846.1_ex10_8:39044459-39044482:+_5-4	ADAM32	209	127
ADAM32_CCDS47846.1_ex11_8:39068651-39068674:+_5-5	ADAM32	127	0
ADAM32_CCDS47846.1_ex5_8:39008919-39008942:+_5-1	ADAM32	300	0
ADAM32_CCDS47846.1_ex8_8:39022666-39022689:+_5-2	ADAM32	58	13
ADAM33_CCDS13058.1_ex10_20:3653478-3653501:-_5-1	ADAM33	492	37
ADAM33_CCDS13058.1_ex10_20:3653518-3653541:+_5-2	ADAM33	54	9
ADAM33_CCDS13058.1_ex12_20:3654244-3654267:+_5-3	ADAM33	653	398
ADAM33_CCDS13058.1_ex14_20:3654715-3654738:-_5-4	ADAM33	244	189
ADAM33_CCDS13058.1_ex14_20:3654763-3654786:+_5-5	ADAM33	183	41
ADAM7_CCDS6045.1_ex1_8:24300041-24300064:+_5-1	ADAM7	26	0
ADAM7_CCDS6045.1_ex10_8:24344758-24344781:-_5-5	ADAM7	567	105
ADAM7_CCDS6045.1_ex5_8:24324408-24324431:-_5-2	ADAM7	218	115
ADAM7_CCDS6045.1_ex7_8:24333941-24333964:-_5-3	ADAM7	296	74
ADAM7_CCDS6045.1_ex9_8:24342856-24342879:+_5-4	ADAM7	277	23
ADAM8_CCDS31319.2_ex13_10:135085748-135085771:-_5-1	ADAM8	411	212
ADAM8_CCDS31319.2_ex14_10:135085948-135085971:-_5-2	ADAM8	454	180
ADAM8_CCDS31319.2_ex15_10:135086322-135086345:+_5-3	ADAM8	359	147
ADAM8_CCDS31319.2_ex17_10:135086770-135086793:+_5-4	ADAM8	0	0
ADAM8_CCDS31319.2_ex18_10:135087299-135087322:+_5-5	ADAM8	350	68
ADAM9_CCDS6112.1_ex10_8:38884255-38884278:+_5-5	ADAM9	131	0
ADAM9_CCDS6112.1_ex4_8:38873645-38873668:+_5-1	ADAM9	122	63
ADAM9_CCDS6112.1_ex4_8:38873691-38873714:+_5-2	ADAM9	378	227
ADAM9_CCDS6112.1_ex5_8:38874916-38874939:+_5-3	ADAM9	347	213
ADAM9_CCDS6112.1_ex8_8:38880694-38880717:+_5-4	ADAM9	443	192
ADAMDEC1_CCDS55212.1_ex3_8:24254851-24254874:+_5-1	ADAMDEC1	79	99
ADAMDEC1_CCDS55212.1_ex3_8:24254933-24254956:-_5-2	ADAMDEC1	36	0
ADAMDEC1_CCDS55212.1_ex4_8:24255224-24255247:+_5-3	ADAMDEC1	468	91
ADAMDEC1_CCDS55212.1_ex6_8:24256397-24256420:+_5-4	ADAMDEC1	137	113
ADAMDEC1_CCDS55212.1_ex6_8:24256464-24256487:-_5-5	ADAMDEC1	315	43
ADAMTS1_CCDS33524.1_ex7_21:28214821-28214844:-_5-1	ADAMTS1	336	187
ADAMTS1_CCDS33524.1_ex7_21:28214893-28214916:+_5-2	ADAMTS1	424	139
ADAMTS1_CCDS33524.1_ex8_21:28216698-28216721:-_5-3	ADAMTS1	182	144
ADAMTS1_CCDS33524.1_ex8_21:28216944-28216967:-_5-4	ADAMTS1	156	0
ADAMTS1_CCDS33524.1_ex8_21:28217117-28217140:+_5-5	ADAMTS1	471	370
ADAMTS10_CCDS12206.1_ex10_19:8654774-8654797:-_5-2	ADAMTS10	133	0
ADAMTS10_CCDS12206.1_ex10_19:8654793-8654816:+_5-3	ADAMTS10	20	0
ADAMTS10_CCDS12206.1_ex11_19:8656728-8656751:+_5-4	ADAMTS10	732	282
ADAMTS10_CCDS12206.1_ex12_19:8656940-8656963:-_5-5	ADAMTS10	502	98
ADAMTS10_CCDS12206.1_ex9_19:8654418-8654441:+_5-1	ADAMTS10	135	76
ADAMTS12_CCDS34140.1_ex10_5:33624413-33624436:-_5-1	ADAMTS12	479	176
ADAMTS12_CCDS34140.1_ex11_5:33630981-33631004:-_5-2	ADAMTS12	214	54
ADAMTS12_CCDS34140.1_ex15_5:33649065-33649088:-_5-3	ADAMTS12	247	150
ADAMTS12_CCDS34140.1_ex18_5:33662032-33662055:+_5-4	ADAMTS12	402	241
ADAMTS12_CCDS34140.1_ex21_5:33751551-33751574:-_5-5	ADAMTS12	308	188
ADAMTS13_CCDS6970.1_ex11_9:136301962-136301985:-_5-3	ADAMTS13	386	116
ADAMTS13_CCDS6970.1_ex15_9:136305475-136305498:+_5-4	ADAMTS13	686	141
ADAMTS13_CCDS6970.1_ex16_9:136307525-136307548:+_5-5	ADAMTS13	154	72
ADAMTS13_CCDS6970.1_ex5_9:136291337-136291360:+_5-1	ADAMTS13	297	104
ADAMTS13_CCDS6970.1_ex9_9:136298627-136298650:+_5-2	ADAMTS13	52	0
ADAMTS14_CCDS7306.1_ex1_10:72434596-72434619:-_5-1	ADAMTS14	557	304
ADAMTS14_CCDS7306.1_ex10_10:72498624-72498647:+_5-5	ADAMTS14	124	0
ADAMTS14_CCDS7306.1_ex2_10:72462153-72462176:+_5-2	ADAMTS14	550	148
ADAMTS14_CCDS7306.1_ex4_10:72489096-72489119:+_5-3	ADAMTS14	944	365
ADAMTS14_CCDS7306.1_ex5_10:72489865-72489888:-_5-4	ADAMTS14	256	182
ADAMTS15_CCDS8488.1_ex0_11:130318971-130318994:+_5-1	ADAMTS15	243	124
ADAMTS15_CCDS8488.1_ex0_11:130319244-130319267:-_5-2	ADAMTS15	372	267
ADAMTS15_CCDS8488.1_ex0_11:130319284-130319307:+_5-3	ADAMTS15	485	431
ADAMTS15_CCDS8488.1_ex0_11:130319428-130319451:-_5-4	ADAMTS15	370	141
ADAMTS15_CCDS8488.1_ex0_11:130319506-130319529:+_5-5	ADAMTS15	313	75
ADAMTS16_CCDS43299.1_ex10_5:5222914-5222937:-_5-5	ADAMTS16	508	450
ADAMTS16_CCDS43299.1_ex2_5:5146273-5146296:-_5-1	ADAMTS16	274	79
ADAMTS16_CCDS43299.1_ex3_5:5182257-5182280:-_5-2	ADAMTS16	294	64
ADAMTS16_CCDS43299.1_ex4_5:5186342-5186365:+_5-3	ADAMTS16	229	149
ADAMTS16_CCDS43299.1_ex6_5:5190178-5190201:-_5-4	ADAMTS16	407	68
ADAMTS17_CCDS10383.1_ex10_15:100672341-100672364:-_5-1	ADAMTS17	465	176
ADAMTS17_CCDS10383.1_ex16_15:100801738-100801761:-_5-2	ADAMTS17	175	48
ADAMTS17_CCDS10383.1_ex17_15:100802552-100802575:+_5-3	ADAMTS17	56	0
ADAMTS17_CCDS10383.1_ex18_15:100821481-100821504:+_5-4	ADAMTS17	471	122
ADAMTS17_CCDS10383.1_ex20_15:100881539-100881562:+_5-5	ADAMTS17	842	453
ADAMTS18_CCDS10926.1_ex11_16:77369719-77369742:+_5-1	ADAMTS18	333	40
ADAMTS18_CCDS10926.1_ex13_16:77387708-77387731:-_5-2	ADAMTS18	94	25
ADAMTS18_CCDS10926.1_ex19_16:77401459-77401482:-_5-3	ADAMTS18	1011	592
ADAMTS18_CCDS10926.1_ex20_16:77465324-77465347:+_5-4	ADAMTS18	435	64
ADAMTS18_CCDS10926.1_ex21_16:77468313-77468336:-_5-5	ADAMTS18	17	0
ADAMTS19_CCDS4146.1_ex1_5:128796950-128796973:-_5-1	ADAMTS19	1157	474
ADAMTS19_CCDS4146.1_ex1_5:128797010-128797033:+_5-2	ADAMTS19	608	97
ADAMTS19_CCDS4146.1_ex1_5:128797198-128797221:-_5-3	ADAMTS19	436	88
ADAMTS19_CCDS4146.1_ex1_5:128797285-128797308:-_5-4	ADAMTS19	216	157
ADAMTS19_CCDS4146.1_ex2_5:128844844-128844867:-_5-5	ADAMTS19	323	35
ADAMTS2_CCDS34311.1_ex8_5:178699959-178699982:+_5-1	ADAMTS2	480	13
ADAMTS2_CCDS34311.1_ex8_5:178700043-178700066:-_5-2	ADAMTS2	367	314
ADAMTS2_CCDS34311.1_ex9_5:178770991-178771014:-_5-3	ADAMTS2	215	89
ADAMTS2_CCDS34311.1_ex9_5:178771037-178771060:-_5-4	ADAMTS2	566	254
ADAMTS2_CCDS34311.1_ex9_5:178771078-178771101:-_5-5	ADAMTS2	429	43
ADAMTS20_CCDS31778.2_ex27_12:43847726-43847749:-_5-1	ADAMTS20	151	208
ADAMTS20_CCDS31778.2_ex37_12:43944714-43944737:+_5-2	ADAMTS20	816	434
ADAMTS20_CCDS31778.2_ex37_12:43944866-43944889:+_5-3	ADAMTS20	547	202
ADAMTS20_CCDS31778.2_ex37_12:43944919-43944942:+_5-4	ADAMTS20	108	0
ADAMTS20_CCDS31778.2_ex37_12:43945023-43945046:-_5-5	ADAMTS20	260	74
ADAMTS3_CCDS3553.1_ex12_4:73184373-73184396:+_5-1	ADAMTS3	0	0
ADAMTS3_CCDS3553.1_ex16_4:73188741-73188764:-_5-2	ADAMTS3	169	290
ADAMTS3_CCDS3553.1_ex16_4:73188766-73188789:+_5-3	ADAMTS3	464	232
ADAMTS3_CCDS3553.1_ex17_4:73205394-73205417:-_5-4	ADAMTS3	200	48
ADAMTS3_CCDS3553.1_ex19_4:73414287-73414310:-_5-5	ADAMTS3	14	0
ADAMTS4_CCDS1223.1_ex6_1:161166054-161166077:+_5-1	ADAMTS4	539	158
ADAMTS4_CCDS1223.1_ex8_1:161167821-161167844:+_5-2	ADAMTS4	164	69
ADAMTS4_CCDS1223.1_ex8_1:161167855-161167878:+_5-3	ADAMTS4	590	106
ADAMTS4_CCDS1223.1_ex8_1:161167945-161167968:-_5-4	ADAMTS4	261	173
ADAMTS4_CCDS1223.1_ex8_1:161168100-161168123:-_5-5	ADAMTS4	584	291
ADAMTS5_CCDS13579.1_ex7_21:28337853-28337876:-_5-1	ADAMTS5	787	155
ADAMTS5_CCDS13579.1_ex7_21:28338068-28338091:+_5-2	ADAMTS5	564	223
ADAMTS5_CCDS13579.1_ex7_21:28338120-28338143:-_5-3	ADAMTS5	436	395
ADAMTS5_CCDS13579.1_ex7_21:28338430-28338453:-_5-4	ADAMTS5	295	49
ADAMTS5_CCDS13579.1_ex7_21:28338456-28338479:-_5-5	ADAMTS5	603	497
ADAMTS6_CCDS3983.2_ex14_5:64587169-64587192:+_5-1	ADAMTS6	197	0
ADAMTS6_CCDS3983.2_ex18_5:64747404-64747427:+_5-2	ADAMTS6	132	0
ADAMTS6_CCDS3983.2_ex18_5:64747437-64747460:-_5-3	ADAMTS6	132	118
ADAMTS6_CCDS3983.2_ex20_5:64748559-64748582:+_5-4	ADAMTS6	723	0
ADAMTS6_CCDS3983.2_ex22_5:64766627-64766650:-_5-5	ADAMTS6	47	67
ADAMTS7_CCDS32303.1_ex22_15:79092656-79092679:-_5-3	ADAMTS7	559	70
ADAMTS7_CCDS32303.1_ex22_15:79092726-79092749:-_5-4	ADAMTS7	414	106
ADAMTS7_CCDS32303.1_ex22_15:79092825-79092848:+_5-5	ADAMTS7	256	31
ADAMTS7_CCDS32303.1_ex9_15:79064105-79064128:-_5-1	ADAMTS7	753	126
ADAMTS7_CCDS32303.1_ex9_15:79064126-79064149:+_5-2	ADAMTS7	1042	351
ADAMTS8_CCDS41732.1_ex6_11:130286869-130286892:-_5-1	ADAMTS8	195	52
ADAMTS8_CCDS41732.1_ex7_11:130289049-130289072:-_5-2	ADAMTS8	285	231
ADAMTS8_CCDS41732.1_ex8_11:130297460-130297483:-_5-3	ADAMTS8	359	309
ADAMTS8_CCDS41732.1_ex8_11:130297539-130297562:+_5-4	ADAMTS8	731	116
ADAMTS8_CCDS41732.1_ex8_11:130297925-130297948:-_5-5	ADAMTS8	445	431
ADAMTS9_CCDS2903.1_ex37_3:64672353-64672376:+_5-1	ADAMTS9	607	230
ADAMTS9_CCDS2903.1_ex37_3:64672393-64672416:+_5-2	ADAMTS9	258	84
ADAMTS9_CCDS2903.1_ex37_3:64672536-64672559:+_5-3	ADAMTS9	247	46
ADAMTS9_CCDS2903.1_ex37_3:64672579-64672602:+_5-4	ADAMTS9	565	133
ADAMTS9_CCDS2903.1_ex37_3:64672605-64672628:+_5-5	ADAMTS9	152	61
ADAMTSL1_CCDS47954.1_ex1_9:18504883-18504906:-_5-1	ADAMTSL1	73	55
ADAMTSL1_CCDS47954.1_ex3_9:18574175-18574198:-_5-2	ADAMTSL1	116	48
ADAMTSL1_CCDS47954.1_ex4_9:18622270-18622293:+_5-3	ADAMTSL1	22	0
ADAMTSL1_CCDS47954.1_ex4_9:18622320-18622343:-_5-4	ADAMTSL1	1593	328
ADAMTSL1_CCDS47954.1_ex4_9:18622347-18622370:-_5-5	ADAMTSL1	349	155
ADAMTSL2_CCDS6976.1_ex3_9:136404947-136404970:-_5-1	ADAMTSL2	290	93
ADAMTSL2_CCDS6976.1_ex5_9:136405999-136406022:-_5-2	ADAMTSL2	615	144
ADAMTSL2_CCDS6976.1_ex5_9:136406081-136406104:-_5-3	ADAMTSL2	516	82
ADAMTSL2_CCDS6976.1_ex6_9:136409653-136409676:+_5-4	ADAMTSL2	648	269
ADAMTSL2_CCDS6976.1_ex9_9:136420673-136420696:+_5-5	ADAMTSL2	326	104
ADAMTSL3_CCDS10326.1_ex1_15:84373235-84373258:-_5-1	ADAMTSL3	29	0
ADAMTSL3_CCDS10326.1_ex12_15:84566626-84566649:-_5-3	ADAMTSL3	166	100
ADAMTSL3_CCDS10326.1_ex14_15:84582075-84582098:+_5-4	ADAMTSL3	425	79
ADAMTSL3_CCDS10326.1_ex17_15:84611697-84611720:-_5-5	ADAMTSL3	488	236
ADAMTSL3_CCDS10326.1_ex7_15:84539605-84539628:-_5-2	ADAMTSL3	64	0
ADAMTSL4_CCDS30852.1_ex2_1:150525663-150525686:-_5-1	ADAMTSL4	140	35
ADAMTSL4_CCDS30852.1_ex3_1:150526260-150526283:-_5-2	ADAMTSL4	213	103
ADAMTSL4_CCDS30852.1_ex3_1:150526419-150526442:+_5-3	ADAMTSL4	181	0
ADAMTSL4_CCDS30852.1_ex4_1:150526872-150526895:-_5-4	ADAMTSL4	199	70
ADAMTSL4_CCDS30852.1_ex5_1:150527956-150527979:+_5-5	ADAMTSL4	94	0
ADAMTSL5_CCDS12071.1_ex4_19:1507571-1507594:-_5-1	ADAMTSL5	187	0
ADAMTSL5_CCDS12071.1_ex4_19:1507616-1507639:+_5-2	ADAMTSL5	389	215
ADAMTSL5_CCDS12071.1_ex5_19:1507995-1508018:-_5-3	ADAMTSL5	257	147
ADAMTSL5_CCDS12071.1_ex5_19:1508100-1508123:-_5-4	ADAMTSL5	782	159
ADAMTSL5_CCDS12071.1_ex9_19:1510704-1510727:-_5-5	ADAMTSL5	565	147
ADAP1_CCDS5318.1_ex5_7:943836-943859:+_5-1	ADAP1	533	334
ADAP1_CCDS5318.1_ex5_7:943876-943899:+_5-2	ADAP1	527	239
ADAP1_CCDS5318.1_ex6_7:944797-944820:-_5-3	ADAP1	239	190
ADAP1_CCDS5318.1_ex7_7:959643-959666:-_5-4	ADAP1	267	161
ADAP1_CCDS5318.1_ex7_7:959661-959684:-_5-5	ADAP1	145	29
ADAP2_CCDS11261.1_ex1_17:29250066-29250089:+_5-1	ADAP2	110	57
ADAP2_CCDS11261.1_ex3_17:29258927-29258950:+_5-2	ADAP2	345	84
ADAP2_CCDS11261.1_ex4_17:29261192-29261215:+_5-3	ADAP2	212	174
ADAP2_CCDS11261.1_ex5_17:29271969-29271992:+_5-4	ADAP2	15	0
ADAP2_CCDS11261.1_ex5_17:29272043-29272066:-_5-5	ADAP2	77	0
ADAR_CCDS1071.1_ex12_1:154570948-154570971:-_5-1	ADAR	460	73
ADAR_CCDS1071.1_ex12_1:154571029-154571052:+_5-2	ADAR	269	250
ADAR_CCDS1071.1_ex13_1:154573559-154573582:+_5-3	ADAR	681	496
ADAR_CCDS1071.1_ex13_1:154573584-154573607:+_5-4	ADAR	364	140
ADAR_CCDS1071.1_ex13_1:154573633-154573656:+_5-5	ADAR	170	299
ADARB1_CCDS33589.1_ex1_21:46596181-46596204:-_5-1	ADARB1	162	118
ADARB1_CCDS33589.1_ex1_21:46596304-46596327:-_5-2	ADARB1	413	70
ADARB1_CCDS33589.1_ex1_21:46596330-46596353:+_5-3	ADARB1	322	126
ADARB1_CCDS33589.1_ex1_21:46596401-46596424:+_5-4	ADARB1	514	210
ADARB1_CCDS33589.1_ex2_21:46600312-46600335:-_5-5	ADARB1	558	240
ADARB2_CCDS7058.1_ex7_10:1405351-1405374:+_5-1	ADARB2	888	285
ADARB2_CCDS7058.1_ex7_10:1405459-1405482:+_5-2	ADARB2	1278	124
ADARB2_CCDS7058.1_ex7_10:1405639-1405662:+_5-3	ADARB2	158	53
ADARB2_CCDS7058.1_ex7_10:1405818-1405841:+_5-4	ADARB2	267	29
ADARB2_CCDS7058.1_ex7_10:1405853-1405876:-_5-5	ADARB2	234	22
ADAT1_CCDS10922.1_ex4_16:75646651-75646674:-_5-1	ADAT1	22	109
ADAT1_CCDS10922.1_ex4_16:75646727-75646750:+_5-2	ADAT1	256	96
ADAT1_CCDS10922.1_ex5_16:75651031-75651054:+_5-3	ADAT1	324	80
ADAT1_CCDS10922.1_ex7_16:75654170-75654193:-_5-4	ADAT1	114	0
ADAT1_CCDS10922.1_ex8_16:75654526-75654549:+_5-5	ADAT1	805	402
ADAT2_CCDS43511.1_ex2_6:143753721-143753744:+_5-1	ADAT2	340	216
ADAT2_CCDS43511.1_ex2_6:143753736-143753759:-_5-2	ADAT2	159	0
ADAT2_CCDS43511.1_ex3_6:143754955-143754978:+_5-3	ADAT2	150	66
ADAT2_CCDS43511.1_ex3_6:143755006-143755029:-_5-4	ADAT2	199	24
ADAT2_CCDS43511.1_ex3_6:143755056-143755079:-_5-5	ADAT2	73	0
ADAT3_CCDS12076.2_ex0_19:1912180-1912203:-_5-1	ADAT3	344	102
ADAT3_CCDS12076.2_ex0_19:1912331-1912354:-_5-2	ADAT3	921	645
ADAT3_CCDS12076.2_ex0_19:1912532-1912555:-_5-3	ADAT3	224	63
ADAT3_CCDS12076.2_ex0_19:1912590-1912613:-_5-4	ADAT3	860	651
ADAT3_CCDS12076.2_ex0_19:1912683-1912706:-_5-5	ADAT3	171	149
ADC_CCDS375.1_ex2_1:33557683-33557706:-_5-1	ADC	712	82
ADC_CCDS375.1_ex2_1:33557709-33557732:-_5-2	ADC	251	126
ADC_CCDS375.1_ex3_1:33558927-33558950:-_5-3	ADC	428	41
ADC_CCDS375.1_ex4_1:33560144-33560167:-_5-4	ADC	172	43
ADC_CCDS375.1_ex4_1:33560205-33560228:+_5-5	ADC	160	112
ADCK1_CCDS45144.1_ex0_14:78285417-78285440:+_5-1	ADCK1	460	123
ADCK1_CCDS45144.1_ex0_14:78285438-78285461:+_5-2	ADCK1	187	35
ADCK1_CCDS45144.1_ex2_14:78353447-78353470:-_5-3	ADCK1	275	64
ADCK1_CCDS45144.1_ex2_14:78353531-78353554:+_5-4	ADCK1	184	58
ADCK1_CCDS45144.1_ex3_14:78365472-78365495:-_5-5	ADCK1	110	118
ADCK2_CCDS5861.1_ex0_7:140373221-140373244:+_5-1	ADCK2	419	125
ADCK2_CCDS5861.1_ex0_7:140373313-140373336:-_5-2	ADCK2	527	200
ADCK2_CCDS5861.1_ex0_7:140373591-140373614:-_5-3	ADCK2	404	161
ADCK2_CCDS5861.1_ex0_7:140373672-140373695:+_5-4	ADCK2	546	196
ADCK2_CCDS5861.1_ex0_7:140373765-140373788:-_5-5	ADCK2	19	0
ADCK3_CCDS1557.1_ex1_1:227152871-227152894:-_5-1	ADCK3	354	66
ADCK3_CCDS1557.1_ex1_1:227152892-227152915:-_5-2	ADCK3	118	44
ADCK3_CCDS1557.1_ex2_1:227153418-227153441:-_5-3	ADCK3	508	329
ADCK3_CCDS1557.1_ex4_1:227169806-227169829:+_5-4	ADCK3	287	173
ADCK3_CCDS1557.1_ex6_1:227170619-227170642:-_5-5	ADCK3	743	275
ADCK4_CCDS12562.1_ex11_19:41220010-41220033:-_5-3	ADCK4	584	365
ADCK4_CCDS12562.1_ex12_19:41220169-41220192:+_5-4	ADCK4	254	52
ADCK4_CCDS12562.1_ex12_19:41220214-41220237:-_5-5	ADCK4	332	210
ADCK4_CCDS12562.1_ex7_19:41209733-41209756:-_5-1	ADCK4	300	2
ADCK4_CCDS12562.1_ex8_19:41211014-41211037:+_5-2	ADCK4	520	60
ADCK5_CCDS34965.1_ex2_8:145608314-145608337:+_5-1	ADCK5	488	47
ADCK5_CCDS34965.1_ex2_8:145608347-145608370:-_5-2	ADCK5	654	608
ADCK5_CCDS34965.1_ex3_8:145615896-145615919:-_5-3	ADCK5	229	198
ADCK5_CCDS34965.1_ex3_8:145615917-145615940:-_5-4	ADCK5	68	0
ADCK5_CCDS34965.1_ex4_8:145616191-145616214:-_5-5	ADCK5	303	163
ADCY1_CCDS34631.1_ex0_7:45614455-45614478:+_5-1	ADCY1	310	77
ADCY1_CCDS34631.1_ex0_7:45614606-45614629:+_5-2	ADCY1	240	36
ADCY1_CCDS34631.1_ex4_7:45688273-45688296:-_5-3	ADCY1	408	195
ADCY1_CCDS34631.1_ex6_7:45699696-45699719:+_5-4	ADCY1	300	91
ADCY1_CCDS34631.1_ex6_7:45699769-45699792:-_5-5	ADCY1	1124	499
ADCY10_CCDS1265.1_ex15_1:167823575-167823598:+_5-1	ADCY10	187	33
ADCY10_CCDS1265.1_ex16_1:167825503-167825526:+_5-2	ADCY10	226	0
ADCY10_CCDS1265.1_ex16_1:167825614-167825637:+_5-3	ADCY10	57	0
ADCY10_CCDS1265.1_ex21_1:167847821-167847844:-_5-4	ADCY10	313	77
ADCY10_CCDS1265.1_ex24_1:167852801-167852824:+_5-5	ADCY10	217	108
ADCY2_CCDS3872.2_ex1_5:7414729-7414752:-_5-1	ADCY2	0	0
ADCY2_CCDS3872.2_ex2_5:7520950-7520973:-_5-2	ADCY2	460	144
ADCY2_CCDS3872.2_ex5_5:7695914-7695937:-_5-3	ADCY2	443	0
ADCY2_CCDS3872.2_ex8_5:7707851-7707874:+_5-4	ADCY2	45	0
ADCY2_CCDS3872.2_ex9_5:7709390-7709413:-_5-5	ADCY2	746	444
ADCY3_CCDS1715.1_ex13_2:25059799-25059822:-_5-1	ADCY3	269	0
ADCY3_CCDS1715.1_ex15_2:25062791-25062814:-_5-2	ADCY3	855	462
ADCY3_CCDS1715.1_ex16_2:25064227-25064250:+_5-3	ADCY3	268	74
ADCY3_CCDS1715.1_ex18_2:25065130-25065153:+_5-4	ADCY3	56	37
ADCY3_CCDS1715.1_ex20_2:25141347-25141370:-_5-5	ADCY3	608	123
ADCY4_CCDS9627.1_ex13_14:24795345-24795368:+_5-1	ADCY4	415	0
ADCY4_CCDS9627.1_ex18_14:24799401-24799424:+_5-2	ADCY4	358	316
ADCY4_CCDS9627.1_ex19_14:24800276-24800299:-_5-3	ADCY4	123	244
ADCY4_CCDS9627.1_ex23_14:24802053-24802076:+_5-4	ADCY4	193	69
ADCY4_CCDS9627.1_ex24_14:24803731-24803754:-_5-5	ADCY4	311	64
ADCY5_CCDS3022.1_ex11_3:123038577-123038600:+_5-1	ADCY5	419	177
ADCY5_CCDS3022.1_ex14_3:123046562-123046585:-_5-2	ADCY5	183	121
ADCY5_CCDS3022.1_ex15_3:123047631-123047654:+_5-3	ADCY5	404	218
ADCY5_CCDS3022.1_ex16_3:123049814-123049837:+_5-4	ADCY5	131	79
ADCY5_CCDS3022.1_ex18_3:123066707-123066730:+_5-5	ADCY5	623	301
ADCY6_CCDS8767.1_ex20_12:49176375-49176398:-_5-1	ADCY6	272	98
ADCY6_CCDS8767.1_ex20_12:49176435-49176458:+_5-2	ADCY6	336	66
ADCY6_CCDS8767.1_ex20_12:49176817-49176840:+_5-3	ADCY6	444	74
ADCY6_CCDS8767.1_ex20_12:49176998-49177021:-_5-4	ADCY6	320	1
ADCY6_CCDS8767.1_ex20_12:49177073-49177096:+_5-5	ADCY6	237	75
ADCY7_CCDS10741.1_ex1_16:50324528-50324551:+_5-1	ADCY7	232	45
ADCY7_CCDS10741.1_ex4_16:50327317-50327340:+_5-2	ADCY7	566	239
ADCY7_CCDS10741.1_ex6_16:50332891-50332914:-_5-3	ADCY7	623	82
ADCY7_CCDS10741.1_ex8_16:50334986-50335009:+_5-4	ADCY7	345	36
ADCY7_CCDS10741.1_ex9_16:50338433-50338456:-_5-5	ADCY7	726	164
ADCY8_CCDS6363.1_ex11_8:131916232-131916255:-_5-1	ADCY8	77	0
ADCY8_CCDS6363.1_ex15_8:131964112-131964135:-_5-2	ADCY8	173	42
ADCY8_CCDS6363.1_ex17_8:132051759-132051782:+_5-3	ADCY8	569	387
ADCY8_CCDS6363.1_ex17_8:132052127-132052150:-_5-4	ADCY8	351	0
ADCY8_CCDS6363.1_ex17_8:132052414-132052437:-_5-5	ADCY8	963	335
ADCY9_CCDS32382.1_ex9_16:4163799-4163822:-_5-1	ADCY9	198	0
ADCY9_CCDS32382.1_ex9_16:4164921-4164944:-_5-2	ADCY9	649	33
ADCY9_CCDS32382.1_ex9_16:4165002-4165025:+_5-3	ADCY9	354	96
ADCY9_CCDS32382.1_ex9_16:4165086-4165109:+_5-4	ADCY9	599	89
ADCY9_CCDS32382.1_ex9_16:4165142-4165165:-_5-5	ADCY9	87	146
ADCYAP1_CCDS11825.1_ex1_18:907693-907716:-_5-1	ADCYAP1	282	43
ADCYAP1_CCDS11825.1_ex1_18:907762-907785:+_5-2	ADCYAP1	0	0
ADCYAP1_CCDS11825.1_ex2_18:908257-908280:+_5-3	ADCYAP1	633	332
ADCYAP1_CCDS11825.1_ex2_18:908273-908296:-_5-4	ADCYAP1	276	186
ADCYAP1_CCDS11825.1_ex2_18:908334-908357:-_5-5	ADCYAP1	1121	528
ADCYAP1R1_CCDS5433.1_ex2_7:31117633-31117656:+_5-1	ADCYAP1R1	838	226
ADCYAP1R1_CCDS5433.1_ex2_7:31117691-31117714:+_5-2	ADCYAP1R1	340	36
ADCYAP1R1_CCDS5433.1_ex6_7:31124369-31124392:+_5-3	ADCYAP1R1	198	43
ADCYAP1R1_CCDS5433.1_ex7_7:31124960-31124983:-_5-4	ADCYAP1R1	91	120
ADCYAP1R1_CCDS5433.1_ex8_7:31125996-31126019:+_5-5	ADCYAP1R1	255	52
ADD1_CCDS3363.1_ex3_4:2895738-2895761:+_5-1	ADD1	231	72
ADD1_CCDS3363.1_ex4_4:2896410-2896433:-_5-2	ADD1	177	22
ADD1_CCDS3363.1_ex5_4:2899937-2899960:-_5-3	ADD1	405	246
ADD1_CCDS3363.1_ex6_4:2900176-2900199:-_5-4	ADD1	406	24
ADD1_CCDS3363.1_ex7_4:2900975-2900998:+_5-5	ADD1	1	0
ADD2_CCDS1906.1_ex11_2:70923364-70923387:+_5-1	ADD2	193	126
ADD2_CCDS1906.1_ex11_2:70923499-70923522:+_5-2	ADD2	176	75
ADD2_CCDS1906.1_ex12_2:70931458-70931481:+_5-3	ADD2	74	0
ADD2_CCDS1906.1_ex12_2:70931494-70931517:+_5-4	ADD2	784	477
ADD2_CCDS1906.1_ex13_2:70933429-70933452:-_5-5	ADD2	286	171
ADD3_CCDS7561.1_ex2_10:111876106-111876129:-_5-1	ADD3	368	326
ADD3_CCDS7561.1_ex4_10:111878419-111878442:-_5-2	ADD3	168	0
ADD3_CCDS7561.1_ex4_10:111878446-111878469:-_5-3	ADD3	50	0
ADD3_CCDS7561.1_ex5_10:111878965-111878988:+_5-4	ADD3	28	0
ADD3_CCDS7561.1_ex5_10:111879029-111879052:+_5-5	ADD3	290	0
ADH1A_CCDS3648.1_ex3_4:100203682-100203705:-_5-1	ADH1A	62	0
ADH1A_CCDS3648.1_ex4_4:100205756-100205779:+_5-2	ADH1A	179	116
ADH1A_CCDS3648.1_ex5_4:100205923-100205946:-_5-3	ADH1A	533	188
ADH1A_CCDS3648.1_ex6_4:100208090-100208113:-_5-4	ADH1A	228	0
ADH1A_CCDS3648.1_ex7_4:100208716-100208739:+_5-5	ADH1A	87	0
ADH1B_CCDS34033.1_ex4_4:100237053-100237076:-_5-1	ADH1B	248	0
ADH1B_CCDS34033.1_ex4_4:100237119-100237142:-_5-2	ADH1B	512	181
ADH1B_CCDS34033.1_ex4_4:100237255-100237278:+_5-3	ADH1B	274	54
ADH1B_CCDS34033.1_ex5_4:100237422-100237445:-_5-4	ADH1B	610	127
ADH1B_CCDS34033.1_ex5_4:100237440-100237463:+_5-5	ADH1B	40	44
ADH4_CCDS34032.1_ex4_4:100057812-100057835:+_5-1	ADH4	157	0
ADH4_CCDS34032.1_ex5_4:100060217-100060240:+_5-2	ADH4	33	0
ADH4_CCDS34032.1_ex5_4:100060262-100060285:+_5-3	ADH4	22	0
ADH4_CCDS34032.1_ex6_4:100062693-100062716:+_5-4	ADH4	127	48
ADH4_CCDS34032.1_ex6_4:100062741-100062764:+_5-5	ADH4	384	169
ADH5_CCDS47111.1_ex4_4:99998062-99998085:-_5-5	ADH5	42	0
ADH5_CCDS47111.1_ex6_4:100003190-100003213:+_5-2	ADH5	144	64
ADH5_CCDS47111.1_ex6_4:100003237-100003260:+_5-3	ADH5	152	127
ADH6_CCDS3647.1_ex2_4:100130074-100130097:-_5-1	ADH6	66	44
ADH6_CCDS3647.1_ex3_4:100131250-100131273:+_5-2	ADH6	127	57
ADH6_CCDS3647.1_ex5_4:100134846-100134869:-_5-3	ADH6	23	0
ADH6_CCDS3647.1_ex5_4:100134890-100134913:-_5-4	ADH6	580	267
ADH6_CCDS3647.1_ex6_4:100137316-100137339:-_5-5	ADH6	81	0
ADH7_CCDS34034.1_ex4_4:100349039-100349062:-_5-1	ADH7	154	31
ADH7_CCDS34034.1_ex4_4:100349131-100349154:-_5-2	ADH7	243	198
ADH7_CCDS34034.1_ex5_4:100349238-100349261:+_5-3	ADH7	258	41
ADH7_CCDS34034.1_ex5_4:100349264-100349287:-_5-4	ADH7	188	186
ADH7_CCDS34034.1_ex6_4:100349699-100349722:-_5-5	ADH7	275	108
ADHFE1_CCDS6190.2_ex4_8:67356894-67356917:-_5-1	ADHFE1	223	159
ADHFE1_CCDS6190.2_ex5_8:67357461-67357484:+_5-2	ADHFE1	130	51
ADHFE1_CCDS6190.2_ex5_8:67357506-67357529:+_5-3	ADHFE1	162	0
ADHFE1_CCDS6190.2_ex6_8:67359512-67359535:+_5-4	ADHFE1	100	116
ADHFE1_CCDS6190.2_ex7_8:67361168-67361191:-_5-5	ADHFE1	181	0
ADI1_CCDS1653.1_ex1_2:3504646-3504669:+_5-1	ADI1	274	0
ADI1_CCDS1653.1_ex1_2:3504745-3504768:-_5-2	ADI1	40	0
ADI1_CCDS1653.1_ex2_2:3517642-3517665:+_5-3	ADI1	108	0
ADI1_CCDS1653.1_ex2_2:3517674-3517697:-_5-4	ADI1	72	0
ADI1_CCDS1653.1_ex3_2:3523141-3523164:-_5-5	ADI1	353	96
ADIG_CCDS54461.1_ex0_20:37209972-37209995:+_5-1	ADIG	190	0
ADIG_CCDS54461.1_ex0_20:37209995-37210018:+_5-2	ADIG	110	122
ADIG_CCDS54461.1_ex1_20:37214657-37214680:+_5-3	ADIG	354	55
ADIG_CCDS54461.1_ex1_20:37214686-37214709:+_5-4	ADIG	221	237
ADIG_CCDS54461.1_ex1_20:37214712-37214735:-_5-5	ADIG	278	97
ADIPOQ_CCDS3284.1_ex0_3:186571002-186571025:-_5-1	ADIPOQ	387	60
ADIPOQ_CCDS3284.1_ex1_3:186571968-186571991:+_5-2	ADIPOQ	69	0
ADIPOQ_CCDS3284.1_ex1_3:186572028-186572051:-_5-3	ADIPOQ	373	161
ADIPOQ_CCDS3284.1_ex1_3:186572142-186572165:-_5-4	ADIPOQ	58	0
ADIPOQ_CCDS3284.1_ex1_3:186572178-186572201:+_5-5	ADIPOQ	595	127
ADIPOR1_CCDS1430.1_ex4_1:202915555-202915578:+_5-1	ADIPOR1	239	39
ADIPOR1_CCDS1430.1_ex4_1:202915589-202915612:-_5-2	ADIPOR1	64	0
ADIPOR1_CCDS1430.1_ex4_1:202915615-202915638:+_5-3	ADIPOR1	169	114
ADIPOR1_CCDS1430.1_ex4_1:202915658-202915681:-_5-4	ADIPOR1	120	147
ADIPOR1_CCDS1430.1_ex4_1:202915727-202915750:-_5-5	ADIPOR1	369	66
ADIPOR2_CCDS8511.1_ex1_12:1882072-1882095:-_5-1	ADIPOR2	26	0
ADIPOR2_CCDS8511.1_ex2_12:1887011-1887034:+_5-2	ADIPOR2	312	0
ADIPOR2_CCDS8511.1_ex2_12:1887047-1887070:+_5-3	ADIPOR2	46	0
ADIPOR2_CCDS8511.1_ex2_12:1887087-1887110:-_5-4	ADIPOR2	75	0
ADIPOR2_CCDS8511.1_ex3_12:1889629-1889652:-_5-5	ADIPOR2	80	0
ADIRF_CCDS7381.1_ex1_10:88729975-88729998:+_5-1	ADIRF	341	217
ADIRF_CCDS7381.1_ex1_10:88729998-88730021:-_5-2	ADIRF	886	377
ADIRF_CCDS7381.1_ex2_10:88730232-88730255:-_5-3	ADIRF	335	299
ADIRF_CCDS7381.1_ex2_10:88730247-88730270:-_5-4	ADIRF	451	144
ADIRF_CCDS7381.1_ex2_10:88730265-88730288:-_5-5	ADIRF	376	62
ADK_CCDS55716.1_ex3_10:76074446-76074469:+_5-1	ADK	129	32
ADK_CCDS55716.1_ex4_10:76153993-76154016:-_5-2	ADK	57	99
ADK_CCDS55716.1_ex4_10:76154039-76154062:+_5-3	ADK	310	123
ADK_CCDS55716.1_ex5_10:76158230-76158253:-_5-4	ADK	101	0
ADK_CCDS55716.1_ex5_10:76158278-76158301:+_5-5	ADK	34	0
ADM_CCDS7801.1_ex1_11:10327499-10327522:+_5-1	ADM	600	156
ADM_CCDS7801.1_ex1_11:10327542-10327565:-_5-2	ADM	718	228
ADM_CCDS7801.1_ex1_11:10327555-10327578:+_5-3	ADM	729	177
ADM_CCDS7801.1_ex1_11:10327583-10327606:-_5-4	ADM	622	370
ADM_CCDS7801.1_ex2_11:10327892-10327915:-_5-5	ADM	341	181
ADM2_CCDS33682.1_ex0_22:50920364-50920387:+_5-1	ADM2	421	115
ADM2_CCDS33682.1_ex1_22:50921047-50921070:-_5-2	ADM2	604	30
ADM2_CCDS33682.1_ex1_22:50921064-50921087:+_5-3	ADM2	1903	691
ADM2_CCDS33682.1_ex1_22:50921103-50921126:-_5-4	ADM2	533	72
ADM2_CCDS33682.1_ex1_22:50921151-50921174:+_5-5	ADM2	103	27
ADM5_CCDS46146.1_ex1_19:50193389-50193412:+_5-1	ADM5	754	295
ADM5_CCDS46146.1_ex1_19:50193407-50193430:-_5-2	ADM5	345	211
ADM5_CCDS46146.1_ex1_19:50193425-50193448:-_5-3	ADM5	113	15
ADM5_CCDS46146.1_ex1_19:50193507-50193530:-_5-4	ADM5	271	27
ADM5_CCDS46146.1_ex1_19:50193563-50193586:+_5-5	ADM5	864	609
ADNP_CCDS13433.1_ex0_20:49509755-49509778:+_5-1	ADNP	12	0
ADNP_CCDS13433.1_ex0_20:49510108-49510131:-_5-2	ADNP	258	97
ADNP_CCDS13433.1_ex0_20:49510441-49510464:+_5-3	ADNP	66	0
ADNP_CCDS13433.1_ex0_20:49510599-49510622:+_5-4	ADNP	417	147
ADNP_CCDS13433.1_ex0_20:49510830-49510853:+_5-5	ADNP	676	84
ADNP2_CCDS32853.1_ex2_18:77893683-77893706:-_5-1	ADNP2	452	164
ADNP2_CCDS32853.1_ex2_18:77893973-77893996:-_5-2	ADNP2	210	187
ADNP2_CCDS32853.1_ex2_18:77894424-77894447:-_5-3	ADNP2	442	278
ADNP2_CCDS32853.1_ex2_18:77894469-77894492:+_5-4	ADNP2	425	208
ADNP2_CCDS32853.1_ex2_18:77894775-77894798:+_5-5	ADNP2	158	0
ADO_CCDS7266.2_ex0_10:64564899-64564922:-_5-1	ADO	160	108
ADO_CCDS7266.2_ex0_10:64565001-64565024:-_5-2	ADO	369	113
ADO_CCDS7266.2_ex0_10:64565080-64565103:+_5-3	ADO	173	0
ADO_CCDS7266.2_ex0_10:64565113-64565136:+_5-4	ADO	449	266
ADO_CCDS7266.2_ex0_10:64565215-64565238:+_5-5	ADO	403	58
ADORA1_CCDS1434.1_ex0_1:203098161-203098184:+_5-1	ADORA1	212	110
ADORA1_CCDS1434.1_ex0_1:203098289-203098312:-_5-2	ADORA1	150	43
ADORA1_CCDS1434.1_ex0_1:203098302-203098325:-_5-3	ADORA1	335	127
ADORA1_CCDS1434.1_ex1_1:203134397-203134420:+_5-4	ADORA1	75	0
ADORA1_CCDS1434.1_ex1_1:203134486-203134509:+_5-5	ADORA1	175	0
ADORA2A_CCDS13826.1_ex0_22:24829516-24829539:+_5-1	ADORA2A	658	196
ADORA2A_CCDS13826.1_ex0_22:24829565-24829588:-_5-2	ADORA2A	389	126
ADORA2A_CCDS13826.1_ex1_22:24836555-24836578:+_5-3	ADORA2A	232	178
ADORA2A_CCDS13826.1_ex1_22:24836649-24836672:+_5-4	ADORA2A	99	0
ADORA2A_CCDS13826.1_ex1_22:24836668-24836691:+_5-5	ADORA2A	82	0
ADORA2B_CCDS11173.1_ex0_17:15848837-15848860:+_5-1	ADORA2B	794	243
ADORA2B_CCDS11173.1_ex0_17:15848854-15848877:-_5-2	ADORA2B	213	114
ADORA2B_CCDS11173.1_ex1_17:15878063-15878086:+_5-3	ADORA2B	301	28
ADORA2B_CCDS11173.1_ex1_17:15878235-15878258:-_5-4	ADORA2B	263	86
ADORA2B_CCDS11173.1_ex1_17:15878303-15878326:+_5-5	ADORA2B	395	432
ADORA3_CCDS41369.1_ex3_1:112031373-112031396:-_12-1	ADORA3	385	66
ADORA3_CCDS41369.1_ex3_1:112031411-112031434:-_12-2	ADORA3	157	0
ADORA3_CCDS41369.1_ex3_1:112031458-112031481:-_12-3	ADORA3	61	0
ADORA3_CCDS41369.1_ex3_1:112031517-112031540:+_12-4	ADORA3	114	162
ADORA3_CCDS41369.1_ex3_1:112031542-112031565:-_12-5	ADORA3	22	0
ADORA3_CCDS41369.1_ex3_1:112031595-112031618:-_12-6	ADORA3	369	98
ADORA3_CCDS41369.1_ex5_1:112106455-112106478:+_12-12	ADORA3	454	222
ADORA3_CCDS838.1_ex5_1:112045753-112045776:-_12-10	ADORA3	406	113
ADORA3_CCDS838.1_ex5_1:112045807-112045830:-_12-11	ADORA3	294	135
ADORA3_CCDS839.1_ex0_1:112042939-112042962:+_12-7	ADORA3	323	42
ADORA3_CCDS839.1_ex0_1:112043089-112043112:+_12-8	ADORA3	180	73
ADORA3_CCDS839.1_ex0_1:112043167-112043190:-_12-9	ADORA3	35	0
ADPGK_CCDS42057.1_ex2_15:73048702-73048725:+_5-1	ADPGK	564	174
ADPGK_CCDS42057.1_ex2_15:73048739-73048762:+_5-2	ADPGK	263	20
ADPGK_CCDS42057.1_ex3_15:73052845-73052868:-_5-3	ADPGK	578	161
ADPGK_CCDS42057.1_ex6_15:73075831-73075854:+_5-4	ADPGK	393	100
ADPGK_CCDS42057.1_ex6_15:73075854-73075877:+_5-5	ADPGK	677	293
ADPRH_CCDS2990.1_ex0_3:119301105-119301128:+_5-1	ADPRH	265	86
ADPRH_CCDS2990.1_ex0_3:119301139-119301162:+_5-2	ADPRH	293	90
ADPRH_CCDS2990.1_ex0_3:119301177-119301200:+_5-3	ADPRH	264	124
ADPRH_CCDS2990.1_ex1_3:119305236-119305259:-_5-4	ADPRH	339	148
ADPRH_CCDS2990.1_ex1_3:119305286-119305309:+_5-5	ADPRH	105	0
ADPRHL1_CCDS9535.1_ex3_13:114083355-114083378:-_5-1	ADPRHL1	377	41
ADPRHL1_CCDS9535.1_ex3_13:114083371-114083394:+_5-2	ADPRHL1	401	172
ADPRHL1_CCDS9535.1_ex4_13:114088129-114088152:-_5-3	ADPRHL1	601	330
ADPRHL1_CCDS9535.1_ex5_13:114098738-114098761:-_5-4	ADPRHL1	35	0
ADPRHL1_CCDS9535.1_ex5_13:114098761-114098784:-_5-5	ADPRHL1	684	397
ADPRHL2_CCDS402.1_ex0_1:36554638-36554661:-_5-1	ADPRHL2	93	0
ADPRHL2_CCDS402.1_ex1_1:36556919-36556942:+_5-2	ADPRHL2	482	233
ADPRHL2_CCDS402.1_ex2_1:36557332-36557355:-_5-3	ADPRHL2	61	0
ADPRHL2_CCDS402.1_ex2_1:36557391-36557414:-_5-4	ADPRHL2	237	77
ADPRHL2_CCDS402.1_ex3_1:36557505-36557528:-_5-5	ADPRHL2	98	0
ADPRM_CCDS11159.2_ex0_17:10608361-10608384:-_5-1	ADPRM	344	245
ADPRM_CCDS11159.2_ex0_17:10608397-10608420:+_5-2	ADPRM	54	0
ADPRM_CCDS11159.2_ex0_17:10608517-10608540:+_5-3	ADPRM	81	0
ADPRM_CCDS11159.2_ex0_17:10608544-10608567:+_5-4	ADPRM	156	0
ADPRM_CCDS11159.2_ex0_17:10608702-10608725:-_5-5	ADPRM	21	0
ADRA1A_CCDS34869.1_ex2_8:26721958-26721981:+_5-1	ADRA1A	397	0
ADRA1A_CCDS34869.1_ex2_8:26721991-26722014:-_5-2	ADRA1A	957	512
ADRA1A_CCDS34869.1_ex2_8:26722060-26722083:-_5-3	ADRA1A	460	222
ADRA1A_CCDS34869.1_ex2_8:26722210-26722233:-_5-4	ADRA1A	115	0
ADRA1A_CCDS34869.1_ex2_8:26722320-26722343:+_5-5	ADRA1A	89	0
ADRA1B_CCDS4347.1_ex0_5:159344210-159344233:-_5-1	ADRA1B	255	124
ADRA1B_CCDS4347.1_ex0_5:159344316-159344339:-_5-2	ADRA1B	365	256
ADRA1B_CCDS4347.1_ex0_5:159344469-159344492:+_5-3	ADRA1B	416	97
ADRA1B_CCDS4347.1_ex0_5:159344554-159344577:-_5-4	ADRA1B	419	72
ADRA1B_CCDS4347.1_ex0_5:159344676-159344699:+_5-5	ADRA1B	212	40
ADRA1D_CCDS13079.1_ex1_20:4228757-4228780:+_5-1	ADRA1D	449	169
ADRA1D_CCDS13079.1_ex1_20:4228862-4228885:+_5-2	ADRA1D	373	243
ADRA1D_CCDS13079.1_ex1_20:4228967-4228990:-_5-3	ADRA1D	825	601
ADRA1D_CCDS13079.1_ex1_20:4229078-4229101:-_5-4	ADRA1D	665	233
ADRA1D_CCDS13079.1_ex1_20:4229341-4229364:-_5-5	ADRA1D	893	245
ADRA2A_CCDS7569.2_ex0_10:112837968-112837991:-_5-1	ADRA2A	190	39
ADRA2A_CCDS7569.2_ex0_10:112838091-112838114:+_5-2	ADRA2A	288	176
ADRA2A_CCDS7569.2_ex0_10:112838107-112838130:+_5-3	ADRA2A	177	68
ADRA2A_CCDS7569.2_ex0_10:112838188-112838211:+_5-4	ADRA2A	502	145
ADRA2A_CCDS7569.2_ex0_10:112838354-112838377:-_5-5	ADRA2A	949	130
ADRA2B_CCDS56129.1_ex0_2:96781203-96781226:+_5-1	ADRA2B	345	295
ADRA2B_CCDS56129.1_ex0_2:96781278-96781301:+_5-2	ADRA2B	646	23
ADRA2B_CCDS56129.1_ex0_2:96781430-96781453:+_5-3	ADRA2B	268	283
ADRA2B_CCDS56129.1_ex0_2:96781467-96781490:+_5-4	ADRA2B	249	129
ADRA2B_CCDS56129.1_ex0_2:96781629-96781652:-_5-5	ADRA2B	755	329
ADRA2C_CCDS47004.1_ex0_4:3768419-3768442:+_5-1	ADRA2C	43	0
ADRA2C_CCDS47004.1_ex0_4:3768776-3768799:+_5-2	ADRA2C	0	0
ADRA2C_CCDS47004.1_ex0_4:3768830-3768853:-_5-3	ADRA2C	248	164
ADRA2C_CCDS47004.1_ex0_4:3768937-3768960:+_5-4	ADRA2C	373	171
ADRA2C_CCDS47004.1_ex0_4:3769103-3769126:+_5-5	ADRA2C	558	326
ADRB1_CCDS7586.1_ex0_10:115804377-115804400:-_5-1	ADRB1	511	106
ADRB1_CCDS7586.1_ex0_10:115804467-115804490:-_5-2	ADRB1	530	144
ADRB1_CCDS7586.1_ex0_10:115804535-115804558:+_5-3	ADRB1	188	0
ADRB1_CCDS7586.1_ex0_10:115804564-115804587:-_5-4	ADRB1	254	176
ADRB1_CCDS7586.1_ex0_10:115804596-115804619:-_5-5	ADRB1	270	74
ADRB2_CCDS4292.1_ex0_5:148206507-148206530:+_5-1	ADRB2	236	190
ADRB2_CCDS4292.1_ex0_5:148206563-148206586:-_5-2	ADRB2	160	200
ADRB2_CCDS4292.1_ex0_5:148206656-148206679:-_5-3	ADRB2	280	64
ADRB2_CCDS4292.1_ex0_5:148206726-148206749:+_5-4	ADRB2	0	0
ADRB2_CCDS4292.1_ex0_5:148206762-148206785:-_5-5	ADRB2	505	202
ADRB3_CCDS6099.1_ex1_8:37823440-37823463:+_5-1	ADRB3	765	481
ADRB3_CCDS6099.1_ex1_8:37823468-37823491:+_5-2	ADRB3	153	90
ADRB3_CCDS6099.1_ex1_8:37823542-37823565:+_5-3	ADRB3	439	186
ADRB3_CCDS6099.1_ex1_8:37823593-37823616:-_5-4	ADRB3	312	0
ADRB3_CCDS6099.1_ex1_8:37823750-37823773:+_5-5	ADRB3	106	0
ADRBK1_CCDS8156.1_ex10_11:67049395-67049418:-_5-5	ADRBK1	179	102
ADRBK1_CCDS8156.1_ex3_11:67046947-67046970:+_5-1	ADRBK1	170	56
ADRBK1_CCDS8156.1_ex5_11:67047335-67047358:-_5-2	ADRBK1	277	460
ADRBK1_CCDS8156.1_ex6_11:67048198-67048221:-_5-3	ADRBK1	305	31
ADRBK1_CCDS8156.1_ex7_11:67048586-67048609:+_5-4	ADRBK1	965	155
ADRBK2_CCDS13832.1_ex1_22:26000339-26000362:-_5-1	ADRBK2	136	0
ADRBK2_CCDS13832.1_ex10_22:26083499-26083522:-_5-4	ADRBK2	192	50
ADRBK2_CCDS13832.1_ex10_22:26083522-26083545:-_5-5	ADRBK2	238	0
ADRBK2_CCDS13832.1_ex3_22:26057577-26057600:-_5-2	ADRBK2	300	52
ADRBK2_CCDS13832.1_ex7_22:26070424-26070447:+_5-3	ADRBK2	131	101
ADRM1_CCDS13496.1_ex0_20:60878740-60878763:+_5-1	ADRM1	123	0
ADRM1_CCDS13496.1_ex0_20:60878809-60878832:+_5-2	ADRM1	92	14
ADRM1_CCDS13496.1_ex1_20:60879532-60879555:+_5-3	ADRM1	246	137
ADRM1_CCDS13496.1_ex1_20:60879568-60879591:-_5-4	ADRM1	1077	441
ADRM1_CCDS13496.1_ex3_20:60881759-60881782:+_5-5	ADRM1	728	497
ADSL_CCDS14001.1_ex0_22:40742659-40742682:+_5-1	ADSL	21	0
ADSL_CCDS14001.1_ex3_22:40750255-40750278:-_5-2	ADSL	12	66
ADSL_CCDS14001.1_ex3_22:40750276-40750299:-_5-3	ADSL	41	0
ADSL_CCDS14001.1_ex3_22:40750297-40750320:-_5-4	ADSL	107	168
ADSL_CCDS14001.1_ex4_22:40754960-40754983:+_5-5	ADSL	223	47
ADSS_CCDS1624.1_ex10_1:244600167-244600190:-_5-3	ADSS	25	0
ADSS_CCDS1624.1_ex11_1:244600984-244601007:+_5-4	ADSS	34	0
ADSS_CCDS1624.1_ex12_1:244614987-244615010:-_5-5	ADSS	0	0
ADSS_CCDS1624.1_ex7_1:244587312-244587335:+_5-1	ADSS	29	0
ADSS_CCDS1624.1_ex9_1:244595883-244595906:-_5-2	ADSS	147	0
ADSSL1_CCDS9990.1_ex1_14:105201350-105201373:+_5-1	ADSSL1	351	102
ADSSL1_CCDS9990.1_ex1_14:105201438-105201461:-_5-2	ADSSL1	490	0
ADSSL1_CCDS9990.1_ex3_14:105205706-105205729:-_5-3	ADSSL1	83	0
ADSSL1_CCDS9990.1_ex4_14:105206081-105206104:+_5-4	ADSSL1	161	32
ADSSL1_CCDS9990.1_ex5_14:105206935-105206958:+_5-5	ADSSL1	102	0
ADTRP_CCDS4521.1_ex3_6:11766562-11766585:+_5-1	ADTRP	25	0
ADTRP_CCDS4521.1_ex4_6:11768470-11768493:+_5-2	ADTRP	263	0
ADTRP_CCDS4521.1_ex4_6:11768498-11768521:-_5-3	ADTRP	553	280
ADTRP_CCDS4521.1_ex4_6:11768591-11768614:-_5-4	ADTRP	192	57
ADTRP_CCDS4521.1_ex5_6:11778863-11778886:-_5-5	ADTRP	283	98
AEBP1_CCDS5476.1_ex0_7:44144360-44144383:+_5-1	AEBP1	283	53
AEBP1_CCDS5476.1_ex0_7:44144447-44144470:-_5-2	AEBP1	434	452
AEBP1_CCDS5476.1_ex10_7:44149887-44149910:-_5-5	AEBP1	269	0
AEBP1_CCDS5476.1_ex2_7:44147037-44147060:+_5-3	AEBP1	83	0
AEBP1_CCDS5476.1_ex3_7:44147260-44147283:+_5-4	AEBP1	290	176
AEBP2_CCDS44841.1_ex1_12:19615569-19615592:-_5-1	AEBP2	224	101
AEBP2_CCDS44841.1_ex1_12:19615584-19615607:+_5-2	AEBP2	251	214
AEBP2_CCDS44841.1_ex1_12:19615615-19615638:+_5-3	AEBP2	65	39
AEBP2_CCDS44841.1_ex2_12:19626223-19626246:-_5-4	AEBP2	138	41
AEBP2_CCDS44841.1_ex3_12:19646794-19646817:-_5-5	AEBP2	409	130
AEN_CCDS10344.1_ex0_15:89169633-89169656:-_5-1	AEN	189	48
AEN_CCDS10344.1_ex0_15:89169804-89169827:-_5-2	AEN	874	118
AEN_CCDS10344.1_ex0_15:89169829-89169852:-_5-3	AEN	128	152
AEN_CCDS10344.1_ex0_15:89169894-89169917:-_5-4	AEN	613	242
AEN_CCDS10344.1_ex1_15:89172542-89172565:-_5-5	AEN	367	0
AES_CCDS12101.1_ex1_19:3054123-3054146:+_5-1	AES	355	0
AES_CCDS12101.1_ex2_19:3055684-3055707:-_5-2	AES	124	0
AES_CCDS12101.1_ex2_19:3055697-3055720:-_5-3	AES	117	133
AES_CCDS12101.1_ex4_19:3057723-3057746:+_5-4	AES	583	214
AES_CCDS12101.1_ex5_19:3061186-3061209:+_5-5	AES	619	101
AFAP1_CCDS3397.1_ex11_4:7840309-7840332:-_5-3	AFAP1	196	58
AFAP1_CCDS3397.1_ex12_4:7845045-7845068:+_5-4	AFAP1	192	0
AFAP1_CCDS3397.1_ex13_4:7857244-7857267:+_5-5	AFAP1	189	0
AFAP1_CCDS3397.1_ex7_4:7802348-7802371:-_5-1	AFAP1	914	403
AFAP1_CCDS3397.1_ex8_4:7811327-7811350:+_5-2	AFAP1	428	76
AFAP1L1_CCDS34274.1_ex3_5:148680777-148680800:-_5-1	AFAP1L1	321	89
AFAP1L1_CCDS34274.1_ex5_5:148685878-148685901:-_5-2	AFAP1L1	216	0
AFAP1L1_CCDS34274.1_ex7_5:148689545-148689568:-_5-3	AFAP1L1	256	71
AFAP1L1_CCDS34274.1_ex7_5:148689630-148689653:-_5-4	AFAP1L1	180	217
AFAP1L1_CCDS34274.1_ex9_5:148695403-148695426:+_5-5	AFAP1L1	584	185
AFAP1L2_CCDS31286.1_ex10_10:116068233-116068256:+_5-1	AFAP1L2	652	384
AFAP1L2_CCDS31286.1_ex11_10:116070121-116070144:+_5-2	AFAP1L2	315	0
AFAP1L2_CCDS31286.1_ex11_10:116070167-116070190:-_5-3	AFAP1L2	794	483
AFAP1L2_CCDS31286.1_ex13_10:116075431-116075454:+_5-4	AFAP1L2	303	71
AFAP1L2_CCDS31286.1_ex17_10:116100364-116100387:+_5-5	AFAP1L2	89	71
AFF1_CCDS3616.1_ex10_4:88035619-88035642:+_5-5	AFF1	283	139
AFF1_CCDS3616.1_ex2_4:87968362-87968385:+_5-1	AFF1	622	259
AFF1_CCDS3616.1_ex2_4:87968576-87968599:-_5-2	AFF1	397	76
AFF1_CCDS3616.1_ex2_4:87968641-87968664:-_5-3	AFF1	205	205
AFF1_CCDS3616.1_ex9_4:88029455-88029478:-_5-4	AFF1	315	38
AFF2_CCDS14684.1_ex10_X:148037361-148037384:-_5-3	AFF2	728	432
AFF2_CCDS14684.1_ex10_X:148037432-148037455:+_5-4	AFF2	28	0
AFF2_CCDS14684.1_ex10_X:148037505-148037528:-_5-5	AFF2	539	319
AFF2_CCDS14684.1_ex5_X:147924507-147924530:-_5-1	AFF2	110	0
AFF2_CCDS14684.1_ex7_X:147967498-147967521:-_5-2	AFF2	219	61
AFF3_CCDS33258.1_ex10_2:100210570-100210593:+_5-1	AFF3	384	41
AFF3_CCDS33258.1_ex10_2:100210724-100210747:-_5-2	AFF3	257	224
AFF3_CCDS33258.1_ex11_2:100217950-100217973:+_5-3	AFF3	503	65
AFF3_CCDS33258.1_ex18_2:100623253-100623276:+_5-4	AFF3	437	133
AFF3_CCDS33258.1_ex19_2:100623709-100623732:+_5-5	AFF3	134	0
AFF4_CCDS4164.1_ex10_5:132232732-132232755:-_5-1	AFF4	198	33
AFF4_CCDS4164.1_ex12_5:132234809-132234832:-_5-2	AFF4	83	0
AFF4_CCDS4164.1_ex16_5:132262855-132262878:+_5-3	AFF4	21	0
AFF4_CCDS4164.1_ex18_5:132269970-132269993:+_5-4	AFF4	543	334
AFF4_CCDS4164.1_ex18_5:132270095-132270118:-_5-5	AFF4	292	0
AFG3L2_CCDS11859.1_ex10_18:12359998-12360021:-_5-3	AFG3L2	36	0
AFG3L2_CCDS11859.1_ex11_18:12363799-12363822:-_5-4	AFG3L2	84	74
AFG3L2_CCDS11859.1_ex12_18:12367091-12367114:-_5-5	AFG3L2	167	85
AFG3L2_CCDS11859.1_ex8_18:12356731-12356754:+_5-1	AFG3L2	61	0
AFG3L2_CCDS11859.1_ex9_18:12358897-12358920:+_5-2	AFG3L2	138	0
AFM_CCDS3557.1_ex3_4:74351751-74351774:-_5-1	AFM	72	0
AFM_CCDS3557.1_ex4_4:74352743-74352766:+_5-2	AFM	343	0
AFM_CCDS3557.1_ex4_4:74352797-74352820:+_5-3	AFM	158	117
AFM_CCDS3557.1_ex6_4:74354454-74354477:+_5-4	AFM	118	187
AFM_CCDS3557.1_ex7_4:74357790-74357813:-_5-5	AFM	53	0
AFMID_CCDS32750.2_ex1_17:76187074-76187097:+_5-1	AFMID	248	227
AFMID_CCDS32750.2_ex2_17:76198621-76198644:+_5-2	AFMID	222	61
AFMID_CCDS32750.2_ex2_17:76198664-76198687:-_5-3	AFMID	213	130
AFMID_CCDS32750.2_ex4_17:76200757-76200780:+_5-4	AFMID	1051	419
AFMID_CCDS32750.2_ex4_17:76200786-76200809:-_5-5	AFMID	150	0
AFP_CCDS3556.1_ex2_4:74303981-74304004:-_5-1	AFP	1	0
AFP_CCDS3556.1_ex2_4:74304001-74304024:+_5-2	AFP	81	21
AFP_CCDS3556.1_ex3_4:74306444-74306467:-_5-3	AFP	149	95
AFP_CCDS3556.1_ex4_4:74308045-74308068:-_5-4	AFP	120	0
AFP_CCDS3556.1_ex6_4:74310784-74310807:-_5-5	AFP	238	199
AFTPH_CCDS1878.1_ex0_2:64778754-64778777:+_5-1	AFTPH	264	39
AFTPH_CCDS1878.1_ex0_2:64778970-64778993:+_5-2	AFTPH	617	392
AFTPH_CCDS1878.1_ex0_2:64779139-64779162:+_5-3	AFTPH	1	0
AFTPH_CCDS1878.1_ex0_2:64779585-64779608:+_5-4	AFTPH	138	77
AFTPH_CCDS1878.1_ex0_2:64779946-64779969:-_5-5	AFTPH	37	0
AGA_CCDS3829.1_ex4_4:178358623-178358646:-_5-1	AGA	40	0
AGA_CCDS3829.1_ex6_4:178360728-178360751:-_5-2	AGA	54	0
AGA_CCDS3829.1_ex6_4:178360765-178360788:-_5-3	AGA	112	19
AGA_CCDS3829.1_ex7_4:178361558-178361581:-_5-4	AGA	228	3
AGA_CCDS3829.1_ex8_4:178363401-178363424:-_5-5	AGA	120	0
AGAP1_CCDS2514.1_ex1_2:236617820-236617843:+_5-1	AGAP1	329	312
AGAP1_CCDS2514.1_ex4_2:236653334-236653357:+_5-2	AGAP1	689	61
AGAP1_CCDS2514.1_ex4_2:236653400-236653423:-_5-3	AGAP1	33	68
AGAP1_CCDS2514.1_ex5_2:236659000-236659023:+_5-4	AGAP1	472	133
AGAP1_CCDS2514.1_ex5_2:236659018-236659041:+_5-5	AGAP1	234	0
AGAP2_CCDS44932.1_ex13_12:58126639-58126662:-_5-1	AGAP2	402	141
AGAP2_CCDS44932.1_ex13_12:58126694-58126717:+_5-2	AGAP2	342	55
AGAP2_CCDS44932.1_ex14_12:58127944-58127967:-_5-3	AGAP2	416	0
AGAP2_CCDS44932.1_ex15_12:58128124-58128147:-_5-4	AGAP2	297	0
AGAP2_CCDS44932.1_ex17_12:58129150-58129173:-_5-5	AGAP2	391	44
AGAP3_CCDS43681.1_ex1_7:150813913-150813936:-_9-1	AGAP3	41	0
AGAP3_CCDS43681.1_ex2_7:150814195-150814218:-_9-2	AGAP3	394	51
AGAP3_CCDS43681.1_ex2_7:150814218-150814241:+_9-3	AGAP3	458	76
AGAP3_CCDS43681.1_ex5_7:150815316-150815339:-_9-4	AGAP3	288	74
AGAP3_CCDS43681.1_ex5_7:150815353-150815376:-_9-5	AGAP3	218	154
AGAP3_CCDS43681.1_ex5_7:150815380-150815403:+_9-6	AGAP3	224	1
AGAP3_CCDS43681.1_ex7_7:150817067-150817090:+_9-7	AGAP3	360	58
AGAP3_CCDS43681.1_ex7_7:150817206-150817229:-_9-8	AGAP3	421	91
AGAP3_CCDS43681.1_ex9_7:150825666-150825689:+_9-9	AGAP3	497	187
AGAP5_CCDS44439.1_ex7_10:75457302-75457325:-_2-2	AGAP5	151	122
AGAP6_CCDS44397.1_ex7_10:51768708-51768731:-_5-3	AGAP6	687	332
AGAP6_CCDS44397.1_ex7_10:51768810-51768833:-_5-5	AGAP6	303	47
AGAP7_CCDS41524.1_ex0_10:51465576-51465599:+_1-1	AGAP7	53	39
AGBL1_CCDS58398.1_ex2_15:86702235-86702258:+_5-1	AGBL1	386	0
AGBL1_CCDS58398.1_ex4_15:86790990-86791013:+_5-2	AGBL1	445	76
AGBL1_CCDS58398.1_ex5_15:86800136-86800159:-_5-3	AGBL1	416	196
AGBL1_CCDS58398.1_ex8_15:86807925-86807948:-_5-4	AGBL1	42	0
AGBL1_CCDS58398.1_ex8_15:86808032-86808055:-_5-5	AGBL1	103	44
AGBL2_CCDS7944.1_ex9_11:47711907-47711930:+_5-1	AGBL2	608	94
AGBL2_CCDS7944.1_ex9_11:47712015-47712038:+_5-2	AGBL2	346	136
AGBL2_CCDS7944.1_ex9_11:47712121-47712144:-_5-3	AGBL2	389	125
AGBL2_CCDS7944.1_ex9_11:47712210-47712233:+_5-4	AGBL2	43	0
AGBL2_CCDS7944.1_ex9_11:47712364-47712387:+_5-5	AGBL2	482	255
AGBL3_CCDS47718.1_ex2_7:134678268-134678291:-_5-1	AGBL3	216	2
AGBL3_CCDS47718.1_ex3_7:134701825-134701848:-_5-2	AGBL3	129	0
AGBL3_CCDS47718.1_ex5_7:134718972-134718995:+_5-3	AGBL3	253	242
AGBL3_CCDS47718.1_ex5_7:134719032-134719055:+_5-4	AGBL3	195	69
AGBL3_CCDS47718.1_ex5_7:134719649-134719672:+_5-5	AGBL3	337	48
AGBL4_CCDS44137.1_ex10_1:49711452-49711475:+_5-3	AGBL4	138	1
AGBL4_CCDS44137.1_ex11_1:50163020-50163043:-_5-4	AGBL4	373	67
AGBL4_CCDS44137.1_ex11_1:50163049-50163072:-_5-5	AGBL4	60	0
AGBL4_CCDS44137.1_ex7_1:49128851-49128874:-_5-1	AGBL4	142	0
AGBL4_CCDS44137.1_ex8_1:49332861-49332884:-_5-2	AGBL4	229	190
AGBL5_CCDS1732.3_ex1_2:27276402-27276425:-_5-1	AGBL5	459	103
AGBL5_CCDS1732.3_ex2_2:27276797-27276820:+_5-2	AGBL5	308	0
AGBL5_CCDS1732.3_ex3_2:27277644-27277667:-_5-3	AGBL5	221	0
AGBL5_CCDS1732.3_ex4_2:27278019-27278042:-_5-4	AGBL5	852	160
AGBL5_CCDS1732.3_ex4_2:27278106-27278129:-_5-5	AGBL5	338	108
AGER_CCDS4746.1_ex6_6:32150887-32150910:+_5-1	AGER	380	139
AGER_CCDS4746.1_ex8_6:32151325-32151348:+_5-2	AGER	249	57
AGER_CCDS4746.1_ex8_6:32151409-32151432:+_5-3	AGER	833	235
AGER_CCDS4746.1_ex8_6:32151454-32151477:+_5-4	AGER	353	41
AGER_CCDS4746.1_ex9_6:32151668-32151691:-_5-5	AGER	387	91
AGFG1_CCDS2467.1_ex0_2:228337249-228337272:-_5-1	AGFG1	321	187
AGFG1_CCDS2467.1_ex3_2:228388604-228388627:+_5-2	AGFG1	60	0
AGFG1_CCDS2467.1_ex4_2:228389481-228389504:+_5-3	AGFG1	42	0
AGFG1_CCDS2467.1_ex4_2:228389592-228389615:-_5-4	AGFG1	92	57
AGFG1_CCDS2467.1_ex6_2:228398386-228398409:+_5-5	AGFG1	38	26
AGFG2_CCDS5697.1_ex0_7:100137121-100137144:+_5-1	AGFG2	331	0
AGFG2_CCDS5697.1_ex1_7:100146458-100146481:-_5-2	AGFG2	269	132
AGFG2_CCDS5697.1_ex1_7:100146516-100146539:+_5-3	AGFG2	410	168
AGFG2_CCDS5697.1_ex3_7:100151059-100151082:-_5-4	AGFG2	11	0
AGFG2_CCDS5697.1_ex4_7:100151726-100151749:+_5-5	AGFG2	246	1
AGGF1_CCDS4035.1_ex1_5:76330251-76330274:+_5-1	AGGF1	61	0
AGGF1_CCDS4035.1_ex2_5:76331501-76331524:-_5-2	AGGF1	271	0
AGGF1_CCDS4035.1_ex4_5:76335364-76335387:+_5-3	AGGF1	164	0
AGGF1_CCDS4035.1_ex4_5:76335451-76335474:-_5-4	AGGF1	23	46
AGGF1_CCDS4035.1_ex5_5:76342206-76342229:+_5-5	AGGF1	153	382
AGK_CCDS5865.1_ex3_7:141301036-141301059:-_5-1	AGK	93	104
AGK_CCDS5865.1_ex5_7:141313956-141313979:+_5-2	AGK	135	64
AGK_CCDS5865.1_ex6_7:141315303-141315326:-_5-3	AGK	413	33
AGK_CCDS5865.1_ex6_7:141315330-141315353:+_5-4	AGK	151	65
AGK_CCDS5865.1_ex8_7:141333724-141333747:+_5-5	AGK	340	0
AGL_CCDS759.1_ex10_1:100343251-100343274:+_5-1	AGL	57	36
AGL_CCDS759.1_ex10_1:100343366-100343389:-_5-2	AGL	224	0
AGL_CCDS759.1_ex12_1:100346219-100346242:+_5-3	AGL	96	19
AGL_CCDS759.1_ex12_1:100346307-100346330:-_5-4	AGL	1	0
AGL_CCDS759.1_ex14_1:100346863-100346886:+_5-5	AGL	69	134
AGMAT_CCDS160.1_ex4_1:15906590-15906613:+_5-1	AGMAT	92	0
AGMAT_CCDS160.1_ex5_1:15909786-15909809:+_5-2	AGMAT	210	23
AGMAT_CCDS160.1_ex5_1:15909825-15909848:-_5-3	AGMAT	450	183
AGMAT_CCDS160.1_ex5_1:15909868-15909891:-_5-4	AGMAT	535	212
AGMAT_CCDS160.1_ex6_1:15911300-15911323:+_5-5	AGMAT	270	133
AGMO_CCDS34604.1_ex10_7:15584395-15584418:-_5-1	AGMO	426	47
AGMO_CCDS34604.1_ex10_7:15584415-15584438:-_5-2	AGMO	176	59
AGMO_CCDS34604.1_ex11_7:15599786-15599809:-_5-3	AGMO	185	112
AGMO_CCDS34604.1_ex11_7:15599804-15599827:+_5-4	AGMO	202	134
AGMO_CCDS34604.1_ex11_7:15599845-15599868:-_5-5	AGMO	378	179
AGO1_CCDS398.1_ex1_1:36354151-36354174:+_5-1	AGO1	189	0
AGO1_CCDS398.1_ex2_1:36358261-36358284:-_5-2	AGO1	650	190
AGO1_CCDS398.1_ex5_1:36359727-36359750:-_5-3	AGO1	197	0
AGO1_CCDS398.1_ex8_1:36367124-36367147:+_5-4	AGO1	233	112
AGO1_CCDS398.1_ex9_1:36367647-36367670:-_5-5	AGO1	519	30
AGO2_CCDS55279.1_ex10_8:141567216-141567239:-_5-3	AGO2	183	253
AGO2_CCDS55279.1_ex14_8:141572593-141572616:+_5-4	AGO2	159	0
AGO2_CCDS55279.1_ex14_8:141572640-141572663:+_5-5	AGO2	635	296
AGO2_CCDS55279.1_ex8_8:141566067-141566090:+_5-1	AGO2	106	0
AGO2_CCDS55279.1_ex9_8:141566301-141566324:+_5-2	AGO2	664	118
AGO3_CCDS399.1_ex6_1:36474335-36474358:+_5-1	AGO3	81	105
AGO3_CCDS399.1_ex7_1:36474509-36474532:+_5-2	AGO3	29	0
AGO3_CCDS399.1_ex8_1:36475158-36475181:+_5-3	AGO3	90	45
AGO3_CCDS399.1_ex9_1:36479323-36479346:+_5-4	AGO3	157	0
AGO3_CCDS399.1_ex9_1:36479337-36479360:-_5-5	AGO3	172	127
AGO4_CCDS397.1_ex2_1:36288502-36288525:+_5-1	AGO4	674	227
[truncated: 88,710 more rows]
