# Supplementary material for: Heparan sulfates are critical regulators of the inhibitory megakaryocyte-platelet receptor G6b-B
Source: eLife. 2019 Aug 22;8:e46840. doi: 10.7554/eLife.46840 (PMC6742478; doi:10.7554/eLife.46840)
Supplement: Figure 3—source data 4. [file elife-46840-fig3-data4.txt]

id	num	neg|score	neg|p-value	neg|fdr	neg|rank	neg|goodsgrna	neg|lfc	pos|score	pos|p-value	pos|fdr	pos|rank	pos|goodsgrna	pos|lfc
IL4	5	1.9975e-05	8.7719e-05	0.530378	1	5	-6.2539	0.99998	0.99998	0.999978	18003	0	-6.2539
SLC12A9	5	2.8021e-05	0.00013007	0.530378	2	3	-0.51686	0.15364	0.32414	0.999978	5710	1	-0.51686
RFXAP	5	3.4282e-05	0.00016251	0.530378	3	2	-0.42969	0.0079048	0.031878	0.835841	675	2	-0.42969
LDHAL6A	5	3.7238e-05	0.00017956	0.530378	4	4	-6.5547	0.95485	0.95508	0.999978	17108	0	-6.5547
YBX3	6	4.0992e-05	0.00022741	0.530378	5	5	-7.2381	0.96814	0.96823	0.999978	17343	0	-7.2381
RHOA	5	5.8743e-05	0.00027306	0.530378	6	5	-6.2965	0.99994	0.99995	0.999978	18002	0	-6.2965
BPNT1	5	7.4814e-05	0.0003418	0.530378	7	5	-5.9686	0.99993	0.99993	0.999978	18001	0	-5.9686
MAPK14	5	7.624e-05	0.00034675	0.530378	8	5	-6.417	0.99992	0.99993	0.999978	18000	0	-6.417
TACSTD2	5	8.406e-05	0.0003869	0.530378	9	3	-1.8282	0.86723	0.88262	0.999978	15782	1	-1.8282
LRRC56	5	8.6384e-05	0.00039515	0.530378	10	3	-0.95761	0.91103	0.91321	0.999978	16346	1	-0.95761
HIST1H3H	5	9.6833e-05	0.00044465	0.530378	11	4	-2.7375	0.41499	0.60901	0.999978	10644	1	-2.7375
KCNT2	5	0.00010535	0.00048314	0.530378	12	5	-6.0454	0.99989	0.9999	0.999978	17999	0	-6.0454
GPR25	5	0.00010787	0.00049194	0.530378	13	2	-0.37836	0.87154	0.88523	0.999978	15836	1	-0.37836
TMEM229B	5	0.00011119	0.00050349	0.530378	14	3	-6.3878	0.34857	0.56397	0.999978	9833	2	-6.3878
EIF4E3	8	0.00011381	0.00080322	0.536991	15	8	-4.6579	0.99989	0.99988	0.999978	17998	0	-4.6579
MYD88	5	0.00011645	0.00053044	0.530378	16	4	-6.7509	0.94632	0.94651	0.999978	16933	0	-6.7509
SYT7	5	0.00012066	0.00054254	0.530378	17	2	0.20699	0.5591	0.71133	0.999978	12482	2	0.20699
CEACAM16	5	0.00012574	0.00056564	0.530378	18	2	0.38008	0.28883	0.4971	0.999978	8678	3	0.38008
KDM6B	5	0.00012574	0.00056564	0.530378	19	4	-7.1019	0.94658	0.94676	0.999978	16944	0	-7.1019
UBE2R2	5	0.0001329	0.00060468	0.530378	20	5	-5.9286	0.99987	0.99987	0.999978	17997	0	-5.9286
METTL24	5	0.00013868	0.00063163	0.530378	21	3	-6.2322	0.63316	0.76714	0.999978	13507	1	-6.2322
SLC25A6	5	0.0001401	0.00063713	0.530378	22	1	0.81798	0.15518	0.3262	0.999978	5741	3	0.81798
CSRP3	5	0.0001427	0.00064813	0.530378	23	4	-7.3542	0.99009	0.99016	0.999978	17755	0	-7.3542
CSF3R	5	0.00018195	0.00084117	0.536991	24	4	-7.0282	0.87645	0.88832	0.999978	15897	1	-7.0282
FHL3	5	0.00018195	0.00084117	0.536991	25	5	-6.2642	0.99969	0.99969	0.999978	17992	0	-6.2642
PDP1	5	0.00019613	0.00090002	0.536991	26	4	-0.82972	0.42481	0.61572	0.999978	10757	1	-0.82972
TCF19	5	0.00019804	0.00090771	0.536991	27	3	-5.8126	0.55144	0.70569	0.999978	12392	2	-5.8126
EPHA8	5	0.00020148	0.00092256	0.536991	28	5	-6.5192	0.99219	0.99226	0.999978	17805	0	-6.5192
LAMP1	4	0.00022188	0.00082137	0.536991	29	3	-7.0959	0.11757	0.24889	0.999978	4839	1	-7.0959
SCN3A	5	0.00022439	0.001026	0.536991	30	5	-6.3378	0.99978	0.99978	0.999978	17995	0	-6.3378
DHX16	5	0.00022439	0.001026	0.536991	31	5	-5.7718	0.99978	0.99978	0.999978	17996	0	-5.7718
ERGIC3	5	0.0002296	0.0010469	0.536991	32	3	-7.2607	0.17941	0.35835	0.999978	6306	1	-7.2607
TDRD5	5	0.00023259	0.0010612	0.536991	33	4	-6.5634	0.97891	0.97906	0.999978	17544	0	-6.5634
AGPAT6	5	0.00023259	0.0010612	0.536991	34	4	-6.6147	0.98428	0.98439	0.999978	17637	0	-6.6147
WDR6	5	0.00023612	0.0010738	0.536991	35	4	-7.2553	0.96491	0.96513	0.999978	17292	0	-7.2553
FASLG	4	0.00024656	0.00090716	0.536991	36	1	0.78988	0.049168	0.12782	0.985963	2508	3	0.78988
MYO7B	5	0.00024661	0.0011228	0.545206	37	3	-5.5299	0.33251	0.54951	0.999978	9576	2	-5.5299
HFE2	5	0.00025216	0.0011508	0.545206	38	1	0.11601	0.60426	0.74515	0.999978	13129	2	0.11601
NPL	5	0.00027507	0.001263	0.583016	39	5	-5.526	0.99972	0.99972	0.999978	17994	0	-5.526
SERPINB8	13	0.00028114	0.0023888	0.673192	40	11	-4.768	0.15239	0.42415	0.999978	5680	1	-4.768
MTO1	5	0.00028728	0.0013213	0.594678	41	5	-7.0027	0.99971	0.99971	0.999978	17993	0	-7.0027
CITED4	5	0.00031802	0.0014566	0.612624	42	5	-2.3202	0.9945	0.99454	0.999978	17862	0	-2.3202
ZNF620	5	0.00032128	0.0014676	0.612624	43	5	-5.7102	0.99968	0.99968	0.999978	17991	0	-5.7102
MMP7	5	0.00032128	0.0014676	0.612624	44	5	-6.6077	0.99968	0.99968	0.999978	17990	0	-6.6077
CST2	5	0.00032771	0.0014973	0.612624	45	5	-6.8326	0.99943	0.99942	0.999978	17986	0	-6.8326
ZBTB6	5	0.00034947	0.0015919	0.636854	46	5	-5.9014	0.99965	0.99965	0.999978	17989	0	-5.9014
DLL1	5	0.00036422	0.001654	0.638614	47	3	-0.85293	0.01013	0.040026	0.846756	836	1	-0.85293
SLC6A18	5	0.00038022	0.0017206	0.639307	48	3	-5.6865	0.74533	0.82754	0.999978	14688	1	-5.6865
DPYSL4	5	0.00038974	0.0017684	0.639307	49	4	-2.9505	0.34148	0.55926	0.999978	9745	1	-2.9505
E2F4	5	0.0003919	0.0017756	0.639307	50	5	-7.1606	0.99294	0.993	0.999978	17822	0	-7.1606
STMN4	5	0.00040381	0.0018317	0.646573	51	4	-7.1549	0.88242	0.89221	0.999978	15971	1	-7.1549
DFNB31	5	0.00041635	0.0018921	0.648888	52	3	-7.1491	0.90638	0.9094	0.999978	16278	1	-7.1491
LINGO4	5	0.00042024	0.0019103	0.648888	53	1	-0.3038	0.43844	0.62519	0.999978	10943	2	-0.3038
CKB	5	0.00043228	0.0019741	0.654815	54	2	-0.085541	0.53861	0.69627	0.999978	12214	2	-0.085541
TRO	14	0.00043614	0.0037164	0.716239	55	9	-1.8039	0.76722	0.93782	0.999978	14847	2	-1.8039
C11orf91	4	0.00046375	0.0016672	0.638614	56	3	-6.9371	0.96038	0.96022	0.999978	17213	0	-6.9371
TIGIT	5	0.00047204	0.0021506	0.673192	57	5	-6.5012	0.99427	0.9943	0.999978	17857	0	-6.5012
UBXN2B	5	0.00047204	0.0021506	0.673192	58	5	-5.4527	0.99953	0.99952	0.999978	17988	0	-5.4527
TULP1	5	0.00047627	0.002177	0.673192	59	2	1.1531	0.020948	0.0707	0.946143	1329	3	1.1531
C11orf16	5	0.00049939	0.0022843	0.673192	60	3	-5.9151	0.96188	0.96206	0.999978	17236	0	-5.9151
DAB2IP	5	0.00053228	0.0024185	0.673192	61	3	-0.57263	0.9749	0.97507	0.999978	17460	0	-0.57263
C15orf41	5	0.0005429	0.002468	0.673192	62	4	-6.2754	0.14695	0.31495	0.999978	5558	1	-6.2754
GPR64	5	0.0005429	0.002468	0.673192	63	4	-6.5371	0.92017	0.92103	0.999978	16501	1	-6.5371
STK33	4	0.00055581	0.0020005	0.654815	64	4	-5.9286	0.99944	0.99946	0.999978	17987	0	-5.9286
CHTF8	5	0.00055996	0.0025362	0.681469	65	4	-6.4073	0.591	0.7351	0.999978	12919	1	-6.4073
HIAT1	5	0.00059931	0.0027105	0.707203	66	4	-7.0218	0.49662	0.66597	0.999978	11663	1	-7.0218
CCDC77	5	0.00062001	0.0027985	0.709594	67	5	-5.9686	0.99938	0.99937	0.999978	17985	0	-5.9686
IQCB1	4	0.00067993	0.0024674	0.673192	68	4	-5.5437	0.99932	0.99933	0.999978	17984	0	-5.5437
SLC39A11	5	0.00068219	0.0030773	0.716239	69	4	-6.2212	0.97241	0.97255	0.999978	17423	0	-6.2212
NAPB	5	0.00070033	0.0031499	0.716239	70	4	-4.5743	0.54785	0.703	0.999978	12350	1	-4.5743
RNF220	5	0.00070407	0.0031681	0.716239	71	2	-0.0060452	0.37642	0.58277	0.999978	10151	1	-0.0060452
C4orf40	5	0.00070541	0.0031719	0.716239	72	4	-6.165	0.72012	0.81891	0.999978	14511	1	-6.165
RIOK3	5	0.00070609	0.0031755	0.716239	73	5	-5.4898	0.99929	0.99929	0.999978	17983	0	-5.4898
KDELR2	5	0.00070609	0.0031755	0.716239	74	5	-5.6784	0.99929	0.99929	0.999978	17982	0	-5.6784
TMEM174	5	0.0007141	0.003206	0.716239	75	3	-7.0345	0.40997	0.60566	0.999978	10573	2	-7.0345
SLC24A5	4	0.00074612	0.0027017	0.707203	76	4	-6.2965	0.99925	0.99926	0.999978	17981	0	-6.2965
BANK1	5	0.00075634	0.0033941	0.716239	77	4	-6.5721	0.67772	0.80197	0.999978	14131	1	-6.5721
KRTAP4-6	3	0.0007598	0.002226	0.673192	78	3	-7.5645	0.99353	0.99365	0.999978	17841	0	-7.5645
C16orf45	5	0.0007619	0.0034199	0.716239	79	4	-6.455	0.8118	0.8541	0.999978	15226	1	-6.455
ZCCHC16	5	0.00077292	0.00347	0.716239	80	5	-5.3883	0.99923	0.99923	0.999978	17980	0	-5.3883
IL2RG	5	0.00077315	0.0034716	0.716239	81	4	-5.508	0.95419	0.95439	0.999978	17097	0	-5.508
DSTYK	5	0.00078174	0.0035156	0.716239	82	3	-7.0155	0.94093	0.94112	0.999978	16842	0	-7.0155
BLVRB	5	0.00078174	0.0035156	0.716239	83	4	-7.0155	0.8483	0.87183	0.999978	15577	1	-7.0155
SMIM3	3	0.00080165	0.0023415	0.673192	84	2	-7.5514	0.12193	0.22663	0.999978	4940	1	-7.5514
SLC35A1	5	0.00080278	0.0036036	0.716239	85	5	-5.0171	0.9992	0.99921	0.999978	17979	0	-5.0171
GRM3	5	0.0008074	0.0036273	0.716239	86	3	-6.8181	0.5897	0.73413	0.999978	12902	2	-6.8181
NUP210	5	0.00084035	0.0037653	0.716239	87	1	-0.065819	0.43939	0.62586	0.999978	10954	1	-0.065819
ASB11	5	0.00084035	0.0037653	0.716239	88	2	-0.40896	0.97617	0.97636	0.999978	17491	0	-0.40896
GLIS2	5	0.00085352	0.0038143	0.716239	89	2	0.53308	0.26549	0.4684	0.999978	8189	3	0.53308
C7orf60	5	0.00085608	0.0038187	0.716239	90	5	-6.1418	0.99914	0.99915	0.999978	17977	0	-6.1418
MORF4L2	5	0.00085608	0.0038187	0.716239	91	5	-5.4146	0.99914	0.99915	0.999978	17978	0	-5.4146
MDH1	5	0.00087225	0.0038847	0.716239	92	5	-5.0915	0.99913	0.99913	0.999978	17976	0	-5.0915
INMT	5	0.00088221	0.0039259	0.716239	93	3	-6.4266	0.7332	0.82328	0.999978	14596	1	-6.4266
CELF6	5	0.00088554	0.003938	0.716239	94	3	-6.9898	0.58057	0.72725	0.999978	12778	2	-6.9898
SIRT1	5	0.00090006	0.004004	0.716239	95	4	-6.417	0.34108	0.559	0.999978	9741	1	-6.417
CSMD1	5	0.00091451	0.0040596	0.716239	96	2	0.33161	0.29545	0.50518	0.999978	8813	2	0.33161
ZNF568	10	0.00091659	0.0062506	0.716239	97	9	-1.9519	0.22848	0.50963	0.999978	7415	1	-1.9519
ATP8B3	5	0.00092435	0.0041096	0.716239	98	3	-0.70272	0.59391	0.73732	0.999978	12969	2	-0.70272
TRAPPC6B	5	0.00094422	0.0041998	0.716239	99	5	-4.768	0.99906	0.99906	0.999978	17974	0	-4.768
GRK4	5	0.00094422	0.0041998	0.716239	100	5	-5.2478	0.99906	0.99906	0.999978	17973	0	-5.2478
RAB21	3	0.00094737	0.002755	0.708557	101	3	-0.6513	0.94623	0.94643	0.999978	16931	0	-0.6513
TES	5	0.0009623	0.0042806	0.716239	102	4	-6.5012	0.58754	0.73251	0.999978	12863	1	-6.5012
CHRNB4	5	0.00096925	0.0043131	0.716239	103	5	-6.9703	0.9939	0.99392	0.999978	17846	0	-6.9703
CIT	5	0.00097367	0.0043376	0.716239	104	5	-6.2539	0.99903	0.99903	0.999978	17972	0	-6.2539
ADAMTS6	5	0.00098035	0.0043741	0.716239	105	3	-6.2539	0.13995	0.30544	0.999978	5374	2	-6.2539
SPG20	5	0.00099653	0.0044412	0.716239	106	3	-6.9637	0.79638	0.84732	0.999978	15089	1	-6.9637
ZDHHC13	5	0.00099748	0.0044462	0.716239	107	5	-4.768	0.999	0.99901	0.999978	17969	0	-4.768
ADIPOR2	5	0.00099748	0.0044462	0.716239	108	5	-5.4527	0.999	0.99901	0.999978	17971	0	-5.4527
PPIL2	5	0.00099748	0.0044462	0.716239	109	5	-4.6744	0.999	0.99901	0.999978	17970	0	-4.6744
LRRC8D	5	0.0010193	0.0045397	0.716239	110	5	-4.9117	0.9984	0.99841	0.999978	17947	0	-4.9117
MUSTN1	5	0.0010193	0.0045397	0.716239	111	5	-5.8736	0.99852	0.99851	0.999978	17952	0	-5.8736
CDYL	5	0.0010215	0.0045485	0.716239	112	4	-6.9571	0.80583	0.85143	0.999978	15167	1	-6.9571
ZDHHC19	5	0.0010363	0.0046183	0.716239	113	3	-6.6231	0.90133	0.90548	0.999978	16197	1	-6.6231
TMED3	5	0.0010547	0.0047157	0.716239	114	3	-6.9504	0.34007	0.55829	0.999978	9728	2	-6.9504
QSER1	5	0.0010724	0.0047872	0.716239	115	5	-5.6459	0.99893	0.99893	0.999978	17968	0	-5.6459
LRRN4CL	5	0.0010777	0.0048202	0.716239	116	2	0.34273	0.2879	0.49596	0.999978	8652	3	0.34273
TAS1R1	5	0.0010923	0.0048883	0.716239	117	3	-0.58664	0.16922	0.34501	0.999978	6046	1	-0.58664
FAM50A	5	0.0010987	0.0049147	0.716239	118	5	-5.0171	0.9989	0.99891	0.999978	17967	0	-5.0171
FAM220A	5	0.0011075	0.0049565	0.716239	119	3	-4.9915	0.0032183	0.013746	0.69123	354	2	-4.9915
ELF2	5	0.0011152	0.0049906	0.716239	120	5	-5.8594	0.99888	0.99889	0.999978	17966	0	-5.8594
KCNQ3	5	0.0011166	0.0049945	0.716239	121	3	-6.9371	0.26611	0.46918	0.999978	8201	2	-6.9371
DDX3Y	5	0.0011296	0.0050462	0.716239	122	4	-6.6642	0.98744	0.98751	0.999978	17695	0	-6.6642
RBBP9	5	0.0011327	0.0050632	0.716239	123	5	-4.8272	0.99887	0.99887	0.999978	17965	0	-4.8272
SNTB2	5	0.0011427	0.0051078	0.716239	124	4	-6.9303	0.87514	0.8875	0.999978	15880	1	-6.9303
AQP10	5	0.0011483	0.0051353	0.716239	125	3	-4.6418	0.22359	0.41545	0.999978	7307	1	-4.6418
SELL	5	0.0011814	0.0052623	0.716239	126	5	-4.8272	0.99882	0.99882	0.999978	17963	0	-4.8272
RAD1	5	0.0011814	0.0052623	0.716239	127	5	-4.3096	0.99882	0.99882	0.999978	17964	0	-4.3096
KLHL41	5	0.0011814	0.0052623	0.716239	128	5	-4.768	0.99882	0.99882	0.999978	17962	0	-4.768
CASP8	5	0.0012014	0.005358	0.716239	129	4	-5.9421	0.65132	0.78132	0.999978	13776	1	-5.9421
SHCBP1	5	0.0012043	0.0053704	0.716239	130	3	-2.7454	0.60971	0.74926	0.999978	13192	2	-2.7454
SYPL2	5	0.0012337	0.0054911	0.716239	131	3	-6.9099	0.54809	0.70319	0.999978	12355	2	-6.9099
LRRC24	5	0.0012466	0.0055434	0.716239	132	4	-1.4968	0.95806	0.95825	0.999978	17165	0	-1.4968
CYB561D2	5	0.00127	0.0056484	0.716239	133	4	-6.2965	0.60494	0.74565	0.999978	13135	1	-6.2965
MTM1	5	0.001272	0.0056539	0.716239	134	4	-6.9031	0.94836	0.94856	0.999978	16981	0	-6.9031
KIAA1755	5	0.0012883	0.0057215	0.716239	135	4	-6.417	0.98174	0.98189	0.999978	17597	0	-6.417
KIRREL	5	0.0012883	0.0057215	0.716239	136	1	0.44167	0.22807	0.42123	0.999978	7404	3	0.44167
TCP11L1	5	0.0012924	0.0057413	0.716239	137	5	-5.9014	0.99871	0.99871	0.999978	17961	0	-5.9014
ZMYM2	4	0.0012957	0.0046711	0.716239	138	4	-5.8875	0.9987	0.9987	0.999978	17960	0	-5.8875
LEAP2	5	0.0013091	0.0058161	0.716239	139	5	-2.0349	0.99869	0.99869	0.999978	17959	0	-2.0349
CBLN1	5	0.001311	0.005826	0.716239	140	2	-0.40126	0.29084	0.49955	0.999978	8724	2	-0.40126
TTC39A	5	0.001311	0.005826	0.716239	141	4	-6.368	0.91909	0.92006	0.999978	16472	1	-6.368
TCEAL7	5	0.0013342	0.0059256	0.716239	142	5	-4.6085	0.99867	0.99866	0.999978	17958	0	-4.6085
C11orf63	5	0.0013342	0.0059256	0.716239	143	5	-2.1704	0.99867	0.99866	0.999978	17957	0	-2.1704
ENG	5	0.0013342	0.0059261	0.716239	144	3	-6.8892	0.43537	0.62306	0.999978	10900	1	-6.8892
COLQ	5	0.0013342	0.0059261	0.716239	145	3	-6.8892	0.14532	0.31276	0.999978	5519	2	-6.8892
ZFP14	5	0.0013569	0.006013	0.716239	146	5	-4.7979	0.99864	0.99863	0.999978	17956	0	-4.7979
LINGO2	5	0.0013591	0.0060202	0.716239	147	4	-5.508	0.97925	0.9794	0.999978	17549	0	-5.508
S100A8	5	0.0013723	0.0060719	0.716239	148	2	-0.43203	0.36145	0.57257	0.999978	9974	2	-0.43203
GALNTL6	5	0.0013773	0.00609	0.716239	149	5	-5.1389	0.99862	0.99861	0.999978	17955	0	-5.1389
MAF1	5	0.0014057	0.0061929	0.716239	150	3	-6.8753	0.96238	0.96256	0.999978	17249	0	-6.8753
EFR3A	5	0.0014104	0.0062116	0.716239	151	4	-6.1764	0.24817	0.44681	0.999978	7837	1	-6.1764
BCL2L13	12	0.0014113	0.0099513	0.787663	152	7	-4.7375	0.023088	0.10794	0.98141	1429	5	-4.7375
RAB11FIP5	5	0.0014283	0.0062965	0.716239	153	1	1.0881	0.086057	0.22257	0.999978	3893	4	1.0881
CTNNA3	5	0.0014461	0.0063733	0.716239	154	5	-6.8683	0.99775	0.99773	0.999978	17933	0	-6.8683
FRYL	5	0.001456	0.0064134	0.716239	155	4	-5.9151	0.80624	0.85161	0.999978	15174	1	-5.9151
SPRTN	5	0.0014569	0.0064183	0.716239	156	5	-5.1389	0.99854	0.99854	0.999978	17954	0	-5.1389
BMP5	4	0.0014677	0.0052909	0.716239	157	4	-5.1849	0.99853	0.99855	0.999978	17953	0	-5.1849
COL16A1	5	0.0014683	0.0064689	0.716239	158	2	0.10131	0.31606	0.52997	0.999978	9229	2	0.10131
FXYD4	5	0.0014842	0.0065283	0.716239	159	2	0.1896	0.45069	0.63364	0.999978	11076	2	0.1896
DNAJA2	5	0.0014879	0.0065481	0.716239	160	5	-4.7375	0.99851	0.99851	0.999978	17951	0	-4.7375
KIAA0895	5	0.0014934	0.0065701	0.716239	161	4	-6.8612	0.78537	0.84282	0.999978	15001	1	-6.8612
TP63	5	0.001499	0.0065965	0.716239	162	3	-1.1315	0.82682	0.86103	0.999978	15370	1	-1.1315
CEND1	5	0.001499	0.0065965	0.716239	163	3	-1.4392	0.73582	0.82418	0.999978	14620	1	-1.4392
MORC2	4	0.001503	0.0054246	0.716239	164	4	-6.6147	0.9758	0.97579	0.999978	17484	0	-6.6147
TNF	5	0.0015075	0.006635	0.716239	165	4	-6.6884	0.89712	0.9024	0.999978	16154	1	-6.6884
ZNF14	5	0.001528	0.0067225	0.716239	166	5	-4.9388	0.99847	0.99848	0.999978	17949	0	-4.9388
NAA15	5	0.001528	0.0067225	0.716239	167	5	-4.3505	0.99847	0.99848	0.999978	17950	0	-4.3505
CCDC64B	5	0.0015313	0.0067329	0.716239	168	3	-0.89539	0.94743	0.94761	0.999978	16958	0	-0.89539
CORO1B	5	0.0015402	0.0067643	0.716239	169	1	-0.050828	0.092669	0.23647	0.999978	4113	2	-0.050828
SPTBN4	5	0.0015514	0.0068138	0.716239	170	4	-6.8541	0.98886	0.98894	0.999978	17723	0	-6.8541
UNC80	5	0.0015514	0.0068138	0.716239	171	4	-6.8541	0.96239	0.96258	0.999978	17250	0	-6.8541
ABR	11	0.0015548	0.010357	0.787663	172	7	-5.8452	0.908	0.97044	0.999978	16306	2	-5.8452
RERGL	5	0.0015591	0.0068429	0.716239	173	4	-6.0329	0.9442	0.94439	0.999978	16893	0	-6.0329
CDC42EP4	5	0.0015931	0.006981	0.721732	174	5	-5.7102	0.99841	0.99841	0.999978	17948	0	-5.7102
STAT3	5	0.0015962	0.0069964	0.721732	175	1	0.13988	0.31033	0.52305	0.999978	9107	1	0.13988
ECT2	5	0.0016045	0.0070382	0.721732	176	5	-4.1793	0.9984	0.9984	0.999978	17946	0	-4.1793
CTDSP1	5	0.0016094	0.0070558	0.721732	177	4	-6.847	0.35698	0.56958	0.999978	9924	1	-6.847
TMEM150C	5	0.0016469	0.0072169	0.730488	178	3	-2.7507	0.069202	0.18597	0.999978	3292	1	-2.7507
MESP1	5	0.0016521	0.0072411	0.730488	179	4	-1.3075	0.98861	0.98868	0.999978	17715	0	-1.3075
NCAM2	5	0.0016564	0.0072631	0.730488	180	4	-5.8016	0.97218	0.97232	0.999978	17421	0	-5.8016
DNAJC18	5	0.0016953	0.007422	0.738225	181	3	-6.8326	0.34851	0.56393	0.999978	9832	2	-6.8326
MFNG	5	0.0017081	0.0074737	0.739283	182	3	-1.1905	0.16034	0.33316	0.999978	5851	2	-1.1905
C21orf91	5	0.001756	0.0076728	0.741436	183	5	-5.6784	0.99824	0.99823	0.999978	17944	0	-5.6784
CEP70	5	0.001756	0.0076728	0.741436	184	5	-4.5093	0.99824	0.99823	0.999978	17945	0	-4.5093
DNAJC9	5	0.001756	0.0076728	0.741436	185	5	-4.1332	0.99824	0.99823	0.999978	17943	0	-4.1332
KCTD16	5	0.0017641	0.0077014	0.741436	186	2	0.046552	0.77339	0.838	0.999978	14900	1	0.046552
FCER2	5	0.0018017	0.0078637	0.752014	187	4	-6.8181	0.97273	0.97286	0.999978	17427	0	-6.8181
MYO1A	5	0.00182	0.007956	0.752014	188	2	0.34599	0.58875	0.73342	0.999978	12881	2	0.34599
KRT78	5	0.0018263	0.0079802	0.752014	189	4	-5.7566	0.79944	0.84861	0.999978	15114	1	-5.7566
ZNF506	5	0.0018263	0.0079802	0.752014	190	4	-5.7566	0.54579	0.70147	0.999978	12323	1	-5.7566
KNOP1	5	0.0018667	0.0081579	0.752014	191	5	-6.2539	0.99813	0.99812	0.999978	17942	0	-6.2539
EMILIN1	5	0.001876	0.0082008	0.752014	192	3	-0.88014	0.49569	0.6653	0.999978	11650	1	-0.88014
FAIM	5	0.0018994	0.0082937	0.752014	193	5	-4.4667	0.9981	0.99809	0.999978	17941	0	-4.4667
SRF	5	0.0018998	0.0082954	0.752014	194	4	-6.8034	0.94857	0.94879	0.999978	16987	0	-6.8034
KCNK9	5	0.0018998	0.0082954	0.752014	195	3	-6.8034	0.47645	0.65166	0.999978	11410	2	-6.8034
IQSEC3	4	0.0019036	0.0068336	0.716239	196	2	-0.6513	0.47476	0.62515	0.999978	11387	2	-0.6513
TEX30	10	0.0019047	0.011992	0.819592	197	7	-5.5495	0.83892	0.94301	0.999978	15478	2	-5.5495
PCP2	5	0.0019319	0.0084285	0.752014	198	4	-1.3805	0.84257	0.86883	0.999978	15517	1	-1.3805
TXN2	5	0.0019505	0.0084978	0.752014	199	4	-5.8875	0.9709	0.97105	0.999978	17396	0	-5.8875
INTS9	5	0.0019512	0.0085	0.752014	200	5	-3.5657	0.99805	0.99805	0.999978	17940	0	-3.5657
CYP2S1	5	0.0019554	0.0085214	0.752014	201	2	0.51091	0.2412	0.438	0.999978	7676	3	0.51091
IQCF5	5	0.0019554	0.0085214	0.752014	202	2	1.1283	0.044511	0.12949	0.986816	2332	3	1.1283
ZFP36	5	0.0019879	0.0086578	0.753312	203	2	0.8975	0.1194	0.27704	0.999978	4880	3	0.8975
ANHX	5	0.0019891	0.0086616	0.753312	204	2	0.47211	0.23359	0.42824	0.999978	7516	3	0.47211
GPR155	5	0.0020173	0.0087848	0.756961	205	4	-6.0823	0.97622	0.9764	0.999978	17492	0	-6.0823
CSN1S1	4	0.0020432	0.0073272	0.732838	206	4	-4.7063	0.99796	0.99799	0.999978	17939	0	-4.7063
PPIL6	5	0.0020439	0.008891	0.756961	207	1	0.16054	0.068353	0.18409	0.999978	3258	2	0.16054
RACGAP1	5	0.0020545	0.0089306	0.756961	208	5	-5.4337	0.99795	0.99793	0.999978	17936	0	-5.4337
C9orf85	5	0.0020545	0.0089306	0.756961	209	5	-4.3505	0.99795	0.99793	0.999978	17938	0	-4.3505
BORA	5	0.0020545	0.0089306	0.756961	210	5	-4.6744	0.99795	0.99793	0.999978	17937	0	-4.6744
SLC13A2	5	0.0020602	0.0089559	0.756961	211	3	-6.7811	0.3706	0.57877	0.999978	10089	2	-6.7811
CITED2	4	0.0021079	0.0075557	0.741436	212	4	-6.5012	0.99126	0.99137	0.999978	17783	0	-6.5012
ETNK2	5	0.0021249	0.0092353	0.759767	213	4	-6.3378	0.5001	0.66845	0.999978	11715	1	-6.3378
POMZP3	5	0.0021278	0.0092496	0.759767	214	2	0.57196	0.2036	0.38994	0.999978	6855	3	0.57196
ZNF524	5	0.0021278	0.0092496	0.759767	215	4	-1.4659	0.85541	0.87572	0.999978	15644	1	-1.4659
IPCEF1	5	0.002146	0.0093315	0.759767	216	5	-3.6336	0.99785	0.99784	0.999978	17935	0	-3.6336
ENTPD1	5	0.0021503	0.0093508	0.759767	217	5	-6.3779	0.99348	0.99351	0.999978	17838	0	-6.3779
OAZ3	5	0.0021503	0.0093508	0.759767	218	2	0.42868	0.19078	0.37332	0.999978	6579	3	0.42868
BCAR3	5	0.0021503	0.0093508	0.759767	219	2	-0.24492	0.86997	0.88424	0.999978	15812	1	-0.24492
ACTR3C	5	0.0021548	0.0093689	0.759767	220	5	-2.3485	0.99785	0.99783	0.999978	17934	0	-2.3485
GDF10	5	0.0021872	0.0095047	0.767327	221	3	-0.42707	0.65051	0.78069	0.999978	13760	2	-0.42707
SASH3	5	0.0022117	0.0096131	0.772609	222	3	-0.7496	0.97287	0.97301	0.999978	17429	0	-0.7496
HAND2	5	0.0022676	0.0098545	0.787663	223	1	-0.18769	0.34593	0.56223	0.999978	9794	2	-0.18769
KLRF1	4	0.0022677	0.0081034	0.752014	224	4	-4.768	0.99773	0.99776	0.999978	17932	0	-4.768
SH3GL3	5	0.0022907	0.0099546	0.787663	225	5	-5.3951	0.99771	0.9977	0.999978	17931	0	-5.3951
TSSK4	5	0.0023011	0.0099942	0.787663	226	4	-5.6459	0.63769	0.77072	0.999978	13570	1	-5.6459
B3GNT5	5	0.0023235	0.010086	0.787663	227	4	-6.7432	0.88186	0.89183	0.999978	15966	1	-6.7432
BST2	5	0.0023236	0.010087	0.787663	228	2	-0.22284	0.85259	0.87416	0.999978	15617	1	-0.22284
EIF4A3	4	0.0023496	0.0083949	0.752014	229	4	-4.9654	0.99765	0.99767	0.999978	17930	0	-4.9654
CYP4X1	5	0.002369	0.010281	0.787663	230	4	-5.6294	0.70851	0.8152	0.999978	14433	1	-5.6294
BAIAP2L1	5	0.002369	0.010281	0.787663	231	4	-6.2322	0.44557	0.63009	0.999978	11025	1	-6.2322
C22orf31	5	0.0023773	0.010316	0.787663	232	5	-5.5613	0.99762	0.99761	0.999978	17929	0	-5.5613
TRAPPC12	5	0.0023795	0.010323	0.787663	233	2	-0.027856	0.33693	0.55468	0.999978	9669	2	-0.027856
TRMT13	5	0.0023847	0.010341	0.787663	234	3	-6.7355	0.29496	0.50461	0.999978	8802	2	-6.7355
METTL6	5	0.0024059	0.010427	0.787663	235	5	-3.4195	0.99759	0.99758	0.999978	17928	0	-3.4195
NUDT14	5	0.002428	0.010499	0.787663	236	4	-4.768	0.98725	0.98732	0.999978	17689	0	-4.768
RAC3	5	0.0024377	0.010544	0.787663	237	4	-6.5282	0.95169	0.95189	0.999978	17050	0	-6.5282
SYNCRIP	5	0.0024377	0.010544	0.787663	238	4	-5.7718	0.69441	0.81076	0.999978	14327	1	-5.7718
STAP1	5	0.0024377	0.010544	0.787663	239	5	-5.7718	0.99676	0.99676	0.999978	17918	0	-5.7718
DRD1	5	0.0024634	0.010658	0.791366	240	4	-1.3909	0.97096	0.97112	0.999978	17397	0	-1.3909
RNASEL	5	0.0024703	0.010682	0.791366	241	5	-3.0734	0.99753	0.99752	0.999978	17927	0	-3.0734
GLCE	5	0.0025127	0.010859	0.797959	242	4	-5.9686	0.9805	0.98066	0.999978	17573	0	-5.9686
TP53BP2	5	0.0025127	0.010859	0.797959	243	4	-6.6642	0.52733	0.68808	0.999978	12074	1	-6.6642
LIF	7	0.0025164	0.013115	0.819592	244	5	-5.6294	0.91413	0.94233	0.999978	16403	1	-5.6294
LILRA3	7	0.0025658	0.013337	0.819592	245	5	-6.3069	0.46434	0.6929	0.999978	11246	2	-6.3069
KLF1	5	0.0025721	0.011119	0.80705	246	4	-1.0283	0.48471	0.65755	0.999978	11513	1	-1.0283
HMHA1	5	0.0025753	0.011134	0.80705	247	2	0.20605	0.43084	0.61992	0.999978	10840	2	0.20605
TBX10	5	0.0025753	0.011134	0.80705	248	2	0.65478	0.17324	0.35025	0.999978	6145	3	0.65478
FAM199X	5	0.002582	0.011162	0.80705	249	3	-6.7121	0.96795	0.96814	0.999978	17342	0	-6.7121
SPHKAP	5	0.002614	0.01129	0.809771	250	2	-0.14735	0.56594	0.71641	0.999978	12563	2	-0.14735
CCNB1	4	0.0026222	0.0093189	0.759767	251	4	-4.6085	0.99738	0.9974	0.999978	17926	0	-4.6085
CD302	6	0.0026504	0.013123	0.819592	252	5	-5.2143	0.97167	0.97176	0.999978	17412	0	-5.2143
UBE2D2	6	0.0026504	0.013123	0.819592	253	5	-4.5739	0.016994	0.063778	0.931789	1162	1	-4.5739
CREB3L1	5	0.0026592	0.011481	0.817007	254	3	-0.6846	0.22556	0.41802	0.999978	7348	1	-0.6846
GALNT8	5	0.0026598	0.011484	0.817007	255	2	0.44246	0.28439	0.49176	0.999978	8575	3	0.44246
ARSB	5	0.0027151	0.011704	0.819592	256	4	-5.8016	0.45703	0.63815	0.999978	11148	1	-5.8016
SERPINB10	5	0.0027211	0.011729	0.819592	257	3	-6.6964	0.96061	0.96076	0.999978	17218	0	-6.6964
AMHR2	5	0.002731	0.011777	0.819592	258	4	-6.0944	0.54971	0.70441	0.999978	12374	1	-6.0944
BCLAF1	5	0.0027376	0.011799	0.819592	259	5	-4.6085	0.99726	0.99727	0.999978	17925	0	-4.6085
AMIGO3	5	0.002771	0.011936	0.819592	260	2	-0.040805	0.57563	0.72358	0.999978	12708	1	-0.040805
RYR2	5	0.0028062	0.012074	0.819592	261	4	-6.6884	0.98376	0.98387	0.999978	17632	0	-6.6884
CCDC64	5	0.0028269	0.01217	0.819592	262	4	-4.768	0.92233	0.92296	0.999978	16528	1	-4.768
VAMP2	5	0.0028504	0.012267	0.819592	263	3	-6.2101	0.87513	0.88749	0.999978	15879	1	-6.2101
DPT	5	0.0028875	0.012416	0.819592	264	4	-6.6804	0.28052	0.48699	0.999978	8498	1	-6.6804
HTR3E	5	0.0029385	0.012616	0.819592	265	5	-3.2568	0.99706	0.99706	0.999978	17924	0	-3.2568
DBP	5	0.0029536	0.012675	0.819592	266	2	-0.3529	0.66802	0.79427	0.999978	13992	2	-0.3529
SPPL2A	5	0.0029605	0.0127	0.819592	267	4	-6.1301	0.72966	0.82209	0.999978	14575	1	-6.1301
TMTC1	5	0.0029668	0.012725	0.819592	268	4	-6.6723	0.59965	0.74169	0.999978	13067	1	-6.6723
TMEM151A	5	0.0029946	0.012829	0.819592	269	2	-0.013795	0.88641	0.89488	0.999978	16019	1	-0.013795
CCDC81	5	0.002999	0.012846	0.819592	270	5	-5.2939	0.997	0.99701	0.999978	17923	0	-5.2939
MLLT10	7	0.0030018	0.015177	0.819592	271	5	-5.4898	0.4158	0.65488	0.999978	10653	2	-5.4898
C10orf71	5	0.0030228	0.012944	0.819592	272	5	-1.8037	0.99559	0.9956	0.999978	17893	0	-1.8037
SOX3	5	0.0030228	0.012944	0.819592	273	2	0.20565	0.3953	0.59559	0.999978	10401	2	0.20565
PALD1	5	0.0030506	0.013059	0.819592	274	3	-5.2513	0.43367	0.62189	0.999978	10884	2	-5.2513
XRCC4	5	0.0030545	0.013071	0.819592	275	5	-4.7375	0.99695	0.99695	0.999978	17921	0	-4.7375
WBP5	5	0.0030545	0.013071	0.819592	276	5	-4.0855	0.99695	0.99695	0.999978	17922	0	-4.0855
ARHGEF10L	5	0.0030574	0.013086	0.819592	277	4	-5.6944	0.85017	0.87285	0.999978	15596	1	-5.6944
USP44	5	0.0031065	0.013282	0.819592	278	4	-5.3555	0.97206	0.97219	0.999978	17419	0	-5.3555
GABRD	5	0.0031449	0.013442	0.819592	279	5	-1.5198	0.99686	0.99685	0.999978	17920	0	-1.5198
TAC3	5	0.0031487	0.013453	0.819592	280	4	-5.6459	0.98939	0.98949	0.999978	17734	0	-5.6459
IVD	4	0.0031794	0.011261	0.809771	281	4	-0.80223	0.97647	0.97648	0.999978	17498	0	-0.80223
RBM15B	5	0.0031903	0.013632	0.819592	282	1	0.295	0.097581	0.24646	0.999978	4312	3	0.295
DDX19A	5	0.0031903	0.013632	0.819592	283	2	-0.47424	0.75466	0.83092	0.999978	14758	1	-0.47424
CDK6	5	0.0032373	0.013831	0.819592	284	5	-5.508	0.99648	0.99647	0.999978	17912	0	-5.508
TWF2	5	0.0032373	0.013831	0.819592	285	4	-6.0701	0.74526	0.82751	0.999978	14687	1	-6.0701
TTC31	5	0.0032373	0.013831	0.819592	286	4	-5.9554	0.85299	0.87437	0.999978	15621	1	-5.9554
GPT	5	0.0032404	0.013842	0.819592	287	5	-1.4822	0.99676	0.99676	0.999978	17919	0	-1.4822
L1CAM	5	0.0032447	0.013856	0.819592	288	2	-0.16683	0.82896	0.86205	0.999978	15389	1	-0.16683
PILRB	4	0.0032495	0.011527	0.817007	289	3	-6.433	0.90271	0.90235	0.999978	16223	0	-6.433
RASSF2	5	0.0032771	0.013988	0.819592	290	5	-1.2102	0.99672	0.99672	0.999978	17917	0	-1.2102
MC5R	5	0.0033047	0.014089	0.819592	291	3	-6.6397	0.80001	0.84887	0.999978	15118	1	-6.6397
AGPAT4	5	0.0033072	0.014102	0.819592	292	4	-6.5978	0.80144	0.84948	0.999978	15126	1	-6.5978
VPS4A	5	0.0033222	0.014168	0.819592	293	4	-5.6944	0.90622	0.90928	0.999978	16274	1	-5.6944
RAB11FIP1	5	0.0033222	0.014168	0.819592	294	4	-5.6294	0.26129	0.46313	0.999978	8116	1	-5.6294
DNAH12	5	0.0033384	0.014222	0.819592	295	5	-4.413	0.99666	0.99665	0.999978	17916	0	-4.413
DCLK2	5	0.003358	0.014304	0.819592	296	2	0.44818	0.16708	0.3421	0.999978	5999	3	0.44818
SV2A	5	0.003358	0.014304	0.819592	297	3	-6.4456	0.24253	0.43968	0.999978	7707	2	-6.4456
TLDC2	5	0.0033604	0.014312	0.819592	298	2	-0.28151	0.46397	0.64287	0.999978	11240	2	-0.28151
SYN1	5	0.0033835	0.014396	0.819592	299	3	-6.6314	0.63663	0.76986	0.999978	13551	2	-6.6314
ENAH	5	0.0034286	0.014567	0.819592	300	5	-4.9117	0.99657	0.99656	0.999978	17914	0	-4.9117
C16orf80	5	0.0034286	0.014567	0.819592	301	5	-2.7454	0.99657	0.99656	0.999978	17915	0	-2.7454
ZNF57	5	0.0034293	0.014571	0.819592	302	4	-6.417	0.89802	0.90303	0.999978	16162	1	-6.417
TMEM135	5	0.0034293	0.014571	0.819592	303	5	-5.9686	0.99082	0.99091	0.999978	17770	0	-5.9686
IRAK3	5	0.0034659	0.014724	0.819592	304	3	-6.6231	0.33705	0.55483	0.999978	9674	1	-6.6231
RNF25	5	0.0034659	0.014724	0.819592	305	3	-6.6231	0.13106	0.29315	0.999978	5155	2	-6.6231
GPR113	5	0.0034698	0.014746	0.819592	306	2	1.0356	0.059958	0.16536	0.999978	2923	3	1.0356
FZR1	5	0.0034698	0.014746	0.819592	307	2	0.043538	0.60405	0.74501	0.999978	13126	2	0.043538
NUAK1	5	0.0034909	0.014829	0.819592	308	4	-5.7413	0.9694	0.96954	0.999978	17371	0	-5.7413
PPT2	4	0.0035157	0.012416	0.819592	309	4	-5.7413	0.99648	0.99654	0.999978	17913	0	-5.7413
C20orf26	4	0.0035273	0.012444	0.819592	310	4	-6.3069	0.99302	0.99314	0.999978	17823	0	-6.3069
B2M	5	0.0035448	0.015046	0.819592	311	5	-5.8163	0.99284	0.9929	0.999978	17818	0	-5.8163
REST	5	0.0035448	0.015046	0.819592	312	4	-5.7867	0.67291	0.79817	0.999978	14054	1	-5.7867
E2F3	5	0.0035511	0.015067	0.819592	313	4	-6.6147	0.6882	0.80887	0.999978	14279	1	-6.6147
C10orf53	8	0.0035526	0.018656	0.834963	314	6	-3.9184	0.98281	0.98305	0.999978	17613	1	-3.9184
PNMA3	5	0.0035536	0.015078	0.819592	315	2	0.237	0.50773	0.67398	0.999978	11821	2	0.237
COL26A1	5	0.0035672	0.015117	0.819592	316	2	0.3873	0.26808	0.47157	0.999978	8237	3	0.3873
LIMA1	5	0.0035672	0.015117	0.819592	317	3	-4.7979	0.47586	0.65125	0.999978	11403	1	-4.7979
SPIRE2	5	0.0035672	0.015117	0.819592	318	2	0.02201	0.54503	0.70094	0.999978	12311	2	0.02201
MEPE	5	0.003581	0.015184	0.819592	319	5	-4.7375	0.99642	0.9964	0.999978	17911	0	-4.7375
KHDC3L	5	0.0036095	0.015296	0.819592	320	2	-0.14418	0.6464	0.77744	0.999978	13689	2	-0.14418
C5orf42	4	0.0036148	0.01274	0.819592	321	3	-6.2965	0.79347	0.81034	0.999978	15055	1	-6.2965
ZNF227	5	0.0036506	0.015451	0.819592	322	4	-5.8875	0.98437	0.98449	0.999978	17640	0	-5.8875
CPA3	5	0.0036506	0.015451	0.819592	323	4	-5.6944	0.92169	0.92237	0.999978	16519	1	-5.6944
IGSF1	5	0.0036506	0.015451	0.819592	324	4	-5.3754	0.74257	0.82651	0.999978	14673	1	-5.3754
SHCBP1L	5	0.0036511	0.015452	0.819592	325	3	-6.6063	0.94637	0.94655	0.999978	16937	0	-6.6063
HSD17B3	5	0.0036512	0.015452	0.819592	326	5	-1.9857	0.99635	0.99633	0.999978	17910	0	-1.9857
PARPBP	4	0.0036629	0.012915	0.819592	327	4	-4.3903	0.99634	0.99641	0.999978	17909	0	-4.3903
GPR124	5	0.0036654	0.015511	0.819592	328	1	0.53173	0.060646	0.16695	0.999978	2960	4	0.53173
HS3ST1	5	0.0036945	0.015621	0.819592	329	2	-0.4302	0.72751	0.82136	0.999978	14554	1	-0.4302
WFDC6	5	0.0036945	0.015621	0.819592	330	3	-5.9151	0.18557	0.36647	0.999978	6447	2	-5.9151
ITGB3BP	6	0.0037155	0.018084	0.828874	331	5	-4.5517	0.98404	0.98402	0.999978	17636	0	-4.5517
DCBLD1	5	0.0037492	0.015839	0.819592	332	4	-5.7867	0.77832	0.83995	0.999978	14949	1	-5.7867
SPAG17	5	0.003754	0.01586	0.819592	333	5	-6.3976	0.99346	0.99349	0.999978	17837	0	-6.3976
SLC35F5	5	0.003754	0.01586	0.819592	334	4	-6.2965	0.97714	0.9773	0.999978	17510	0	-6.2965
BAMBI	4	0.003772	0.013271	0.819592	335	3	-6.2754	0.69264	0.75318	0.999978	14313	1	-6.2754
KCNJ9	5	0.0037845	0.015973	0.819592	336	5	-1.4218	0.99622	0.9962	0.999978	17908	0	-1.4218
PPP3CB	4	0.0038024	0.013379	0.819592	337	4	-4.3903	0.9962	0.99627	0.999978	17907	0	-4.3903
SLC44A3	5	0.0038033	0.016057	0.819592	338	5	-5.9817	0.9962	0.99618	0.999978	17906	0	-5.9817
PLCG1	5	0.003805	0.016063	0.819592	339	3	-1.6462	0.65805	0.78653	0.999978	13864	1	-1.6462
CCNDBP1	5	0.0038176	0.01611	0.819592	340	5	-5.5957	0.99618	0.99617	0.999978	17905	0	-5.5957
SIPA1L1	5	0.0038483	0.016237	0.819592	341	5	-1.3095	0.99615	0.99614	0.999978	17904	0	-1.3095
HIVEP1	5	0.0038523	0.016254	0.819592	342	3	-6.5893	0.32019	0.53483	0.999978	9326	1	-6.5893
JOSD1	5	0.0038523	0.016254	0.819592	343	3	-5.567	0.35945	0.57122	0.999978	9952	1	-5.567
FAM186B	5	0.003864	0.0163	0.819592	344	3	-1.0533	0.88672	0.8951	0.999978	16023	1	-1.0533
ARF3	5	0.0038734	0.016339	0.819592	345	4	-5.3352	0.9601	0.96027	0.999978	17208	0	-5.3352
CFL2	5	0.0038734	0.016339	0.819592	346	4	-5.6944	0.95459	0.95481	0.999978	17105	0	-5.6944
GLUL	5	0.0038734	0.016339	0.819592	347	4	-6.0578	0.59803	0.74049	0.999978	13037	1	-6.0578
POU5F2	5	0.0038888	0.016404	0.819592	348	1	-0.19382	0.30821	0.52047	0.999978	9064	1	-0.19382
GPR126	5	0.0039384	0.016598	0.819592	349	4	-6.2539	0.97601	0.97621	0.999978	17488	0	-6.2539
ST3GAL6	5	0.0039601	0.016673	0.819592	350	5	-4.9117	0.99604	0.99603	0.999978	17903	0	-4.9117
ARID4B	5	0.0039601	0.016673	0.819592	351	5	-5.508	0.99604	0.99603	0.999978	17902	0	-5.508
KCNK3	5	0.0039726	0.016723	0.819592	352	1	0.28086	0.47767	0.65256	0.999978	11427	2	0.28086
GTSCR1	4	0.003973	0.013946	0.819592	353	4	-4.0855	0.99603	0.99612	0.999978	17901	0	-4.0855
VCAM1	5	0.0040027	0.016845	0.819592	354	4	-4.7375	0.62877	0.7637	0.999978	13450	1	-4.7375
MDFI	5	0.0040027	0.016845	0.819592	355	3	-0.45104	0.66213	0.7897	0.999978	13914	2	-0.45104
CPS1	5	0.0040027	0.016845	0.819592	356	3	-6.2539	0.78924	0.84439	0.999978	15028	1	-6.2539
PCIF1	5	0.0040027	0.016845	0.819592	357	3	-4.9654	0.94786	0.94806	0.999978	16972	0	-4.9654
ABHD10	5	0.0040273	0.01695	0.819592	358	5	-4.1793	0.99597	0.99598	0.999978	17900	0	-4.1793
CRMP1	5	0.004049	0.017036	0.819592	359	4	-5.8016	0.79455	0.84655	0.999978	15071	1	-5.8016
STK11IP	5	0.0040564	0.017066	0.819592	360	3	-0.59968	0.2143	0.40362	0.999978	7086	1	-0.59968
GBGT1	5	0.0040588	0.017071	0.819592	361	3	-6.5721	0.1888	0.37072	0.999978	6526	1	-6.5721
IL23R	5	0.0040652	0.017099	0.819592	362	5	-1.8809	0.99593	0.99594	0.999978	17899	0	-1.8809
ASIC1	5	0.0040793	0.017153	0.819592	363	5	-4.7375	0.99592	0.99593	0.999978	17898	0	-4.7375
PRR23C	5	0.0041082	0.017265	0.819592	364	4	-4.0822	0.95498	0.95518	0.999978	17111	0	-4.0822
THAP8	5	0.0041123	0.017283	0.819592	365	2	-0.45039	0.58166	0.72809	0.999978	12791	1	-0.45039
AWAT2	5	0.0041135	0.017288	0.819592	366	4	-5.6944	0.96227	0.96245	0.999978	17245	0	-5.6944
TAF1	5	0.0041135	0.017288	0.819592	367	4	-5.6784	0.16864	0.34424	0.999978	6030	1	-5.6784
IBTK	5	0.0041135	0.017288	0.819592	368	4	-5.5957	0.87142	0.88517	0.999978	15832	1	-5.5957
HIST4H4	5	0.0041366	0.017383	0.819592	369	5	-1.8011	0.99586	0.99586	0.999978	17897	0	-1.8011
NCF1	5	0.0041393	0.017391	0.819592	370	4	-2.8641	0.9728	0.97294	0.999978	17428	0	-2.8641
TWIST1	5	0.0041393	0.017391	0.819592	371	3	-1.775	0.97909	0.97924	0.999978	17548	0	-1.775
MAST3	4	0.0041407	0.014519	0.819592	372	3	-0.99706	0.73342	0.7743	0.999978	14600	1	-0.99706
ADSS	4	0.0041556	0.01457	0.819592	373	4	-4.1332	0.99584	0.99592	0.999978	17896	0	-4.1332
NDUFB1	5	0.0041682	0.017528	0.821769	374	3	-0.92194	0.058731	0.1626	0.999978	2864	1	-0.92194
PI15	5	0.0042295	0.017789	0.826045	375	5	-1.1455	0.99577	0.99577	0.999978	17895	0	-1.1455
AKAP14	7	0.0042299	0.020348	0.848979	376	5	-5.2513	0.7644	0.87463	0.999978	14827	2	-5.2513
C8orf76	5	0.0042361	0.017816	0.826045	377	3	-3.9851	0.76782	0.83583	0.999978	14852	1	-3.9851
ATG4C	5	0.0042452	0.017849	0.826045	378	4	-5.9421	0.90745	0.91027	0.999978	16297	1	-5.9421
C7	5	0.0042452	0.017849	0.826045	379	4	-6.2322	0.97442	0.97458	0.999978	17453	0	-6.2322
GIN1	5	0.0042452	0.017849	0.826045	380	4	-6.2322	0.67682	0.80126	0.999978	14117	1	-6.2322
SPOP	4	0.0042466	0.014879	0.819592	381	4	-4.6744	0.99575	0.99583	0.999978	17894	0	-4.6744
IL15	6	0.0042939	0.020258	0.848979	382	4	-5.8163	0.85275	0.90059	0.999978	15618	1	-5.8163
CERKL	5	0.0043078	0.018094	0.828874	383	2	-0.11559	0.90538	0.90863	0.999978	16264	1	-0.11559
PRSS54	5	0.0043078	0.018094	0.828874	384	2	0.45511	0.19462	0.37826	0.999978	6667	3	0.45511
MED27	8	0.0043256	0.022298	0.848979	385	7	-4.8867	0.038736	0.14024	0.997932	2069	1	-4.8867
ALDH1A3	5	0.0043815	0.018382	0.833566	386	4	-6.2647	0.20048	0.38591	0.999978	6787	1	-6.2647
QTRTD1	5	0.0043815	0.018382	0.833566	387	4	-5.3754	0.7368	0.82451	0.999978	14628	1	-5.3754
PRKAA1	5	0.0044124	0.0185	0.834963	388	3	-5.5613	0.82239	0.85895	0.999978	15329	1	-5.5613
CSH2	2	0.0044162	0.0084818	0.752014	389	2	-6.7501	0.99558	0.99546	0.999978	17892	0	-6.7501
ETF1	5	0.004429	0.018557	0.834963	390	5	-5.0423	0.99557	0.99558	0.999978	17891	0	-5.0423
KLC1	4	0.0044359	0.015505	0.819592	391	3	-2.0977	0.96593	0.96581	0.999978	17316	0	-2.0977
APAF1	5	0.0044555	0.018661	0.834963	392	5	-1.2818	0.99554	0.99556	0.999978	17890	0	-1.2818
KIF25	5	0.0044753	0.01875	0.835519	393	3	-3.7605	0.59603	0.73897	0.999978	13002	1	-3.7605
KRTAP8-1	2	0.0044978	0.008649	0.753312	394	2	-6.3456	0.9955	0.99537	0.999978	17889	0	-6.3456
AGAP2	5	0.0045053	0.018877	0.835982	395	4	-1.4909	0.95523	0.95542	0.999978	17116	0	-1.4909
NMNAT3	4	0.004507	0.015745	0.819592	396	3	-6.199	0.94709	0.94697	0.999978	16951	0	-6.199
ELOVL6	5	0.0045205	0.018938	0.835982	397	5	-5.2513	0.99375	0.99378	0.999978	17845	0	-5.2513
RPS21	4	0.004549	0.015883	0.819592	398	4	-4.4667	0.99545	0.99554	0.999978	17888	0	-4.4667
ZNF2	5	0.0045837	0.019185	0.835982	399	4	-6.2719	0.35712	0.56967	0.999978	9926	1	-6.2719
ZNF451	10	0.0045979	0.025636	0.859384	400	6	-3.23	0.96066	0.9838	0.999978	17219	2	-3.23
ATP6V1C2	5	0.0046148	0.019335	0.835982	401	5	-3.9321	0.99539	0.99541	0.999978	17887	0	-3.9321
ARL13A	5	0.0046148	0.019335	0.835982	402	5	-2.4763	0.99539	0.99541	0.999978	17886	0	-2.4763
C6orf62	5	0.0046148	0.019335	0.835982	403	5	-3.9851	0.99539	0.99541	0.999978	17884	0	-3.9851
SF3B3	5	0.0046148	0.019335	0.835982	404	5	-3.2568	0.99539	0.99541	0.999978	17885	0	-3.2568
RPA1	5	0.0046148	0.019335	0.835982	405	5	-3.2568	0.99539	0.99541	0.999978	17883	0	-3.2568
IFNE	5	0.0046337	0.01941	0.835982	406	3	-0.86557	0.12315	0.28209	0.999978	4962	2	-0.86557
TRIM56	5	0.0046337	0.01941	0.835982	407	2	-0.36819	0.96485	0.96507	0.999978	17291	0	-0.36819
ZBTB12	5	0.0046337	0.01941	0.835982	408	4	-6.2539	0.92222	0.92285	0.999978	16524	1	-6.2539
SLC35F6	5	0.0046337	0.01941	0.835982	409	4	-0.75843	0.38357	0.5876	0.999978	10237	1	-0.75843
SFT2D3	5	0.0046707	0.019565	0.840627	410	3	-1.6938	0.29179	0.50067	0.999978	8744	2	-1.6938
ARL13B	5	0.0046892	0.019642	0.84195	411	5	-3.2568	0.99531	0.99533	0.999978	17882	0	-3.2568
ACPL2	5	0.0047427	0.019848	0.848769	412	3	-4.9915	0.4235	0.61486	0.999978	10749	2	-4.9915
UBE3B	5	0.004758	0.019905	0.848979	413	5	-6.199	0.99524	0.99525	0.999978	17881	0	-6.199
RHBDD1	4	0.0047879	0.016711	0.819592	414	4	-3.7605	0.99521	0.99529	0.999978	17880	0	-3.7605
CFDP1	5	0.0048186	0.020145	0.848979	415	4	-5.2513	0.95966	0.95984	0.999978	17197	0	-5.2513
PFN1	5	0.0048247	0.020172	0.848979	416	2	-1.7147	0.20268	0.38877	0.999978	6836	2	-1.7147
NKX2-1	5	0.0048382	0.020235	0.848979	417	1	0.15333	0.92959	0.92984	0.999978	16647	1	0.15333
GTF2H5	3	0.0048455	0.013403	0.819592	418	3	-6.2539	0.99515	0.99526	0.999978	17879	0	-6.2539
SLC9A3R1	5	0.0049003	0.020481	0.848979	419	3	-2.0249	0.25484	0.45501	0.999978	7978	2	-2.0249
RNF44	5	0.0049003	0.020481	0.848979	420	4	-1.0015	0.90448	0.90791	0.999978	16245	1	-1.0015
COX7A2	5	0.0049039	0.020492	0.848979	421	5	-1.3706	0.9951	0.99511	0.999978	17878	0	-1.3706
TRAF3IP2	10	0.0049144	0.027141	0.859384	422	5	-1.539	0.68495	0.87714	0.999978	14248	3	-1.539
SLC2A5	5	0.004945	0.02065	0.848979	423	4	-6.5012	0.98666	0.98675	0.999978	17680	0	-6.5012
TTC30B	5	0.004945	0.02065	0.848979	424	4	-6.5012	0.80097	0.84928	0.999978	15123	1	-6.5012
STX8	5	0.0049674	0.020746	0.848979	425	4	-5.9947	0.87992	0.89053	0.999978	15948	1	-5.9947
S100B	5	0.0049674	0.020746	0.848979	426	4	-5.2295	0.98867	0.98875	0.999978	17717	0	-5.2295
TPR	5	0.0049674	0.020746	0.848979	427	4	-5.526	0.50697	0.67343	0.999978	11811	1	-5.526
LMO3	6	0.0049912	0.022711	0.848979	428	5	-5.2506	0.50823	0.71467	0.999978	11826	1	-5.2506
C6orf223	7	0.0049921	0.023563	0.857516	429	4	-3.0034	0.45843	0.68831	0.999978	11169	3	-3.0034
ST3GAL1	4	0.0050342	0.017519	0.821769	430	4	-2.9466	0.99144	0.99156	0.999978	17791	0	-2.9466
SNX4	5	0.0050549	0.021083	0.848979	431	5	-4.1332	0.99495	0.99497	0.999978	17877	0	-4.1332
PTPLAD2	5	0.0050623	0.021115	0.848979	432	5	-1.9469	0.99494	0.99496	0.999978	17876	0	-1.9469
HEPHL1	5	0.0050889	0.021217	0.848979	433	4	-6.492	0.987	0.98709	0.999978	17685	0	-6.492
SNAI2	5	0.0050889	0.021217	0.848979	434	3	-6.492	0.41958	0.61212	0.999978	10703	2	-6.492
SLC35A2	5	0.0050889	0.021217	0.848979	435	4	-6.492	0.35615	0.56901	0.999978	9911	1	-6.492
OBSL1	5	0.0051246	0.021351	0.848979	436	5	-6.3173	0.99488	0.99491	0.999978	17875	0	-6.3173
ZNF165	5	0.0051248	0.021353	0.848979	437	4	-6.0823	0.95034	0.95052	0.999978	17013	0	-6.0823
CELA1	5	0.0051248	0.021353	0.848979	438	4	-5.508	0.84174	0.86841	0.999978	15508	1	-5.508
PAGE5	4	0.0051697	0.017973	0.828874	439	4	-5.0427	0.99483	0.99493	0.999978	17874	0	-5.0427
SERINC1	5	0.0051768	0.021555	0.848979	440	5	-5.8016	0.99482	0.99486	0.999978	17873	0	-5.8016
CXCL17	5	0.005191	0.021604	0.848979	441	2	-0.38359	0.10856	0.26195	0.999978	4611	2	-0.38359
TSTA3	5	0.005191	0.021604	0.848979	442	3	-5.3754	0.53064	0.69049	0.999978	12118	1	-5.3754
ARID4A	5	0.0052115	0.021679	0.848979	443	3	-6.4829	0.70906	0.81538	0.999978	14440	1	-6.4829
NBAS	5	0.0052568	0.021853	0.848979	444	2	0.57249	0.18026	0.35949	0.999978	6326	3	0.57249
CACHD1	5	0.0052568	0.021853	0.848979	445	3	-0.75003	0.49781	0.66683	0.999978	11677	1	-0.75003
IRX1	4	0.0052575	0.018275	0.833566	446	1	0.56709	0.087753	0.19779	0.999978	3938	3	0.56709
XPO1	4	0.0052822	0.018366	0.833566	447	4	-4.2674	0.99472	0.99482	0.999978	17872	0	-4.2674
CPM	5	0.00531	0.022055	0.848979	448	5	-5.508	0.99094	0.99101	0.999978	17776	0	-5.508
GJA1	5	0.00531	0.022055	0.848979	449	4	-6.1064	0.21504	0.40455	0.999978	7103	1	-6.1064
SUPT7L	5	0.00531	0.022055	0.848979	450	4	-5.6459	0.98525	0.98535	0.999978	17656	0	-5.6459
MTPN	5	0.005338	0.022179	0.848979	451	3	-6.4736	0.83042	0.86273	0.999978	15406	1	-6.4736
TNNI2	5	0.0053406	0.02219	0.848979	452	3	-3.707	0.91479	0.91627	0.999978	16408	1	-3.707
EGFLAM	13	0.0053551	0.032878	0.859384	453	6	-0.50767	0.9019	0.97382	0.999978	16207	3	-0.50767
SEMA4D	5	0.0053555	0.022253	0.848979	454	5	-5.4146	0.99464	0.99467	0.999978	17871	0	-5.4146
PRR23B	4	0.0053875	0.018691	0.834963	455	4	-5.7336	0.99461	0.99472	0.999978	17870	0	-5.7336
ZBTB38	5	0.0053876	0.022374	0.848979	456	3	-4.7979	0.29126	0.50006	0.999978	8732	2	-4.7979
NHLRC2	5	0.0054116	0.022473	0.848979	457	5	-6.165	0.99459	0.99462	0.999978	17869	0	-6.165
ANGEL2	5	0.0054167	0.022489	0.848979	458	4	-6.2101	0.97739	0.97754	0.999978	17514	0	-6.2101
CEP72	5	0.0054243	0.022522	0.848979	459	3	-0.47597	0.97343	0.97355	0.999978	17440	0	-0.47597
GABRA2	5	0.0054243	0.022522	0.848979	460	2	0.94866	0.092447	0.236	0.999978	4099	3	0.94866
KRTAP24-1	5	0.0054664	0.022677	0.848979	461	4	-6.4643	0.96845	0.96864	0.999978	17351	0	-6.4643
MST4	5	0.005495	0.022791	0.848979	462	4	-5.3352	0.98278	0.98288	0.999978	17612	0	-5.3352
FANCL	5	0.005495	0.022791	0.848979	463	4	-5.1154	0.23574	0.43103	0.999978	7574	1	-5.1154
KIFAP3	5	0.005495	0.022791	0.848979	464	4	-5.508	0.94157	0.94176	0.999978	16852	0	-5.508
SLITRK4	5	0.005495	0.022791	0.848979	465	4	-5.2074	0.95283	0.95303	0.999978	17078	0	-5.2074
C3orf30	5	0.005495	0.022791	0.848979	466	4	-5.6459	0.91579	0.9171	0.999978	16421	1	-5.6459
TCEANC2	5	0.0054979	0.022801	0.848979	467	5	-5.4713	0.9945	0.99454	0.999978	17864	0	-5.4713
INTS2	5	0.0054979	0.022801	0.848979	468	5	-2.0224	0.9945	0.99454	0.999978	17863	0	-2.0224
PMS1	5	0.0054979	0.022801	0.848979	469	5	-5.1389	0.9945	0.99454	0.999978	17860	0	-5.1389
TDP1	5	0.0054979	0.022801	0.848979	470	5	-2.3202	0.9945	0.99454	0.999978	17865	0	-2.3202
ZNF669	5	0.0054979	0.022801	0.848979	471	5	-4.5393	0.9945	0.99454	0.999978	17867	0	-4.5393
SLC10A3	5	0.0054979	0.022801	0.848979	472	5	-1.6521	0.9945	0.99454	0.999978	17861	0	-1.6521
GABBR2	5	0.0054979	0.022801	0.848979	473	5	-0.93781	0.9945	0.99454	0.999978	17866	0	-0.93781
BANF2	6	0.0055019	0.024538	0.859384	474	2	0.41054	0.1864	0.40136	0.999978	6473	4	0.41054
ACTRT2	5	0.0055022	0.022818	0.848979	475	4	-0.91684	0.98098	0.98114	0.999978	17584	0	-0.91684
PAPD7	5	0.0055358	0.022954	0.850293	476	4	-0.71907	0.20925	0.39724	0.999978	6972	1	-0.71907
FAM169B	5	0.0055358	0.022954	0.850293	477	2	1.134	0.087947	0.22654	0.999978	3944	3	1.134
TMEM254	6	0.0055583	0.024738	0.859384	478	3	-0.99227	0.49269	0.70653	0.999978	11610	1	-0.99227
RGS13	4	0.0055886	0.019366	0.835982	479	4	-3.7605	0.99441	0.99452	0.999978	17859	0	-3.7605
CDH23	10	0.00559	0.030369	0.859384	480	5	-0.72213	0.4627	0.74081	0.999978	11223	4	-0.72213
MASP1	5	0.0055957	0.023189	0.855492	481	4	-6.455	0.70124	0.81289	0.999978	14387	1	-6.455
Mar-04	5	0.0056179	0.02329	0.855698	482	4	-6.2539	0.94316	0.94333	0.999978	16880	0	-6.2539
UBP1	5	0.0056179	0.02329	0.855698	483	4	-5.3555	0.98046	0.98062	0.999978	17572	0	-5.3555
TLR3	5	0.0056474	0.023407	0.856486	484	1	-0.46387	0.13258	0.29524	0.999978	5195	2	-0.46387
UFL1	5	0.00567	0.023494	0.857516	485	4	-4.8078	0.63327	0.76723	0.999978	13510	1	-4.8078
FGF7	5	0.0056925	0.023578	0.857516	486	5	-5.2939	0.99431	0.99435	0.999978	17858	0	-5.2939
TLR8	5	0.0057397	0.023761	0.859384	487	5	-5.6294	0.99426	0.99429	0.999978	17856	0	-5.6294
HSD3B7	5	0.0057502	0.023804	0.859384	488	3	-6.4456	0.56029	0.71222	0.999978	12504	2	-6.4456
CRTC3	5	0.005759	0.023837	0.859384	489	3	-2.1368	0.39821	0.59758	0.999978	10430	2	-2.1368
PRKAR2B	5	0.0057891	0.023964	0.859384	490	5	-2.1918	0.99421	0.99424	0.999978	17855	0	-2.1918
MRPL15	5	0.0058115	0.024049	0.859384	491	4	-5.1154	0.62775	0.7629	0.999978	13432	1	-5.1154
TAC1	8	0.005845	0.02945	0.859384	492	4	-0.71916	0.066361	0.21242	0.999978	3188	4	-0.71916
LACRT	5	0.0058963	0.024391	0.859384	493	5	-1.4974	0.9941	0.99414	0.999978	17854	0	-1.4974
ZNF567	4	0.0059001	0.020405	0.848979	494	4	-5.9014	0.9941	0.99422	0.999978	17853	0	-5.9014
NRK	5	0.0059018	0.024405	0.859384	495	5	-1.7017	0.9941	0.99413	0.999978	17852	0	-1.7017
PPM1E	5	0.0059041	0.024414	0.859384	496	4	-6.4361	0.92275	0.92335	0.999978	16532	1	-6.4361
SIGLECL1	5	0.0059041	0.024414	0.859384	497	4	-6.4361	0.77138	0.8372	0.999978	14882	1	-6.4361
PPM1H	5	0.0059041	0.024414	0.859384	498	5	-6.4361	0.99255	0.99263	0.999978	17814	0	-6.4361
IGFLR1	5	0.0059041	0.024414	0.859384	499	3	-6.4361	0.34202	0.55961	0.999978	9752	2	-6.4361
KIF3A	5	0.0059101	0.024438	0.859384	500	5	-3.4945	0.99409	0.99412	0.999978	17851	0	-3.4945
AJUBA	10	0.0059137	0.031911	0.859384	501	7	-3.22	0.41804	0.71031	0.999978	10688	2	-3.22
SLC16A12	5	0.0059407	0.024554	0.859384	502	5	-1.9474	0.99406	0.99409	0.999978	17850	0	-1.9474
NKIRAS1	5	0.0059773	0.024699	0.859384	503	4	-5.7867	0.98196	0.98211	0.999978	17602	0	-5.7867
ZNF839	5	0.0059773	0.024699	0.859384	504	3	-5.9421	0.10335	0.25462	0.999978	4463	1	-5.9421
PXDC1	5	0.0059821	0.024715	0.859384	505	2	0.1771	0.20773	0.39528	0.999978	6933	2	0.1771
HECA	5	0.0059821	0.024715	0.859384	506	3	-0.75232	0.57602	0.72384	0.999978	12716	1	-0.75232
CDC45	5	0.0059878	0.024739	0.859384	507	4	-5.2939	0.97762	0.97779	0.999978	17519	0	-5.2939
MARVELD2	5	0.0059878	0.024739	0.859384	508	4	-5.1389	0.78291	0.84181	0.999978	14979	1	-5.1389
TSC22D3	13	0.0059983	0.036419	0.859384	509	6	-0.28546	0.34006	0.66578	0.999978	9727	5	-0.28546
ZNF727	5	0.0060064	0.024797	0.859384	510	5	-5.0423	0.99399	0.99401	0.999978	17849	0	-5.0423
JAGN1	5	0.0060508	0.024972	0.859384	511	3	-5.8893	0.60659	0.74685	0.999978	13161	2	-5.8893
OLAH	5	0.0060508	0.024972	0.859384	512	3	-6.0087	0.87652	0.88836	0.999978	15899	1	-6.0087
PGAM5	5	0.0060508	0.024972	0.859384	513	4	-6.4266	0.76274	0.83395	0.999978	14818	1	-6.4266
APMAP	5	0.0060508	0.024972	0.859384	514	3	-5.4571	0.61905	0.7564	0.999978	13302	2	-5.4571
AGA	5	0.006051	0.024972	0.859384	515	5	-4.5743	0.99395	0.99397	0.999978	17848	0	-4.5743
SCARF1	5	0.0060727	0.02505	0.859384	516	5	-1.2274	0.99393	0.99395	0.999978	17847	0	-1.2274
SGK1	5	0.0060871	0.025117	0.859384	517	2	0.77707	0.22187	0.41324	0.999978	7262	3	0.77707
FBXL22	5	0.0060871	0.025117	0.859384	518	3	-0.87493	0.85778	0.87704	0.999978	15673	1	-0.87493
GFPT2	5	0.0061215	0.025251	0.859384	519	2	0.84508	0.13376	0.29687	0.999978	5222	3	0.84508
STARD13	5	0.0061215	0.025251	0.859384	520	2	-0.0080823	0.3162	0.53011	0.999978	9234	2	-0.0080823
CLEC2A	4	0.0061504	0.021207	0.848979	521	2	-0.6513	0.46873	0.61961	0.999978	11304	1	-0.6513
USP25	5	0.0061895	0.025508	0.859384	522	4	-5.2074	0.91195	0.91393	0.999978	16367	1	-5.2074
CENPC	5	0.0061895	0.025508	0.859384	523	4	-5.0671	0.0091571	0.036482	0.836353	765	1	-5.0671
SCGB2A1	3	0.006191	0.016958	0.819592	524	2	-3.1568	0.050585	0.12117	0.985963	2559	1	-3.1568
ZNF7	10	0.0062067	0.033302	0.859384	525	7	-2.635	0.99911	0.99908	0.999978	17975	0	-2.635
GABRP	5	0.0062142	0.025601	0.859384	526	4	-6.417	0.78803	0.84388	0.999978	15018	1	-6.417
USP49	5	0.0062331	0.025671	0.859384	527	2	-0.069509	0.92298	0.92355	0.999978	16534	1	-0.069509
LYRM2	4	0.0062462	0.021521	0.848979	528	4	-4.1093	0.99375	0.99386	0.999978	17844	0	-4.1093
DPEP3	5	0.0062776	0.025827	0.859384	529	4	-1.9055	0.96332	0.96352	0.999978	17265	0	-1.9055
TPP2	5	0.0062776	0.025827	0.859384	530	2	-0.047761	0.38824	0.59075	0.999978	10309	2	-0.047761
PCDHB2	5	0.0063174	0.025981	0.859384	531	5	-2.1862	0.99368	0.99371	0.999978	17843	0	-2.1862
USP40	5	0.0063595	0.02613	0.859384	532	4	-5.0171	0.96395	0.96414	0.999978	17281	0	-5.0171
CX3CR1	5	0.0063725	0.026179	0.859384	533	3	-5.8736	0.3747	0.58161	0.999978	10135	2	-5.8736
STX17	5	0.00638	0.026204	0.859384	534	5	-2.0441	0.99362	0.99365	0.999978	17842	0	-2.0441
FAM120A	5	0.0063883	0.026238	0.859384	535	3	-6.4073	0.58649	0.73172	0.999978	12853	1	-6.4073
SLC16A4	7	0.0064016	0.029278	0.859384	536	4	-3.0734	0.4325	0.66811	0.999978	10868	2	-3.0734
CD27	4	0.0064146	0.022071	0.848979	537	3	-4.7488	0.70105	0.75731	0.999978	14384	1	-4.7488
CALCA	7	0.0064159	0.029332	0.859384	538	3	-0.38273	0.98121	0.98119	0.999978	17587	0	-0.38273
QTRT1	5	0.0064493	0.026452	0.859384	539	2	1.0931	0.069115	0.18577	0.999978	3287	3	1.0931
CERS1	5	0.0064493	0.026452	0.859384	540	2	-0.17666	0.054826	0.15363	0.999978	2704	2	-0.17666
USP5	5	0.0064561	0.026479	0.859384	541	4	-5.9554	0.32601	0.5418	0.999978	9446	1	-5.9554
UNC79	4	0.0064719	0.022264	0.848979	542	4	-4.8272	0.99353	0.99364	0.999978	17840	0	-4.8272
ARPC5	5	0.0064729	0.026544	0.859384	543	5	-5.0671	0.99353	0.99357	0.999978	17839	0	-5.0671
AHNAK2	5	0.0065119	0.026702	0.859384	544	3	-6.1183	0.83629	0.86569	0.999978	15454	1	-6.1183
SGSH	5	0.0065435	0.026824	0.859384	545	4	-6.3976	0.92128	0.92202	0.999978	16516	1	-6.3976
VPREB1	5	0.0065435	0.026824	0.859384	546	3	-6.3976	0.12391	0.28317	0.999978	4983	2	-6.3976
TYW1	5	0.0065435	0.026824	0.859384	547	4	-6.3976	0.34982	0.56482	0.999978	9847	1	-6.3976
HFE	17	0.0065445	0.042815	0.859384	548	6	-0.087149	0.046674	0.20557	0.999978	2411	6	-0.087149
C22orf46	5	0.0065468	0.026835	0.859384	549	3	-6.3275	0.27536	0.48067	0.999978	8385	2	-6.3275
TAS2R9	4	0.0065535	0.02252	0.848979	550	3	-4.7375	0.82782	0.83447	0.999978	15383	1	-4.7375
POTEJ	4	0.0065721	0.022584	0.848979	551	3	-6.2697	0.58608	0.70661	0.999978	12848	1	-6.2697
RBP1	5	0.0066095	0.02707	0.859384	552	2	0.33704	0.28996	0.49848	0.999978	8708	3	0.33704
PDIA4	5	0.0066199	0.027112	0.859384	553	5	-3.82	0.99338	0.99341	0.999978	17836	0	-3.82
SLC10A1	5	0.006628	0.027141	0.859384	554	5	-4.6418	0.99337	0.99341	0.999978	17835	0	-4.6418
SNAPC3	4	0.0066512	0.022824	0.848979	555	4	-3.82	0.99335	0.99346	0.999978	17834	0	-3.82
HIST1H2AK	5	0.0066512	0.02722	0.859384	556	3	-1.946	0.26335	0.46577	0.999978	8157	2	-1.946
TCP10	5	0.0066697	0.02729	0.859384	557	4	-4.9117	0.85152	0.87359	0.999978	15608	1	-4.9117
SLC35A4	5	0.0066783	0.027324	0.859384	558	5	-5.6126	0.99332	0.99336	0.999978	17833	0	-5.6126
UPP2	5	0.0066907	0.027369	0.859384	559	4	-4.9562	0.60557	0.74611	0.999978	13143	1	-4.9562
LPIN1	5	0.0067404	0.027542	0.859384	560	4	-5.6944	0.45529	0.6369	0.999978	11133	1	-5.6944
ITGA2	5	0.0067404	0.027542	0.859384	561	4	-5.8594	0.9764	0.97658	0.999978	17496	0	-5.8594
ISLR2	5	0.0067404	0.027542	0.859384	562	4	-5.6459	0.82856	0.86185	0.999978	15386	1	-5.6459
TMPRSS11B	5	0.0067404	0.027542	0.859384	563	4	-5.9014	0.96967	0.9698	0.999978	17375	0	-5.9014
FAM172A	5	0.006801	0.027776	0.859384	564	5	-5.7102	0.9932	0.99324	0.999978	17828	0	-5.7102
SUB1	5	0.006801	0.027776	0.859384	565	5	-4.9117	0.9932	0.99324	0.999978	17827	0	-4.9117
VCP	5	0.006801	0.027776	0.859384	566	5	-5.6622	0.9932	0.99324	0.999978	17832	0	-5.6622
CCDC91	5	0.006801	0.027776	0.859384	567	5	-4.4667	0.9932	0.99324	0.999978	17829	0	-4.4667
TICAM2	5	0.006801	0.027776	0.859384	568	5	-2.5426	0.9932	0.99324	0.999978	17830	0	-2.5426
PLK4	5	0.006801	0.027776	0.859384	569	5	-2.6171	0.9932	0.99324	0.999978	17831	0	-2.6171
NABP2	5	0.0068047	0.027789	0.859384	570	2	-0.1069	0.048465	0.13876	0.996666	2479	2	-0.1069
NOTCH1	5	0.0068184	0.027844	0.859384	571	1	0.36262	0.33398	0.55122	0.999978	9607	3	0.36262
AGTR2	3	0.0068292	0.018651	0.834963	572	3	-5.0915	0.99317	0.9933	0.999978	17826	0	-5.0915
ADAM18	4	0.00683	0.023381	0.856486	573	4	-5.0915	0.99317	0.99328	0.999978	17825	0	-5.0915
FAM117A	5	0.0068505	0.027973	0.859384	574	3	-6.3779	0.95941	0.95958	0.999978	17190	0	-6.3779
CNP	5	0.0068505	0.027973	0.859384	575	4	-6.3779	0.66542	0.79227	0.999978	13956	1	-6.3779
CPNE2	5	0.0068505	0.027973	0.859384	576	3	-6.3779	0.57192	0.72084	0.999978	12646	1	-6.3779
SLC7A8	5	0.00687	0.028058	0.859384	577	4	-5.6294	0.48729	0.65936	0.999978	11547	1	-5.6294
ZNF648	5	0.006902	0.028172	0.859384	578	3	-3.8199	0.76015	0.83295	0.999978	14800	1	-3.8199
DRAP1	5	0.0069275	0.028273	0.859384	579	5	-3.5657	0.99307	0.99311	0.999978	17824	0	-3.5657
PLIN3	5	0.0069634	0.028405	0.859384	580	3	-1.6455	0.55191	0.70603	0.999978	12398	2	-1.6455
GOLGA4	5	0.0069667	0.028415	0.859384	581	4	-5.1849	0.48537	0.65802	0.999978	11524	1	-5.1849
IDE	5	0.0069667	0.028415	0.859384	582	4	-5.2939	0.80603	0.85151	0.999978	15170	1	-5.2939
C12orf44	5	0.0069856	0.028482	0.859384	583	3	-0.95542	0.21578	0.40543	0.999978	7124	1	-0.95542
HIST1H4G	5	0.0069856	0.028482	0.859384	584	1	0.34439	0.27661	0.48222	0.999978	8415	3	0.34439
ZNF16	5	0.0070223	0.028622	0.859384	585	3	-6.368	0.62582	0.76145	0.999978	13398	2	-6.368
ABCA5	5	0.0070667	0.028783	0.859384	586	5	-6.1183	0.99293	0.99299	0.999978	17821	0	-6.1183
PRKCB	5	0.0070692	0.028795	0.859384	587	4	-4.2674	0.051285	0.14533	0.999978	2581	1	-4.2674
LRRC1	5	0.0070987	0.02891	0.859384	588	5	-5.0915	0.9929	0.99296	0.999978	17820	0	-5.0915
PYDC1	5	0.007121	0.028992	0.859384	589	3	-6.2431	0.94067	0.94086	0.999978	16841	0	-6.2431
FOXP4	5	0.007121	0.028992	0.859384	590	2	0.30899	0.33189	0.54877	0.999978	9562	3	0.30899
NPVF	5	0.0071421	0.029063	0.859384	591	5	-3.0734	0.99286	0.99291	0.999978	17819	0	-3.0734
SUMF1	5	0.0071528	0.029101	0.859384	592	2	-0.10871	0.23192	0.42609	0.999978	7483	2	-0.10871
FCHO1	5	0.0071528	0.029101	0.859384	593	2	-0.39754	0.84506	0.87013	0.999978	15544	1	-0.39754
GK2	5	0.0071863	0.029219	0.859384	594	4	-5.1621	0.85882	0.87762	0.999978	15687	1	-5.1621
ABCC1	5	0.0071863	0.029219	0.859384	595	4	-4.8559	0.83672	0.8659	0.999978	15458	1	-4.8559
AP3B1	5	0.0071863	0.029219	0.859384	596	4	-4.8841	0.91152	0.9136	0.999978	16354	1	-4.8841
KIAA0513	5	0.0072574	0.029481	0.859384	597	2	-0.40805	0.66639	0.79303	0.999978	13971	1	-0.40805
RIPK2	5	0.0072921	0.029609	0.859384	598	2	1.3874	0.033949	0.10379	0.977354	1894	3	1.3874
BDKRB2	5	0.0072921	0.029609	0.859384	599	4	-4.3505	0.86734	0.88267	0.999978	15783	1	-4.3505
KIF3B	5	0.0073038	0.029654	0.859384	600	5	-1.2199	0.9927	0.99276	0.999978	17817	0	-1.2199
LYZ	5	0.0073444	0.029795	0.859384	601	5	-1.3794	0.99266	0.99272	0.999978	17816	0	-1.3794
VPS18	5	0.0073604	0.029858	0.859384	602	4	-6.3479	0.66086	0.78874	0.999978	13892	1	-6.3479
WNT7B	5	0.0073806	0.02993	0.859384	603	2	0.027229	0.41444	0.60866	0.999978	10637	2	0.027229
C9orf173	5	0.0073806	0.02993	0.859384	604	2	-0.091139	0.94582	0.94602	0.999978	16925	0	-0.091139
EEF2	5	0.0074012	0.030013	0.859384	605	5	-3.6985	0.9926	0.99267	0.999978	17815	0	-3.6985
KRT76	5	0.0074148	0.030062	0.859384	606	4	-5.9421	0.91827	0.9193	0.999978	16458	1	-5.9421
TIAM2	5	0.0074148	0.030062	0.859384	607	4	-6.2431	0.89606	0.90168	0.999978	16145	1	-6.2431
NTF3	5	0.0074871	0.030322	0.859384	608	4	-1.6062	0.96408	0.96426	0.999978	17283	0	-1.6062
CEBPB	5	0.0074871	0.030322	0.859384	609	3	-1.3345	0.35777	0.5701	0.999978	9935	1	-1.3345
TNFRSF1B	5	0.0074871	0.030322	0.859384	610	2	-0.40966	0.54394	0.70015	0.999978	12294	1	-0.40966
USP37	5	0.0074871	0.030322	0.859384	611	1	0.95033	0.011189	0.043884	0.864012	898	4	0.95033
SRCIN1	5	0.0075076	0.030398	0.859384	612	3	-4.9117	0.83101	0.86304	0.999978	15415	1	-4.9117
PTK2	5	0.0075076	0.030398	0.859384	613	4	-5.508	0.90437	0.90783	0.999978	16241	1	-5.508
SH2D4B	5	0.0075076	0.030398	0.859384	614	2	0.4389	0.24879	0.44754	0.999978	7851	3	0.4389
CENPF	5	0.0075099	0.030403	0.859384	615	4	-5.0423	0.33334	0.55046	0.999978	9591	1	-5.0423
APOL3	6	0.0075134	0.031653	0.859384	616	5	-5.508	0.95459	0.95476	0.999978	17103	1	-5.508
HIST1H3G	5	0.0075277	0.030481	0.859384	617	5	-1.4425	0.99247	0.99255	0.999978	17813	0	-1.4425
CXADR	5	0.0075305	0.030492	0.859384	618	5	-5.8736	0.99247	0.99255	0.999978	17812	0	-5.8736
FRS2	5	0.0075355	0.030516	0.859384	619	5	-1.2255	0.99246	0.99254	0.999978	17811	0	-1.2255
DYNC1I1	5	0.0075439	0.030542	0.859384	620	4	-6.3378	0.27819	0.48413	0.999978	8448	1	-6.3378
ACTR5	5	0.0075439	0.030542	0.859384	621	4	-6.3378	0.37139	0.57932	0.999978	10101	1	-6.3378
KRTAP13-2	4	0.0075679	0.025802	0.859384	622	3	-5.9875	0.41021	0.56616	0.999978	10576	1	-5.9875
C19orf48	5	0.0076095	0.030765	0.859384	623	2	0.14579	0.29378	0.50312	0.999978	8775	2	0.14579
CDC7	4	0.0076234	0.025976	0.859384	624	4	-3.7605	0.99238	0.9925	0.999978	17810	0	-3.7605
C20orf27	5	0.0076241	0.030819	0.859384	625	5	-1.0678	0.99238	0.99245	0.999978	17809	0	-1.0678
CHMP1A	5	0.0076285	0.030836	0.859384	626	3	-4.172	0.057254	0.15929	0.999978	2791	2	-4.172
TSPAN19	5	0.007636	0.030866	0.859384	627	5	-1.7773	0.99236	0.99244	0.999978	17808	0	-1.7773
GPX7	4	0.00766	0.026086	0.859384	628	2	-0.6513	0.27039	0.43936	0.999978	8286	2	-0.6513
SUPV3L1	5	0.0076604	0.030953	0.859384	629	5	-3.3662	0.99234	0.99242	0.999978	17807	0	-3.3662
PLSCR5	5	0.0076634	0.030966	0.859384	630	4	-6.0203	0.51946	0.68236	0.999978	11969	1	-6.0203
LCTL	5	0.007682	0.031036	0.859384	631	2	-0.42803	0.35179	0.56614	0.999978	9862	2	-0.42803
CP	5	0.0077043	0.031125	0.859384	632	5	-4.0855	0.9923	0.99237	0.999978	17806	0	-4.0855
DOCK10	5	0.0077207	0.031189	0.859384	633	3	-6.2965	0.13763	0.30219	0.999978	5310	1	-6.2965
DMRT2	8	0.0077411	0.038036	0.859384	634	5	-3.2946	0.6926	0.86199	0.999978	14312	1	-3.2946
TOMM6	5	0.0077934	0.031461	0.859384	635	3	-3.2274	0.55993	0.71196	0.999978	12500	2	-3.2274
MGP	7	0.0078934	0.035258	0.859384	636	4	-5.8736	0.94834	0.9566	0.999978	16980	1	-5.8736
EFCAB11	9	0.0078966	0.039128	0.859384	637	7	-4.4106	0.46407	0.72854	0.999978	11241	2	-4.4106
OSBPL11	5	0.0079048	0.031878	0.859384	638	2	-0.51169	0.17563	0.35338	0.999978	6213	2	-0.51169
CCNE1	5	0.0079048	0.031878	0.859384	639	2	-0.11538	0.38675	0.58975	0.999978	10287	2	-0.11538
TF	5	0.0079048	0.031878	0.859384	640	1	0.22393	0.22378	0.4157	0.999978	7309	2	0.22393
CAPZB	5	0.007905	0.031879	0.859384	641	4	-5.8736	0.10435	0.256	0.999978	4495	1	-5.8736
PSMC3IP	5	0.007911	0.031901	0.859384	642	5	-4.5393	0.99209	0.99215	0.999978	17804	0	-4.5393
POGLUT1	5	0.0079584	0.032087	0.859384	643	5	-3.168	0.99204	0.99211	0.999978	17803	0	-3.168
CDX2	5	0.0079754	0.032147	0.859384	644	5	-1.0618	0.99202	0.99208	0.999978	17802	0	-1.0618
KLHL3	5	0.0079933	0.032219	0.859384	645	3	-6.2101	0.54042	0.69757	0.999978	12239	2	-6.2101
PHLDB1	5	0.0080162	0.032305	0.859384	646	1	0.31742	0.029329	0.092161	0.961684	1713	3	0.31742
RAB23	5	0.0080272	0.032351	0.859384	647	5	-5.1264	0.99197	0.99204	0.999978	17801	0	-5.1264
SHISA6	5	0.0081462	0.032784	0.859384	648	3	-0.57479	0.14191	0.30815	0.999978	5426	2	-0.57479
RNASE12	5	0.008171	0.032884	0.859384	649	4	-6.3069	0.47395	0.64991	0.999978	11371	1	-6.3069
ZNF570	5	0.008171	0.032884	0.859384	650	3	-6.3069	0.23476	0.42976	0.999978	7548	1	-6.3069
HYI	5	0.008171	0.032884	0.859384	651	3	-6.3069	0.97174	0.97187	0.999978	17413	0	-6.3069
HIST1H2AA	5	0.008171	0.032884	0.859384	652	3	-6.3069	0.87285	0.88607	0.999978	15851	1	-6.3069
APOF	5	0.0081832	0.032933	0.859384	653	1	0.65458	0.24466	0.44239	0.999978	7763	3	0.65458
KLHL40	5	0.0081832	0.032933	0.859384	654	4	-5.4898	0.53447	0.69326	0.999978	12166	1	-5.4898
BHLHB9	5	0.0081884	0.032956	0.859384	655	5	-4.7375	0.99148	0.99156	0.999978	17794	0	-4.7375
ANGPT2	5	0.0081884	0.032956	0.859384	656	4	-5.6126	0.90392	0.90749	0.999978	16233	1	-5.6126
LUC7L3	5	0.0081884	0.032956	0.859384	657	4	-5.0671	0.76808	0.83591	0.999978	14853	1	-5.0671
KERA	4	0.0082074	0.027827	0.859384	658	4	-3.4195	0.99179	0.99192	0.999978	17800	0	-3.4195
ZNF396	5	0.0082946	0.033336	0.859384	659	3	-0.52766	0.043817	0.1278	0.985963	2300	2	-0.52766
TMEM8C	5	0.0083158	0.033426	0.859384	660	3	-1.492	0.52554	0.68677	0.999978	12060	2	-1.492
ATRX	5	0.0083158	0.033426	0.859384	661	2	-0.47722	0.28422	0.49156	0.999978	8574	1	-0.47722
ILK	5	0.0083158	0.033426	0.859384	662	4	-5.9014	0.91123	0.91338	0.999978	16349	1	-5.9014
ENDOG	5	0.0083502	0.033556	0.859384	663	4	-1.1509	0.92776	0.92805	0.999978	16611	1	-1.1509
TAS2R60	5	0.0083683	0.033626	0.859384	664	3	-6.2965	0.015594	0.056543	0.908873	1104	1	-6.2965
FOXN3	5	0.0083683	0.033626	0.859384	665	3	-6.2965	0.67421	0.79919	0.999978	14075	2	-6.2965
PPP1R1C	5	0.0083683	0.033626	0.859384	666	3	-6.2965	0.65553	0.78457	0.999978	13834	2	-6.2965
PCDH15	5	0.0083683	0.033626	0.859384	667	3	-6.2965	0.14953	0.31846	0.999978	5612	2	-6.2965
CRX	5	0.0083683	0.033626	0.859384	668	4	-6.2965	0.30411	0.51562	0.999978	8978	1	-6.2965
GAPVD1	5	0.0083683	0.033626	0.859384	669	4	-6.2965	0.18452	0.36507	0.999978	6422	1	-6.2965
IKZF2	5	0.0083713	0.033638	0.859384	670	5	-4.7063	0.99163	0.9917	0.999978	17799	0	-4.7063
CFI	4	0.0083917	0.028405	0.859384	671	4	-4.2241	0.99161	0.99173	0.999978	17798	0	-4.2241
PARP15	5	0.0083945	0.033731	0.859384	672	5	-4.2674	0.99161	0.99168	0.999978	17797	0	-4.2674
EML6	5	0.0084104	0.033791	0.859384	673	5	-1.9642	0.99159	0.99166	0.999978	17796	0	-1.9642
SLC39A14	5	0.0084337	0.033875	0.859384	674	2	-0.48064	0.26882	0.4725	0.999978	8249	2	-0.48064
SPTLC2	5	0.0084747	0.034035	0.859384	675	4	-4.9388	0.25988	0.46136	0.999978	8081	1	-4.9388
TMEM182	5	0.0084747	0.034035	0.859384	676	3	-1.8178	0.26267	0.4649	0.999978	8139	1	-1.8178
CDC26	5	0.0084783	0.034045	0.859384	677	4	-5.0915	0.493	0.66339	0.999978	11614	1	-5.0915
TNFSF18	5	0.0084783	0.034045	0.859384	678	4	-5.6944	0.9835	0.98361	0.999978	17625	0	-5.6944
SARNP	5	0.0084783	0.034045	0.859384	679	4	-5.8163	0.88624	0.89475	0.999978	16017	1	-5.8163
HCK	5	0.0084783	0.034045	0.859384	680	4	-5.3352	0.66249	0.78997	0.999978	13916	1	-5.3352
UMPS	5	0.0084783	0.034045	0.859384	681	4	-4.8559	0.9271	0.92743	0.999978	16606	1	-4.8559
PATL1	4	0.0084885	0.028717	0.859384	682	4	-3.4945	0.99151	0.99164	0.999978	17795	0	-3.4945
DENND1A	5	0.0085219	0.034206	0.859384	683	5	-5.6126	0.99148	0.99156	0.999978	17793	0	-5.6126
TMEM81	4	0.0085274	0.028835	0.859384	684	3	-4.1002	0.9501	0.94997	0.999978	17011	0	-4.1002
RAB27B	5	0.0085371	0.034256	0.859384	685	3	-6.2859	0.4195	0.61207	0.999978	10701	2	-6.2859
NELFA	5	0.0085371	0.034256	0.859384	686	4	-4.806	0.16627	0.34101	0.999978	5977	1	-4.806
KCNK18	5	0.0085371	0.034256	0.859384	687	3	-6.2859	0.57905	0.72614	0.999978	12757	2	-6.2859
PROKR1	5	0.008545	0.034286	0.859384	688	2	-0.22496	0.79724	0.84768	0.999978	15096	1	-0.22496
ABTB2	5	0.008545	0.034286	0.859384	689	2	-0.10055	0.3294	0.54587	0.999978	9520	2	-0.10055
EDEM1	5	0.0085504	0.034315	0.859384	690	5	-1.1274	0.99145	0.99153	0.999978	17792	0	-1.1274
ECHDC2	5	0.0086164	0.03459	0.859384	691	4	-2.7454	0.96124	0.96141	0.999978	17226	0	-2.7454
DUSP1	5	0.0086164	0.03459	0.859384	692	2	0.48713	0.19983	0.38508	0.999978	6774	3	0.48713
P2RY4	5	0.0086268	0.03463	0.859384	693	4	-2.3155	0.87916	0.89009	0.999978	15938	1	-2.3155
HDDC3	5	0.0086564	0.034726	0.859384	694	2	0.12875	0.55703	0.70982	0.999978	12459	2	0.12875
ETV3L	5	0.0086564	0.034726	0.859384	695	1	-0.18217	0.25688	0.45757	0.999978	8023	2	-0.18217
POLR2H	8	0.0086817	0.041573	0.859384	696	6	-3.9321	0.0088249	0.042772	0.864012	738	2	-3.9321
PRKAG3	5	0.0087219	0.034953	0.859384	697	4	-6.2754	0.97948	0.97962	0.999978	17550	0	-6.2754
SERPINB6	5	0.0087219	0.034953	0.859384	698	4	-6.2754	0.38861	0.59099	0.999978	10314	1	-6.2754
IQCH	10	0.0087288	0.045168	0.859384	699	7	-5.1338	0.12937	0.35567	0.999978	5111	2	-5.1338
RPS27L	4	0.0087319	0.029496	0.859384	700	3	-5.8594	0.92472	0.92449	0.999978	16563	0	-5.8594
SKAP2	5	0.0087377	0.035002	0.859384	701	5	-4.7063	0.99126	0.99136	0.999978	17784	0	-4.7063
F9	5	0.0087377	0.035002	0.859384	702	5	-1.946	0.99126	0.99136	0.999978	17785	0	-1.946
C6	5	0.0087377	0.035002	0.859384	703	5	-2.1452	0.99126	0.99136	0.999978	17790	0	-2.1452
PAPOLA	5	0.0087377	0.035002	0.859384	704	5	-1.946	0.99126	0.99136	0.999978	17787	0	-1.946
KIF4B	5	0.0087377	0.035002	0.859384	705	5	-1.946	0.99126	0.99136	0.999978	17789	0	-1.946
PCBP2	5	0.0087377	0.035002	0.859384	706	5	-4.0361	0.99126	0.99136	0.999978	17788	0	-4.0361
ZNF813	5	0.0087377	0.035002	0.859384	707	5	-3.3405	0.99126	0.99136	0.999978	17786	0	-3.3405
TIGD4	5	0.0087493	0.035048	0.859384	708	4	-4.8841	0.98911	0.98919	0.999978	17728	0	-4.8841
RPA4	5	0.0087493	0.035048	0.859384	709	4	-5.7102	0.91492	0.91637	0.999978	16411	1	-5.7102
LARP4	5	0.0087493	0.035048	0.859384	710	4	-4.6744	0.93495	0.93517	0.999978	16734	0	-4.6744
GORASP2	5	0.0087493	0.035048	0.859384	711	4	-5.2295	0.97001	0.97015	0.999978	17381	0	-5.2295
DGKD	5	0.0087811	0.035151	0.859384	712	2	0.050219	0.63175	0.76601	0.999978	13487	2	0.050219
KLHL20	5	0.0087811	0.035151	0.859384	713	3	-0.9055	0.85454	0.87524	0.999978	15631	1	-0.9055
SYNGR4	5	0.0088511	0.035399	0.859384	714	2	-0.0035489	0.1006	0.25078	0.999978	4392	2	-0.0035489
RRM2B	5	0.0088511	0.035399	0.859384	715	3	-3.5657	0.48532	0.65798	0.999978	11522	2	-3.5657
SATB2	5	0.0088511	0.035399	0.859384	716	3	-0.92548	0.61819	0.75574	0.999978	13294	1	-0.92548
PDZRN4	5	0.0088766	0.035495	0.859384	717	4	-5.9947	0.97068	0.97083	0.999978	17395	0	-5.9947
SLC38A2	5	0.0088904	0.03554	0.859384	718	5	-5.7413	0.99111	0.99119	0.999978	17782	0	-5.7413
ZNF776	5	0.0088968	0.035557	0.859384	719	5	-6.2539	0.9911	0.99118	0.999978	17781	0	-6.2539
BIRC2	4	0.0089105	0.030058	0.859384	720	4	-3.0734	0.99109	0.99121	0.999978	17780	0	-3.0734
WDR5B	5	0.0089347	0.035698	0.859384	721	5	-4.0281	0.99107	0.99114	0.999978	17779	0	-4.0281
C1orf137	5	0.0089469	0.035742	0.859384	722	3	-6.2647	0.26637	0.46952	0.999978	8204	2	-6.2647
NRAP	5	0.0089598	0.035789	0.859384	723	3	-2.4401	0.95105	0.95124	0.999978	17034	0	-2.4401
CLK4	5	0.0089598	0.035789	0.859384	724	4	-6.0578	0.81804	0.85696	0.999978	15284	1	-6.0578
HIST1H2BK	2	0.0089924	0.01708	0.819592	725	2	-6.8902	0.99101	0.99082	0.999978	17778	0	-6.8902
TRIM58	5	0.0090181	0.035995	0.859384	726	1	0.99978	0.052789	0.14882	0.999978	2636	3	0.99978
TSSK3	5	0.009029	0.036029	0.859384	727	5	-1.5644	0.99097	0.99104	0.999978	17777	0	-1.5644
ROCK2	5	0.0090301	0.036031	0.859384	728	4	-5.7102	0.3276	0.54373	0.999978	9481	1	-5.7102
DEPDC1B	5	0.0090301	0.036031	0.859384	729	4	-6.2212	0.35839	0.57051	0.999978	9940	1	-6.2212
HIGD1C	5	0.0090301	0.036031	0.859384	730	4	-4.8272	0.63877	0.77156	0.999978	13584	1	-4.8272
LRRC14	5	0.0090894	0.036235	0.859384	731	2	-0.18782	0.68245	0.80587	0.999978	14212	1	-0.18782
CFTR	5	0.0090894	0.036235	0.859384	732	3	-1.8852	0.24213	0.43916	0.999978	7697	2	-1.8852
NUDT2	5	0.0090894	0.036235	0.859384	733	2	0.4061	0.33492	0.55232	0.999978	9624	3	0.4061
GRIN3A	5	0.0090908	0.036238	0.859384	734	5	-0.91636	0.99091	0.99098	0.999978	17775	0	-0.91636
USP4	5	0.0091015	0.036272	0.859384	735	2	-0.45386	0.22025	0.41114	0.999978	7228	1	-0.45386
ASB10	5	0.0091015	0.036272	0.859384	736	1	0.27162	0.056075	0.15657	0.999978	2746	2	0.27162
CSRNP1	5	0.0091091	0.036304	0.859384	737	5	-0.68424	0.99089	0.99096	0.999978	17774	0	-0.68424
DDX18	5	0.009149	0.036446	0.859384	738	5	-3.8772	0.99085	0.99093	0.999978	17773	0	-3.8772
SHOX	5	0.0091556	0.036474	0.859384	739	5	-4.3505	0.99084	0.99093	0.999978	17772	0	-4.3505
AK2	5	0.0091641	0.036507	0.859384	740	5	-1.456	0.99084	0.99092	0.999978	17771	0	-1.456
LCORL	5	0.0091741	0.036552	0.859384	741	4	-6.2539	0.56998	0.71939	0.999978	12619	1	-6.2539
VEPH1	5	0.0091741	0.036552	0.859384	742	3	-6.2539	0.84409	0.86962	0.999978	15537	1	-6.2539
RGS4	12	0.0091745	0.050076	0.859384	743	6	-0.63654	0.73608	0.91337	0.999978	14622	4	-0.63654
SSPN	7	0.0091912	0.040508	0.859384	744	3	-0.4409	0.3394	0.59488	0.999978	9717	2	-0.4409
PLXNA3	5	0.009193	0.036607	0.859384	745	5	-1.7401	0.99081	0.99089	0.999978	17769	0	-1.7401
CMC1	5	0.009193	0.036607	0.859384	746	5	-4.1793	0.99081	0.99089	0.999978	17768	0	-4.1793
CCDC122	4	0.0092087	0.030993	0.859384	747	4	-1.6063	0.99079	0.99091	0.999978	17767	0	-1.6063
ORAI1	5	0.0092266	0.036738	0.859384	748	5	-1.6674	0.99077	0.99086	0.999978	17766	0	-1.6674
DNPH1	5	0.009239	0.036786	0.859384	749	3	-1.5799	0.52596	0.6871	0.999978	12063	2	-1.5799
ANGPTL7	5	0.0092406	0.036791	0.859384	750	2	0.29543	0.29525	0.50494	0.999978	8810	2	0.29543
CLRN1	7	0.0092572	0.040756	0.859384	751	5	-4.3903	0.77958	0.88247	0.999978	14959	2	-4.3903
CYSLTR2	5	0.0093591	0.037233	0.859384	752	4	-4.6085	0.98083	0.981	0.999978	17580	0	-4.6085
RBM44	5	0.0093591	0.037233	0.859384	753	4	-5.508	0.4627	0.642	0.999978	11222	1	-5.508
OFD1	5	0.0093591	0.037233	0.859384	754	4	-4.7979	0.91029	0.91261	0.999978	16336	1	-4.7979
CCT3	5	0.0093591	0.037233	0.859384	755	4	-5.1389	0.3622	0.57307	0.999978	9984	1	-5.1389
KDM1B	5	0.0093796	0.037301	0.859384	756	1	0.92719	0.027448	0.087464	0.961383	1623	4	0.92719
GPRC5B	5	0.0093796	0.037301	0.859384	757	4	-5.5613	0.93272	0.93296	0.999978	16696	0	-5.5613
ZDHHC23	5	0.0094164	0.037435	0.859384	758	4	-6.2431	0.56496	0.71569	0.999978	12554	1	-6.2431
KCNT1	5	0.0094164	0.037435	0.859384	759	3	-6.2431	0.92951	0.92977	0.999978	16646	1	-6.2431
USH1C	5	0.0094164	0.037435	0.859384	760	3	-6.2431	0.94925	0.94943	0.999978	16996	0	-6.2431
UBXN2A	5	0.0094253	0.037468	0.859384	761	4	-5.9014	0.69189	0.81001	0.999978	14304	1	-5.9014
RNF7	7	0.0094491	0.041527	0.859384	762	4	-2.3202	0.82363	0.90671	0.999978	15344	1	-2.3202
NSUN6	5	0.0095573	0.037968	0.859384	763	5	-5.8163	0.99044	0.99051	0.999978	17765	0	-5.8163
SDK2	5	0.0095763	0.038035	0.859384	764	5	-5.8308	0.99042	0.99049	0.999978	17764	0	-5.8308
POLE4	5	0.0096067	0.038152	0.859384	765	2	0.3211	0.32934	0.5458	0.999978	9518	3	0.3211
MCHR1	5	0.0096067	0.038152	0.859384	766	4	-0.91399	0.11901	0.2765	0.999978	4870	1	-0.91399
ATXN3L	5	0.0096137	0.03818	0.859384	767	5	-1.3383	0.99039	0.99046	0.999978	17763	0	-1.3383
KIAA1549	4	0.0096295	0.032306	0.859384	768	4	-1.4793	0.99037	0.99046	0.999978	17762	0	-1.4793
C8orf58	5	0.0096299	0.03824	0.859384	769	2	0.024654	0.12352	0.28261	0.999978	4971	2	0.024654
LIX1L	5	0.0096299	0.03824	0.859384	770	3	-5.9817	0.68904	0.8091	0.999978	14288	1	-5.9817
ZDHHC5	5	0.0096299	0.03824	0.859384	771	1	0.9903	0.0086062	0.034542	0.836353	726	4	0.9903
FZD8	5	0.0096299	0.03824	0.859384	772	3	-0.68135	0.40688	0.6035	0.999978	10535	2	-0.68135
INPP5B	5	0.0096299	0.03824	0.859384	773	3	-0.46324	0.89904	0.90378	0.999978	16176	1	-0.46324
RNF182	5	0.0096315	0.038245	0.859384	774	5	-1.5671	0.99037	0.99044	0.999978	17761	0	-1.5671
CEP112	9	0.0096506	0.046446	0.859384	775	7	-4.0608	0.15495	0.3906	0.999978	5736	1	-4.0608
FTHL17	5	0.0096524	0.038317	0.859384	776	3	-6.2322	0.021778	0.072876	0.947488	1369	2	-6.2322
DIO1	10	0.0096531	0.049253	0.859384	777	4	0.20671	0.019608	0.088619	0.961684	1272	4	0.20671
PDCD6IP	5	0.009679	0.038406	0.859384	778	4	-5.9947	0.50829	0.67436	0.999978	11828	1	-5.9947
CORO6	5	0.009679	0.038406	0.859384	779	4	-5.508	0.77527	0.83876	0.999978	14919	1	-5.508
METTL4	5	0.009679	0.038406	0.859384	780	4	-4.9654	0.85707	0.87663	0.999978	15664	1	-4.9654
HUWE1	5	0.009679	0.038406	0.859384	781	4	-4.7375	0.78518	0.84274	0.999978	14999	1	-4.7375
ADI1	5	0.009679	0.038406	0.859384	782	4	-5.3951	0.98241	0.98252	0.999978	17607	0	-5.3951
POLN	5	0.009679	0.038406	0.859384	783	4	-5.6622	0.23216	0.4264	0.999978	7488	1	-5.6622
GGA1	11	0.0098044	0.050833	0.859384	784	4	0.76396	0.035691	0.14911	0.999978	1964	6	0.76396
SEC61A2	5	0.0098062	0.03877	0.859384	785	2	0.46272	0.28219	0.48908	0.999978	8532	3	0.46272
PTPRH	5	0.0098062	0.03877	0.859384	786	3	-3.4195	0.64791	0.77861	0.999978	13718	2	-3.4195
C10orf25	5	0.0098062	0.03877	0.859384	787	3	-4.5393	0.97886	0.979	0.999978	17541	0	-4.5393
ERCC5	5	0.0098062	0.03877	0.859384	788	3	-1.738	0.281	0.4876	0.999978	8508	1	-1.738
CYP3A5	6	0.0098288	0.039565	0.859384	789	3	-1.3809	0.3447	0.56877	0.999978	9784	3	-1.3809
ZNF441	4	0.0098456	0.033008	0.859384	790	4	-4.7063	0.99015	0.99024	0.999978	17756	0	-4.7063
TRIM8	4	0.0098575	0.033048	0.859384	791	3	-0.88771	0.89807	0.89776	0.999978	16163	0	-0.88771
ZNF428	5	0.0098712	0.038955	0.859384	792	3	-6.2212	0.47631	0.65156	0.999978	11408	2	-6.2212
RGN	5	0.0098712	0.038955	0.859384	793	4	-6.2212	0.77377	0.83815	0.999978	14904	1	-6.2212
FUCA2	5	0.0098801	0.038988	0.859384	794	2	-0.37928	0.79951	0.84864	0.999978	15115	1	-0.37928
LIPG	5	0.0098801	0.038988	0.859384	795	2	0.38519	0.041866	0.12316	0.985963	2215	3	0.38519
KRTAP9-3	2	0.0099812	0.018925	0.835982	796	2	-6.5806	0.99002	0.98985	0.999978	17753	0	-6.5806
HERC3	5	0.010014	0.039356	0.859384	797	3	-4.1793	0.42916	0.61877	0.999978	10812	2	-4.1793
BCL7B	5	0.010014	0.039356	0.859384	798	2	-0.54662	0.40795	0.60426	0.999978	10546	1	-0.54662
TNKS1BP1	5	0.010019	0.039367	0.859384	799	2	0.13401	0.19576	0.37975	0.999978	6692	2	0.13401
DMRTB1	5	0.010019	0.039367	0.859384	800	2	-0.12239	0.90536	0.90862	0.999978	16263	1	-0.12239
GRM7	5	0.010019	0.039367	0.859384	801	4	-1.4092	0.95906	0.95923	0.999978	17180	0	-1.4092
TNFSF11	5	0.010029	0.039387	0.859384	802	4	-4.7063	0.85707	0.87663	0.999978	15663	1	-4.7063
PIP5K1B	5	0.010029	0.039387	0.859384	803	4	-4.9117	0.72855	0.82172	0.999978	14568	1	-4.9117
EQTN	5	0.010029	0.039387	0.859384	804	4	-5.4713	0.95108	0.95127	0.999978	17038	0	-5.4713
FRK	5	0.010029	0.039387	0.859384	805	4	-4.7979	0.76849	0.83608	0.999978	14855	1	-4.7979
C1orf141	5	0.010029	0.039387	0.859384	806	4	-5.0423	0.70854	0.81521	0.999978	14434	1	-5.0423
RBAK	5	0.010029	0.039387	0.859384	807	4	-5.0671	0.68889	0.80906	0.999978	14287	1	-5.0671
ZNF679	3	0.010102	0.027064	0.859384	808	3	-6.5282	0.9899	0.98999	0.999978	17750	0	-6.5282
ID1	5	0.010158	0.039748	0.859384	809	4	-2.3131	0.98981	0.9899	0.999978	17748	0	-2.3131
TM2D2	4	0.010183	0.034055	0.859384	810	2	-0.6513	0.9255	0.92525	0.999978	16573	0	-0.6513
RANBP3	5	0.010214	0.039916	0.859384	811	2	0.045673	0.74667	0.82802	0.999978	14703	1	0.045673
TRPM6	5	0.010214	0.039916	0.859384	812	4	-0.81451	0.97607	0.97626	0.999978	17490	0	-0.81451
DHRS7B	5	0.010297	0.04015	0.859384	813	1	-0.30149	0.39726	0.59693	0.999978	10426	2	-0.30149
ZNF385D	5	0.010297	0.04015	0.859384	814	4	-4.5035	0.82854	0.86184	0.999978	15385	1	-4.5035
TECR	4	0.010336	0.034531	0.859384	815	3	-5.7566	0.4114	0.56724	0.999978	10596	1	-5.7566
RAB1A	6	0.010364	0.041386	0.859384	816	5	-3.5657	0.97902	0.97894	0.999978	17546	0	-3.5657
FDPS	5	0.010369	0.040345	0.859384	817	4	-6.199	0.51398	0.67843	0.999978	11896	1	-6.199
ORAI2	5	0.010369	0.040345	0.859384	818	3	-6.199	0.28875	0.49699	0.999978	8677	1	-6.199
FRMD5	5	0.010369	0.040345	0.859384	819	4	-6.199	0.82638	0.86083	0.999978	15367	1	-6.199
KLB	5	0.010369	0.040345	0.859384	820	3	-6.199	0.67813	0.8023	0.999978	14140	2	-6.199
SERPINB13	5	0.010369	0.040345	0.859384	821	4	-4.3096	0.92692	0.92724	0.999978	16598	1	-4.3096
CHRNA3	5	0.010391	0.040404	0.859384	822	4	-5.1849	0.62134	0.75807	0.999978	13327	1	-5.1849
GRAMD3	5	0.010391	0.040404	0.859384	823	4	-5.3951	0.91396	0.91561	0.999978	16398	1	-5.3951
SULT2A1	5	0.010391	0.040404	0.859384	824	4	-5.4713	0.22346	0.41526	0.999978	7306	1	-5.4713
APOPT1	5	0.010391	0.040404	0.859384	825	4	-5.3147	0.86019	0.87844	0.999978	15701	1	-5.3147
SERPINI2	3	0.010392	0.027821	0.859384	826	3	-4.6085	0.98961	0.9897	0.999978	17740	0	-4.6085
MTF1	5	0.010408	0.040456	0.859384	827	3	-4.768	0.66567	0.79247	0.999978	13958	2	-4.768
ZNF830	5	0.010423	0.040494	0.859384	828	3	-4.5743	0.93312	0.93334	0.999978	16702	0	-4.5743
FAM149B1	4	0.010437	0.034834	0.859384	829	4	-3.3498	0.98956	0.98967	0.999978	17737	0	-3.3498
RHOJ	5	0.010464	0.040606	0.859384	830	2	0.44771	0.19249	0.37549	0.999978	6617	3	0.44771
GNL1	5	0.010519	0.040779	0.859384	831	3	-5.1389	0.9312	0.93146	0.999978	16678	0	-5.1389
GAL	4	0.010628	0.035429	0.859384	832	3	-5.7102	0.77476	0.79832	0.999978	14911	1	-5.7102
MAOA	5	0.010628	0.041078	0.859384	833	3	-6.1877	0.98655	0.98665	0.999978	17677	0	-6.1877
PRAP1	5	0.01063	0.041082	0.859384	834	2	-0.043905	0.88555	0.89427	0.999978	16010	1	-0.043905
NDUFB9	5	0.01063	0.041082	0.859384	835	4	-5.1154	0.90736	0.9102	0.999978	16295	1	-5.1154
TUBB	4	0.010668	0.035554	0.859384	836	4	-2.9722	0.98933	0.98945	0.999978	17732	0	-2.9722
GTPBP10	4	0.010668	0.035554	0.859384	837	4	-2.7454	0.98933	0.98945	0.999978	17731	0	-2.7454
ZNF730	3	0.010672	0.028527	0.859384	838	3	-4.9388	0.98933	0.98943	0.999978	17730	0	-4.9388
SERPING1	5	0.010678	0.04121	0.859384	839	4	-5.2939	0.21647	0.40631	0.999978	7138	1	-5.2939
CSNK2A2	5	0.010678	0.04121	0.859384	840	4	-5.9014	0.78937	0.84445	0.999978	15031	1	-5.9014
MCFD2	10	0.010691	0.053939	0.859384	841	6	-3.1686	0.53912	0.79202	0.999978	12223	4	-3.1686
ASPA	5	0.010738	0.04137	0.859384	842	4	-4.9915	0.53215	0.69156	0.999978	12136	1	-4.9915
CRNN	5	0.010738	0.04137	0.859384	843	4	-5.7566	0.96626	0.96646	0.999978	17323	0	-5.7566
PTGES	5	0.010769	0.041455	0.859384	844	2	-0.12761	0.90157	0.90565	0.999978	16200	1	-0.12761
NBEA	10	0.010784	0.05436	0.86347	845	5	-0.9335	0.77873	0.91605	0.999978	14952	3	-0.9335
KIAA1211L	5	0.01088	0.041768	0.859384	846	3	-0.81517	0.62858	0.76355	0.999978	13447	2	-0.81517
ENTPD4	5	0.01088	0.041768	0.859384	847	2	0.82486	0.095775	0.24286	0.999978	4246	3	0.82486
CRHBP	5	0.0109	0.041819	0.859384	848	3	-6.1764	0.83165	0.86336	0.999978	15419	1	-6.1764
REEP4	5	0.010925	0.041897	0.859384	849	2	-0.19207	0.58547	0.73092	0.999978	12843	1	-0.19207
HSD17B7	5	0.010964	0.042015	0.859384	850	2	-0.44343	0.16606	0.34077	0.999978	5971	2	-0.44343
RCBTB2	5	0.010964	0.042017	0.859384	851	4	-5.8875	0.82037	0.85804	0.999978	15307	1	-5.8875
ACVR1	5	0.011019	0.042193	0.859384	852	2	-0.012088	0.13718	0.30158	0.999978	5296	2	-0.012088
GCNT3	5	0.0111	0.042428	0.859384	853	4	-5.5957	0.71682	0.81785	0.999978	14490	1	-5.5957
TWF1	5	0.0111	0.042428	0.859384	854	4	-4.6418	0.55935	0.71151	0.999978	12488	1	-4.6418
ZNF440	5	0.0111	0.042428	0.859384	855	4	-5.0171	0.9812	0.98136	0.999978	17586	0	-5.0171
RNF10	5	0.011103	0.042436	0.859384	856	2	-0.15427	0.44463	0.62943	0.999978	11016	2	-0.15427
IL15RA	5	0.011103	0.042436	0.859384	857	1	0.76705	0.095218	0.24171	0.999978	4221	3	0.76705
STARD3NL	4	0.01113	0.037022	0.859384	858	3	-5.7102	0.94825	0.94813	0.999978	16978	0	-5.7102
ST6GALNAC5	5	0.011144	0.042553	0.859384	859	3	-0.54617	0.60624	0.7466	0.999978	13156	1	-0.54617
MCM4	5	0.011144	0.042553	0.859384	860	4	-4.7375	0.9627	0.9629	0.999978	17257	0	-4.7375
AURKA	5	0.011159	0.042595	0.859384	861	4	-6.165	0.92888	0.92915	0.999978	16631	1	-6.165
DNMBP	5	0.011159	0.042595	0.859384	862	3	-6.165	0.17192	0.34851	0.999978	6113	1	-6.165
SLAMF7	15	0.011205	0.06371	0.876578	863	7	-0.32806	0.13424	0.40616	0.999978	5235	6	-0.32806
RPL36AL	5	0.011249	0.042834	0.859384	864	4	-5.1621	0.69903	0.81219	0.999978	14370	1	-5.1621
P4HA3	5	0.011267	0.042887	0.859384	865	4	-4.6744	0.98597	0.98608	0.999978	17667	0	-4.6744
LIG4	4	0.011275	0.037464	0.859384	866	4	-1.1515	0.98873	0.98886	0.999978	17718	0	-1.1515
RMDN2	9	0.011314	0.053222	0.859384	867	6	-5.2939	0.62206	0.83193	0.999978	13339	2	-5.2939
DGCR2	5	0.011325	0.043039	0.859384	868	1	0.43423	0.27989	0.48624	0.999978	8486	3	0.43423
STOX2	5	0.011325	0.043039	0.859384	869	3	-0.9091	0.68036	0.80415	0.999978	14171	1	-0.9091
SLC13A1	5	0.011325	0.043039	0.859384	870	3	-6.1418	0.33689	0.55464	0.999978	9668	2	-6.1418
FRMPD4	5	0.011325	0.043039	0.859384	871	2	-0.45824	0.98471	0.98483	0.999978	17645	0	-0.45824
DIRAS1	5	0.011364	0.043151	0.859384	872	3	-1.2412	0.5522	0.70624	0.999978	12399	2	-1.2412
ASCC3	7	0.011387	0.04901	0.859384	873	5	-5.6944	0.96847	0.96929	0.999978	17352	1	-5.6944
CCDC144NL	4	0.01145	0.038003	0.859384	874	2	-2.5848	0.93942	0.93929	0.999978	16821	0	-2.5848
GJB6	5	0.011462	0.043424	0.859384	875	4	-4.3903	0.84745	0.87137	0.999978	15564	1	-4.3903
NANS	5	0.011462	0.043424	0.859384	876	4	-5.9817	0.95945	0.95963	0.999978	17192	0	-5.9817
UGT2A1	5	0.011462	0.043424	0.859384	877	4	-4.8841	0.98862	0.9887	0.999978	17716	0	-4.8841
CSNK1A1	5	0.011462	0.043424	0.859384	878	4	-4.3903	0.82873	0.86194	0.999978	15387	1	-4.3903
FAR2	5	0.011462	0.043424	0.859384	879	4	-5.4146	0.25869	0.45989	0.999978	8059	1	-5.4146
ZNF655	11	0.011483	0.057867	0.865198	880	3	-0.011496	0.45227	0.74544	0.999978	11098	5	-0.011496
SCAF8	5	0.011519	0.043595	0.859384	881	3	-3.6336	0.44288	0.62821	0.999978	10996	2	-3.6336
ZNF175	4	0.011537	0.038284	0.859384	882	4	-5.0915	0.98846	0.98858	0.999978	17711	0	-5.0915
MTSS1L	5	0.011575	0.043742	0.859384	883	2	0.66854	0.17622	0.35417	0.999978	6233	3	0.66854
NEK2	3	0.011588	0.030795	0.859384	884	3	-5.5437	0.98841	0.98856	0.999978	17709	0	-5.5437
C11orf44	5	0.011594	0.043793	0.859384	885	3	-1.1974	0.66927	0.79526	0.999978	14006	1	-1.1974
PLB1	5	0.011594	0.043793	0.859384	886	3	-0.93875	0.52469	0.68615	0.999978	12049	1	-0.93875
TAPT1	5	0.011594	0.043793	0.859384	887	3	-5.8163	0.083115	0.21623	0.999978	3784	2	-5.8163
MUC7	5	0.011594	0.043793	0.859384	888	2	0.79992	0.16641	0.3412	0.999978	5982	3	0.79992
CEP63	5	0.011608	0.043827	0.859384	889	4	-5.2295	0.90943	0.91189	0.999978	16322	1	-5.2295
TK1	5	0.011665	0.043993	0.859384	890	4	-6.1418	0.87702	0.88868	0.999978	15908	1	-6.1418
C6orf89	5	0.011665	0.043993	0.859384	891	3	-6.1418	0.64152	0.77366	0.999978	13623	2	-6.1418
TRIM32	5	0.011665	0.043993	0.859384	892	3	-6.1418	0.33228	0.54923	0.999978	9567	1	-6.1418
RRAGB	5	0.011665	0.043993	0.859384	893	4	-3.8858	0.7253	0.82064	0.999978	14543	1	-3.8858
FMOD	5	0.011665	0.043993	0.859384	894	3	-6.1418	0.88065	0.89103	0.999978	15954	1	-6.1418
UBQLNL	5	0.011665	0.043993	0.859384	895	4	-6.1418	0.68356	0.80679	0.999978	14224	1	-6.1418
CD63	5	0.011695	0.044075	0.859384	896	4	-2.6814	0.98978	0.98987	0.999978	17747	0	-2.6814
HDLBP	4	0.01174	0.038879	0.859384	897	3	-1.1578	0.40952	0.56555	0.999978	10567	1	-1.1578
AGFG2	5	0.011822	0.044417	0.859384	898	3	-2.8632	0.65869	0.78703	0.999978	13871	2	-2.8632
ITGA1	5	0.011822	0.044417	0.859384	899	2	-0.15742	0.93397	0.93419	0.999978	16720	0	-0.15742
WDFY3	5	0.011822	0.044417	0.859384	900	2	1.1465	0.029549	0.092711	0.962563	1724	3	1.1465
CCDC78	5	0.011822	0.044417	0.859384	901	2	0.41289	0.2995	0.51011	0.999978	8891	3	0.41289
PIGN	5	0.011822	0.044417	0.859384	902	3	-6.0454	0.81425	0.85522	0.999978	15247	1	-6.0454
TRPV6	5	0.011822	0.044417	0.859384	903	4	-5.1849	0.90606	0.90917	0.999978	16271	1	-5.1849
TDRD6	5	0.011822	0.044417	0.859384	904	3	-5.2939	0.63026	0.76488	0.999978	13467	2	-5.2939
SNX10	9	0.011826	0.055319	0.864968	905	7	-2.8632	0.95796	0.97723	0.999978	17164	1	-2.8632
ANLN	5	0.011852	0.04451	0.859384	906	3	-4.3903	0.13044	0.29229	0.999978	5140	2	-4.3903
CADM2	5	0.011852	0.04451	0.859384	907	3	-4.2674	0.70979	0.8156	0.999978	14450	1	-4.2674
MATR3	5	0.011858	0.044529	0.859384	908	4	-4.7375	0.68144	0.80505	0.999978	14187	1	-4.7375
CARS2	5	0.011858	0.044529	0.859384	909	4	-5.1389	0.77065	0.83691	0.999978	14875	1	-5.1389
ZDHHC3	5	0.011858	0.044529	0.859384	910	4	-5.7258	0.88967	0.8971	0.999978	16071	1	-5.7258
ZNF709	5	0.011858	0.044529	0.859384	911	4	-4.8841	0.22011	0.41094	0.999978	7224	1	-4.8841
RIT1	5	0.011858	0.044529	0.859384	912	4	-5.6622	0.39965	0.59855	0.999978	10448	1	-5.6622
TCEB1	3	0.011897	0.031576	0.859384	913	3	-5.0671	0.9881	0.98827	0.999978	17707	0	-5.0671
TYMS	4	0.011972	0.039599	0.859384	914	4	-3.6985	0.98803	0.98812	0.999978	17699	0	-3.6985
PLA2G12B	5	0.011983	0.044876	0.859384	915	3	-6.1301	0.83932	0.86716	0.999978	15482	1	-6.1301
ZNF410	5	0.012031	0.045018	0.859384	916	3	-4.6418	0.94456	0.94476	0.999978	16901	0	-4.6418
C17orf96	5	0.012031	0.045018	0.859384	917	2	0.27917	0.065757	0.17836	0.999978	3159	2	0.27917
LMNB2	5	0.012031	0.045018	0.859384	918	3	-5.508	0.78953	0.84451	0.999978	15032	1	-5.508
SLC25A4	5	0.012031	0.045018	0.859384	919	3	-5.0671	0.76644	0.83528	0.999978	14841	1	-5.0671
PCDH12	5	0.012074	0.045142	0.859384	920	2	-0.44972	0.95682	0.95701	0.999978	17140	0	-0.44972
NFS1	5	0.012074	0.045142	0.859384	921	2	0.56008	0.0444	0.12921	0.986068	2329	3	0.56008
FAM107B	9	0.01209	0.056425	0.865198	922	4	0.20326	0.43501	0.70435	0.999978	10895	4	0.20326
SLC41A1	5	0.012147	0.045341	0.859384	923	3	-3.1118	0.55546	0.70866	0.999978	12443	2	-3.1118
HS3ST4	5	0.012213	0.045516	0.859384	924	1	0.65704	0.077952	0.20515	0.999978	3610	4	0.65704
FURIN	5	0.012213	0.045516	0.859384	925	3	-0.67092	0.43232	0.62098	0.999978	10864	2	-0.67092
CA2	3	0.012225	0.032404	0.859384	926	2	-0.6513	0.6084	0.64855	0.999978	13177	1	-0.6513
GCM1	5	0.01223	0.045567	0.859384	927	3	-5.9947	0.39411	0.59481	0.999978	10385	1	-5.9947
RRNAD1	5	0.01223	0.045567	0.859384	928	2	0.33255	0.29279	0.50189	0.999978	8760	3	0.33255
DIAPH1	5	0.01223	0.045567	0.859384	929	2	0.011366	0.23374	0.42843	0.999978	7523	2	0.011366
HNRNPA2B1	5	0.012244	0.045605	0.859384	930	4	-4.7063	0.72337	0.82	0.999978	14533	1	-4.7063
VWC2L	5	0.012244	0.045605	0.859384	931	4	-5.6294	0.84796	0.87164	0.999978	15571	1	-5.6294
GPCPD1	5	0.012244	0.045605	0.859384	932	4	-4.7063	0.3115	0.52445	0.999978	9128	1	-4.7063
DSCAM	5	0.012333	0.045851	0.859384	933	3	-6.1183	0.59384	0.73728	0.999978	12967	2	-6.1183
LRRTM2	5	0.012333	0.045851	0.859384	934	3	-6.1183	0.61824	0.75578	0.999978	13295	2	-6.1183
TTLL6	5	0.012333	0.045851	0.859384	935	3	-6.1183	0.59892	0.74115	0.999978	13049	1	-6.1183
GNL3L	4	0.012428	0.04097	0.859384	936	2	-0.6513	0.25918	0.42931	0.999978	8069	2	-0.6513
DPYS	5	0.012435	0.046144	0.859384	937	2	0.67712	0.098298	0.24748	0.999978	4328	3	0.67712
PLCL1	5	0.012435	0.046144	0.859384	938	3	-1.4783	0.40925	0.60516	0.999978	10561	2	-1.4783
SH3RF2	5	0.012435	0.046144	0.859384	939	3	-0.61939	0.88642	0.89488	0.999978	16020	1	-0.61939
FUT11	5	0.012435	0.046144	0.859384	940	2	-0.6513	0.17221	0.34888	0.999978	6121	3	-0.6513
ZNF106	5	0.012435	0.046144	0.859384	941	2	-0.27097	0.085413	0.22116	0.999978	3872	2	-0.27097
BOD1L2	5	0.012457	0.046203	0.859384	942	3	-1.1819	0.18244	0.36231	0.999978	6379	2	-1.1819
PROS1	5	0.012457	0.046203	0.859384	943	3	-5.6459	0.84958	0.87253	0.999978	15588	1	-5.6459
GRPR	5	0.012457	0.046203	0.859384	944	3	-0.57541	0.3168	0.53085	0.999978	9254	1	-0.57541
TMEM177	5	0.012457	0.046203	0.859384	945	3	-0.7536	0.95076	0.95096	0.999978	17027	0	-0.7536
EIF3J	7	0.012495	0.05331	0.859384	946	5	-4.3096	0.33585	0.59206	0.999978	9648	1	-4.3096
ZNF844	3	0.012539	0.033172	0.859384	947	3	-4.3505	0.98746	0.98761	0.999978	17697	0	-4.3505
STX19	4	0.012543	0.041325	0.859384	948	4	-5.6294	0.97574	0.97572	0.999978	17482	0	-5.6294
RALGPS1	4	0.012543	0.041325	0.859384	949	3	-5.6294	0.51532	0.66227	0.999978	11918	1	-5.6294
MLKL	5	0.012657	0.046759	0.859384	950	3	-6.1064	0.95122	0.95141	0.999978	17044	0	-6.1064
PDHA2	5	0.012657	0.046759	0.859384	951	3	-6.1064	0.57937	0.72638	0.999978	12761	1	-6.1064
SGCD	5	0.012669	0.046796	0.859384	952	4	-5.4898	0.81833	0.85708	0.999978	15285	1	-5.4898
KEAP1	5	0.012689	0.046858	0.859384	953	2	-0.23405	0.51692	0.68051	0.999978	11942	2	-0.23405
SLC7A11	5	0.012712	0.04692	0.859384	954	1	1.0933	0.07894	0.20723	0.999978	3644	4	1.0933
CPPED1	5	0.012712	0.04692	0.859384	955	2	-0.12034	0.7703	0.83678	0.999978	14872	1	-0.12034
LY86	5	0.012794	0.047147	0.859384	956	4	-3.2938	0.737	0.82458	0.999978	14630	1	-3.2938
MMGT1	4	0.012812	0.042176	0.859384	957	4	-5.6126	0.98647	0.98653	0.999978	17675	0	-5.6126
LZIC	4	0.012812	0.042176	0.859384	958	3	-5.6126	0.85796	0.85906	0.999978	15675	1	-5.6126
NDST1	5	0.012851	0.047304	0.859384	959	2	1.4438	0.0033436	0.01424	0.695718	363	3	1.4438
PUS3	5	0.012897	0.047434	0.859384	960	4	-5.4337	0.27703	0.48271	0.999978	8426	1	-5.4337
ZNF117	4	0.012903	0.042465	0.859384	961	3	-2.3202	0.55252	0.69384	0.999978	12404	1	-2.3202
MBIP	5	0.012942	0.047558	0.859384	962	3	-6.0944	0.67369	0.79876	0.999978	14066	1	-6.0944
CCL25	5	0.012942	0.047558	0.859384	963	4	-6.0944	0.46078	0.64069	0.999978	11196	1	-6.0944
ARSG	5	0.012942	0.047558	0.859384	964	3	-6.0944	0.50127	0.66932	0.999978	11729	1	-6.0944
EIF2D	5	0.012942	0.047558	0.859384	965	3	-6.0944	0.13019	0.29194	0.999978	5133	2	-6.0944
SCYL3	5	0.012942	0.047558	0.859384	966	3	-4.6145	0.36649	0.57593	0.999978	10036	2	-4.6145
ZNF853	5	0.013045	0.047836	0.859384	967	1	0.59573	0.15245	0.32249	0.999978	5682	3	0.59573
ZMIZ2	5	0.013045	0.047836	0.859384	968	2	-0.40903	0.46317	0.64233	0.999978	11233	1	-0.40903
HRCT1	5	0.013045	0.047836	0.859384	969	3	-0.67729	0.077428	0.20402	0.999978	3591	2	-0.67729
FAM155A	5	0.013045	0.047836	0.859384	970	2	0.49009	0.20127	0.38695	0.999978	6803	3	0.49009
EFR3B	5	0.013045	0.047836	0.859384	971	1	-0.09778	0.60597	0.7464	0.999978	13151	2	-0.09778
STAG3	5	0.013045	0.047836	0.859384	972	3	-0.53323	0.93345	0.93367	0.999978	16707	0	-0.53323
CEBPE	5	0.01309	0.047946	0.859384	973	3	-3.0671	0.28388	0.49115	0.999978	8570	1	-3.0671
YBEY	4	0.013104	0.043099	0.859384	974	3	-5.5957	0.44132	0.59454	0.999978	10978	1	-5.5957
SLC39A12	5	0.013107	0.047993	0.859384	975	4	-4.2241	0.9511	0.95129	0.999978	17039	0	-4.2241
ZNF652	5	0.013107	0.047993	0.859384	976	4	-5.7718	0.99007	0.99015	0.999978	17754	0	-5.7718
IRF2	5	0.013107	0.047993	0.859384	977	4	-5.0423	0.83765	0.86634	0.999978	15464	1	-5.0423
COCH	5	0.013107	0.047993	0.859384	978	4	-4.5743	0.76982	0.8366	0.999978	14867	1	-4.5743
SCAF11	5	0.013107	0.047993	0.859384	979	4	-4.9915	0.90297	0.90674	0.999978	16226	1	-4.9915
TCP1	5	0.013107	0.047993	0.859384	980	4	-4.6418	0.0092684	0.036886	0.836353	778	1	-4.6418
CC2D2B	5	0.013107	0.047993	0.859384	981	4	-4.6085	0.97542	0.9756	0.999978	17468	0	-4.6085
PIFO	5	0.013107	0.047993	0.859384	982	4	-4.9117	0.65706	0.78576	0.999978	13852	1	-4.9117
ZSWIM7	5	0.013107	0.047993	0.859384	983	4	-5.1389	0.14483	0.31207	0.999978	5507	1	-5.1389
MMAB	5	0.013107	0.047993	0.859384	984	4	-4.3903	0.98727	0.98733	0.999978	17690	0	-4.3903
FAM126B	5	0.013197	0.048264	0.859384	985	3	-5.4713	0.72943	0.82202	0.999978	14573	1	-5.4713
OTOP1	5	0.013197	0.048264	0.859384	986	3	-0.52511	0.025789	0.083161	0.959321	1547	2	-0.52511
BEAN1	13	0.013251	0.069147	0.878926	987	6	-0.23994	0.030886	0.13891	0.996666	1776	6	-0.23994
RPL4	3	0.013257	0.034979	0.859384	988	3	-3.3672	0.95749	0.95777	0.999978	17152	0	-3.3672
TMF1	5	0.013267	0.04846	0.859384	989	3	-0.88993	0.47818	0.65292	0.999978	11436	2	-0.88993
H2AFZ	5	0.013274	0.048479	0.859384	990	4	-6.0823	0.86796	0.88305	0.999978	15792	1	-6.0823
C12orf76	5	0.013274	0.048479	0.859384	991	3	-6.0823	0.30461	0.51623	0.999978	8990	2	-6.0823
GUCY1A2	5	0.013394	0.048794	0.859384	992	4	-4.719	0.98945	0.98955	0.999978	17735	0	-4.719
PLK3	5	0.013461	0.04898	0.859384	993	2	-0.35509	0.85645	0.8763	0.999978	15659	1	-0.35509
RCC2	5	0.013461	0.04898	0.859384	994	1	0.69815	0.17286	0.34978	0.999978	6139	3	0.69815
CD44	5	0.013461	0.04898	0.859384	995	2	0.1127	0.19164	0.37439	0.999978	6598	1	0.1127
ARRDC1	5	0.013461	0.04898	0.859384	996	2	-0.19423	0.57249	0.72126	0.999978	12655	2	-0.19423
ABHD2	5	0.013461	0.04898	0.859384	997	3	-1.0051	0.046332	0.13376	0.991278	2400	1	-1.0051
PLG	8	0.013461	0.058506	0.865198	998	4	-2.2967	0.68214	0.85527	0.999978	14203	3	-2.2967
ACP6	5	0.013462	0.048982	0.859384	999	3	-2.9722	0.22675	0.41948	0.999978	7374	2	-2.9722
CCDC27	5	0.013462	0.048982	0.859384	1000	4	-3.8772	0.76343	0.83421	0.999978	14819	1	-3.8772
HIGD1B	5	0.013462	0.048982	0.859384	1001	2	0.25725	0.044754	0.13005	0.988408	2339	2	0.25725
CLEC17A	5	0.013462	0.048982	0.859384	1002	2	-0.31066	0.50948	0.6752	0.999978	11841	2	-0.31066
SYCE1	5	0.013462	0.048982	0.859384	1003	2	-0.26311	0.49637	0.6658	0.999978	11660	2	-0.26311
ACTG2	6	0.013574	0.052111	0.859384	1004	2	0.078782	0.4658	0.68586	0.999978	11272	3	0.078782
COPS3	5	0.013598	0.049344	0.859384	1005	3	-6.0701	0.016921	0.060138	0.918294	1161	1	-6.0701
PCDHA8	5	0.013639	0.049445	0.859384	1006	4	-5.0423	0.98076	0.98092	0.999978	17578	0	-5.0423
HNRNPF	5	0.013639	0.049445	0.859384	1007	4	-5.1849	0.98976	0.98985	0.999978	17746	0	-5.1849
CRYZL1	5	0.013639	0.049445	0.859384	1008	4	-5.0171	0.98962	0.98971	0.999978	17741	0	-5.0171
ESRP1	5	0.013639	0.049445	0.859384	1009	4	-5.4146	0.41692	0.61032	0.999978	10675	1	-5.4146
CXXC5	5	0.013655	0.049496	0.859384	1010	3	-0.86924	0.26541	0.46831	0.999978	8187	2	-0.86924
GEM	5	0.013655	0.049496	0.859384	1011	3	-0.67289	0.87566	0.88783	0.999978	15885	1	-0.67289
ADAM22	5	0.013722	0.049688	0.859384	1012	3	-0.6626	0.878	0.88931	0.999978	15920	1	-0.6626
HSD11B2	5	0.013766	0.049815	0.859384	1013	2	0.39536	0.25648	0.45708	0.999978	8016	3	0.39536
FBXL14	5	0.013766	0.049815	0.859384	1014	1	-0.032343	0.58737	0.73238	0.999978	12861	2	-0.032343
MGST1	8	0.013864	0.059952	0.86816	1015	6	-2.6165	0.87581	0.93952	0.999978	15889	1	-2.6165
GULP1	4	0.01387	0.045463	0.859384	1016	2	-0.6513	0.11996	0.2529	0.999978	4891	2	-0.6513
DPF1	5	0.013883	0.050159	0.859384	1017	4	-2.4206	0.74562	0.82765	0.999978	14690	1	-2.4206
SMAD9	5	0.013893	0.050179	0.859384	1018	4	-5.7566	0.6425	0.77443	0.999978	13635	1	-5.7566
ERI1	4	0.013895	0.045537	0.859384	1019	3	-4.5035	0.75102	0.78421	0.999978	14724	1	-4.5035
FRAS1	5	0.013907	0.050222	0.859384	1020	4	-6.0578	0.92028	0.92112	0.999978	16503	1	-6.0578
RHCE	5	0.013907	0.050222	0.859384	1021	4	-6.0578	0.89128	0.89821	0.999978	16092	1	-6.0578
SERPINB7	4	0.013918	0.045612	0.859384	1022	4	-1.6314	0.98608	0.98615	0.999978	17668	0	-1.6314
HIST1H4C	5	0.013953	0.050336	0.859384	1023	4	-5.4898	0.73914	0.82531	0.999978	14641	1	-5.4898
DUS2	5	0.013957	0.050346	0.859384	1024	3	-0.88217	0.93776	0.93795	0.999978	16782	0	-0.88217
ULK1	5	0.013957	0.050346	0.859384	1025	2	0.21318	0.23415	0.42899	0.999978	7533	2	0.21318
QRICH2	5	0.01396	0.050353	0.859384	1026	2	-0.49326	0.12222	0.28082	0.999978	4950	2	-0.49326
EVPLL	5	0.01396	0.050353	0.859384	1027	2	0.11899	0.75002	0.82924	0.999978	14716	1	0.11899
CNTN2	5	0.01396	0.050353	0.859384	1028	2	-1.4392	0.86106	0.87895	0.999978	15712	1	-1.4392
ASAP2	5	0.01396	0.050353	0.859384	1029	3	-5.7413	0.95074	0.95094	0.999978	17026	0	-5.7413
PLA2G2D	5	0.01396	0.050353	0.859384	1030	1	0.60964	0.17231	0.34901	0.999978	6124	3	0.60964
UGT3A2	4	0.014122	0.046238	0.859384	1031	3	-5.5437	0.79594	0.81197	0.999978	15084	1	-5.5437
SLCO1B3	5	0.014154	0.05086	0.859384	1032	1	0.12648	0.56895	0.71863	0.999978	12607	2	0.12648
RERG	5	0.014154	0.050862	0.859384	1033	4	-5.3352	0.63242	0.76654	0.999978	13496	1	-5.3352
KANSL1	5	0.014154	0.050862	0.859384	1034	4	-4.6145	0.44068	0.62673	0.999978	10966	1	-4.6145
TMC7	5	0.014154	0.050862	0.859384	1035	4	-4.1332	0.71424	0.81703	0.999978	14472	1	-4.1332
NOTCH4	5	0.014217	0.051048	0.859384	1036	3	-5.6039	0.29995	0.51065	0.999978	8906	1	-5.6039
CT62	5	0.014217	0.051048	0.859384	1037	3	-5.4527	0.29642	0.50639	0.999978	8830	1	-5.4527
STRN	5	0.014245	0.051122	0.859384	1038	3	-6.0454	0.014708	0.054128	0.897743	1066	2	-6.0454
CREB3	5	0.014245	0.051122	0.859384	1039	3	-6.0454	0.88069	0.89106	0.999978	15955	1	-6.0454
APOL5	5	0.014245	0.051122	0.859384	1040	3	-6.0454	0.22304	0.41474	0.999978	7297	2	-6.0454
CYBA	5	0.014245	0.051122	0.859384	1041	3	-6.0454	0.90308	0.90682	0.999978	16227	1	-6.0454
FAAH2	5	0.014245	0.051122	0.859384	1042	3	-4.4478	0.36274	0.57345	0.999978	9990	1	-4.4478
TMC2	5	0.014245	0.051122	0.859384	1043	4	-6.0454	0.8104	0.85345	0.999978	15213	1	-6.0454
HEATR6	5	0.014245	0.051122	0.859384	1044	3	-6.0454	0.95198	0.95215	0.999978	17057	0	-6.0454
GPRC6A	5	0.014245	0.051122	0.859384	1045	3	-6.0454	0.55399	0.70758	0.999978	12425	2	-6.0454
ZNF845	5	0.014245	0.051122	0.859384	1046	3	-6.0454	0.49906	0.66771	0.999978	11699	2	-6.0454
PRSS16	5	0.014245	0.051122	0.859384	1047	3	-6.0454	0.16214	0.33557	0.999978	5901	1	-6.0454
UBE2Z	5	0.014292	0.051244	0.859384	1048	2	0.89567	0.11121	0.26565	0.999978	4679	3	0.89567
GRM8	5	0.014292	0.051244	0.859384	1049	2	0.13946	0.27269	0.47737	0.999978	8338	2	0.13946
B4GALNT1	5	0.014347	0.051402	0.859384	1050	4	-1.8922	0.86021	0.87846	0.999978	15702	1	-1.8922
MAX	11	0.014363	0.069641	0.878926	1051	8	-2.3202	0.96706	0.98695	0.999978	17332	1	-2.3202
SUFU	5	0.014384	0.051499	0.859384	1052	4	-2.6357	0.51755	0.68098	0.999978	11948	1	-2.6357
CACYBP	6	0.0144	0.054769	0.864835	1053	3	-2.2236	0.0046684	0.022264	0.792128	456	3	-2.2236
THRSP	5	0.014459	0.051697	0.859384	1054	2	1.5881	0.0045289	0.018968	0.752159	448	3	1.5881
MTCH1	5	0.014459	0.051697	0.859384	1055	3	-2.5359	0.58233	0.7286	0.999978	12803	1	-2.5359
TAS2R7	5	0.014459	0.051697	0.859384	1056	4	-4.8841	0.69927	0.81226	0.999978	14373	1	-4.8841
BNC1	5	0.014515	0.051859	0.859384	1057	2	-0.1644	0.22552	0.41796	0.999978	7347	2	-0.1644
XYLB	5	0.014515	0.051859	0.859384	1058	2	0.72568	0.15203	0.32194	0.999978	5669	3	0.72568
SLC2A12	5	0.014515	0.051859	0.859384	1059	4	-4.9915	0.9827	0.98279	0.999978	17610	0	-4.9915
CIDEB	5	0.014515	0.051859	0.859384	1060	3	-0.78465	0.58007	0.7269	0.999978	12769	1	-0.78465
BCDIN3D	5	0.014593	0.05207	0.859384	1061	4	-6.0329	0.8946	0.90061	0.999978	16125	1	-6.0329
ATP6V0B	5	0.014593	0.05207	0.859384	1062	3	-6.0329	0.68417	0.80725	0.999978	14235	1	-6.0329
C10orf118	5	0.014593	0.05207	0.859384	1063	3	-6.0329	0.11146	0.266	0.999978	4689	2	-6.0329
CDH19	5	0.014593	0.05207	0.859384	1064	3	-6.0329	0.82126	0.85843	0.999978	15318	1	-6.0329
CPNE8	5	0.014593	0.05207	0.859384	1065	3	-6.0329	0.93415	0.93436	0.999978	16722	0	-6.0329
ARMC10	4	0.014617	0.04779	0.859384	1066	3	-2.1841	0.88412	0.88362	0.999978	15988	0	-2.1841
DDR1	4	0.014617	0.04779	0.859384	1067	2	-0.6513	0.24243	0.41426	0.999978	7704	2	-0.6513
PIBF1	4	0.01465	0.047884	0.859384	1068	4	-3.82	0.98535	0.9854	0.999978	17657	0	-3.82
IGFALS	5	0.014652	0.052221	0.859384	1069	2	-0.16261	0.63339	0.76732	0.999978	13512	2	-0.16261
UBA3	5	0.01471	0.052372	0.859384	1070	4	-4.7063	0.95957	0.95976	0.999978	17195	0	-4.7063
S100A10	5	0.01471	0.052372	0.859384	1071	4	-4.7375	0.51696	0.68053	0.999978	11943	1	-4.7375
SCAF4	5	0.01471	0.052372	0.859384	1072	4	-4.8559	0.43812	0.62496	0.999978	10937	1	-4.8559
ADD3	5	0.01471	0.052372	0.859384	1073	4	-4.8841	0.39141	0.59289	0.999978	10355	1	-4.8841
CAPZA1	5	0.01471	0.052372	0.859384	1074	4	-5.1154	0.97786	0.97803	0.999978	17529	0	-5.1154
EGR3	5	0.014819	0.052677	0.859384	1075	2	-0.23489	0.92191	0.92259	0.999978	16521	1	-0.23489
ZNF624	5	0.014819	0.052677	0.859384	1076	3	-2.9722	0.64045	0.77286	0.999978	13608	1	-2.9722
SYT8	5	0.014831	0.052707	0.859384	1077	2	-0.41427	0.76975	0.83656	0.999978	14865	1	-0.41427
MBD5	5	0.014831	0.052707	0.859384	1078	3	-4.3505	0.67206	0.7975	0.999978	14040	2	-4.3505
PFKFB1	5	0.014831	0.052707	0.859384	1079	2	0.43517	0.33424	0.55153	0.999978	9612	3	0.43517
SAMD7	5	0.014831	0.052707	0.859384	1080	3	-5.8594	0.33008	0.54668	0.999978	9531	2	-5.8594
NOTCH3	5	0.014831	0.052707	0.859384	1081	3	-0.74088	0.81694	0.85647	0.999978	15269	1	-0.74088
LTBR	5	0.014831	0.052707	0.859384	1082	4	-2.3539	0.984	0.98411	0.999978	17635	0	-2.3539
GALP	5	0.014831	0.052707	0.859384	1083	4	-4.6744	0.98878	0.98886	0.999978	17721	0	-4.6744
LAMA4	7	0.01486	0.062037	0.874295	1084	3	-0.27911	0.44343	0.67663	0.999978	11000	3	-0.27911
ADSSL1	5	0.014902	0.052898	0.859384	1085	4	-5.5957	0.97739	0.97754	0.999978	17515	0	-5.5957
C11orf42	5	0.014911	0.05293	0.859384	1086	4	-5.3147	0.95506	0.95525	0.999978	17112	0	-5.3147
ACLY	5	0.014939	0.053006	0.859384	1087	4	-6.0203	0.9864	0.98651	0.999978	17674	0	-6.0203
PVRL2	5	0.014939	0.053006	0.859384	1088	3	-6.0203	0.65302	0.78258	0.999978	13798	1	-6.0203
MEPCE	10	0.014951	0.070001	0.878926	1089	7	-4.4209	0.41961	0.7114	0.999978	10704	3	-4.4209
GEMIN7	5	0.014985	0.053125	0.859384	1090	4	-5.5437	0.87962	0.89035	0.999978	15943	1	-5.5437
MAS1L	5	0.014985	0.053125	0.859384	1091	3	-1.1707	0.5884	0.73315	0.999978	12876	1	-1.1707
TXN	7	0.015045	0.062715	0.874295	1092	4	-2.3202	0.00055926	0.0032979	0.404904	124	3	-2.3202
ANAPC2	5	0.015095	0.053417	0.859384	1093	2	0.58188	0.0073489	0.02981	0.82928	636	3	0.58188
SLC12A6	5	0.015159	0.053595	0.859384	1094	3	-2.0411	0.18106	0.36056	0.999978	6342	2	-2.0411
NEK6	5	0.015159	0.053595	0.859384	1095	2	-0.20187	0.5665	0.71682	0.999978	12573	2	-0.20187
TAP2	5	0.015159	0.053595	0.859384	1096	3	-1.1331	0.1426	0.30908	0.999978	5448	2	-1.1331
KIAA1239	5	0.015159	0.053595	0.859384	1097	3	-3.4195	0.036798	0.11087	0.985963	1997	1	-3.4195
BMPR1B	5	0.015159	0.053595	0.859384	1098	3	-5.1849	0.54376	0.70001	0.999978	12290	1	-5.1849
MFF	5	0.015159	0.053595	0.859384	1099	3	-4.7375	0.070683	0.18921	0.999978	3334	1	-4.7375
DAZAP1	5	0.015159	0.053595	0.859384	1100	4	-1.9628	0.98967	0.98976	0.999978	17744	0	-1.9628
ANO4	5	0.015159	0.053595	0.859384	1101	3	-0.53495	0.68924	0.80916	0.999978	14289	1	-0.53495
SPINT4	4	0.015227	0.049665	0.859384	1102	4	-4.2674	0.98477	0.98483	0.999978	17647	0	-4.2674
SLC52A3	5	0.015234	0.05381	0.859384	1103	2	0.6175	0.17511	0.35274	0.999978	6197	3	0.6175
MCPH1	5	0.015235	0.053814	0.859384	1104	4	-4.0361	0.8073	0.85209	0.999978	15187	1	-4.0361
DYNLRB1	5	0.015235	0.053814	0.859384	1105	4	-4.1793	0.98196	0.98211	0.999978	17604	0	-4.1793
ATP2A2	5	0.015235	0.053814	0.859384	1106	4	-4.5393	0.52745	0.68817	0.999978	12076	1	-4.5393
RTFDC1	5	0.015235	0.053814	0.859384	1107	4	-4.6085	0.97971	0.97986	0.999978	17559	0	-4.6085
ATP11B	5	0.015235	0.053814	0.859384	1108	4	-5.7258	0.28816	0.49625	0.999978	8659	1	-5.7258
PGRMC1	6	0.015268	0.057607	0.865198	1109	5	-1.2441	0.86167	0.90368	0.999978	15722	1	-1.2441
NUP188	5	0.015278	0.053941	0.859384	1110	4	-6.0075	0.97261	0.97275	0.999978	17425	0	-6.0075
SFTA2	5	0.015278	0.053941	0.859384	1111	4	-6.0075	0.99022	0.99029	0.999978	17757	0	-6.0075
FLT3	4	0.015378	0.050133	0.859384	1112	2	-2.8247	0.14376	0.29199	0.999978	5478	2	-2.8247
ACTB	4	0.015378	0.050133	0.859384	1113	2	-2.295	0.4735	0.62399	0.999978	11362	2	-2.295
ZFP90	4	0.015378	0.050133	0.859384	1114	1	-0.02373	0.71798	0.766	0.999978	14503	1	-0.02373
ZNF430	2	0.015386	0.028851	0.859384	1115	2	-1.0692	0.90355	0.90326	0.999978	16230	0	-1.0692
ZNF749	5	0.015457	0.054438	0.86347	1116	2	0.068531	0.32495	0.54051	0.999978	9418	2	0.068531
DGAT2	5	0.015457	0.054438	0.86347	1117	4	-1.1827	0.73318	0.82328	0.999978	14595	1	-1.1827
MSX1	5	0.015457	0.054438	0.86347	1118	4	-0.97971	0.92377	0.9243	0.999978	16547	1	-0.97971
FBXO33	5	0.015511	0.054581	0.86347	1119	1	0.10701	0.39257	0.59373	0.999978	10371	2	0.10701
WNT8B	5	0.015511	0.054581	0.86347	1120	2	1.0869	0.051898	0.14677	0.999978	2599	3	1.0869
P2RX7	5	0.015511	0.054581	0.86347	1121	2	1.4667	0.035223	0.10694	0.980557	1944	3	1.4667
BACH2	5	0.015511	0.054581	0.86347	1122	1	0.31109	0.324	0.53937	0.999978	9402	3	0.31109
SNRPA1	4	0.015565	0.050714	0.859384	1123	4	-4.6418	0.98443	0.9845	0.999978	17641	0	-4.6418
CALM2	4	0.015565	0.050714	0.859384	1124	4	-3.6661	0.98443	0.9845	0.999978	17642	0	-3.6661
CRHR2	5	0.015616	0.054871	0.864835	1125	4	-4.9117	0.67351	0.79862	0.999978	14064	1	-4.9117
RASAL1	5	0.015646	0.054956	0.864835	1126	3	-5.9947	0.46072	0.64064	0.999978	11194	2	-5.9947
EIF3G	5	0.015646	0.054956	0.864835	1127	3	-3.3232	0.10125	0.2517	0.999978	4412	2	-3.3232
C2orf57	4	0.015648	0.050961	0.859384	1128	3	-1.6481	0.88906	0.88859	0.999978	16066	0	-1.6481
SDSL	5	0.015726	0.055176	0.864968	1129	3	-1.0568	0.69852	0.81205	0.999978	14362	1	-1.0568
DFNA5	5	0.015726	0.055176	0.864968	1130	2	-0.42518	0.45298	0.63527	0.999978	11106	2	-0.42518
EHD1	5	0.01576	0.055273	0.864968	1131	2	-0.35949	0.52379	0.68551	0.999978	12037	2	-0.35949
EIF2AK2	5	0.015875	0.055589	0.864968	1132	4	-5.8875	0.88859	0.89634	0.999978	16054	1	-5.8875
PSMC2	5	0.015875	0.055589	0.864968	1133	4	-4.5035	0.26111	0.4629	0.999978	8111	1	-4.5035
HEXB	5	0.015875	0.055589	0.864968	1134	4	-4.2694	0.98597	0.98608	0.999978	17666	0	-4.2694
FAM105A	5	0.015875	0.055589	0.864968	1135	4	-4.0855	0.6069	0.74709	0.999978	13163	1	-4.0855
SLC35F1	5	0.015953	0.055805	0.864968	1136	2	-0.34604	0.68825	0.80888	0.999978	14280	1	-0.34604
RAB3IL1	5	0.015953	0.055805	0.864968	1137	3	-0.6898	0.96362	0.96382	0.999978	17271	0	-0.6898
ASAP3	5	0.015953	0.055805	0.864968	1138	4	-1.3722	0.32691	0.5429	0.999978	9465	1	-1.3722
STX1B	5	0.015953	0.055805	0.864968	1139	4	-5.1621	0.56338	0.71449	0.999978	12534	1	-5.1621
TBL1Y	5	0.016015	0.055973	0.864968	1140	3	-5.9817	0.9518	0.95199	0.999978	17052	0	-5.9817
TSPEAR	5	0.016015	0.055973	0.864968	1141	4	-5.9817	0.91708	0.91826	0.999978	16441	1	-5.9817
RAPGEF2	5	0.016015	0.055973	0.864968	1142	3	-5.9478	0.91954	0.92046	0.999978	16484	1	-5.9478
DNAJC5G	5	0.016015	0.055973	0.864968	1143	3	-5.9817	0.57419	0.72252	0.999978	12688	2	-5.9817
TBC1D30	5	0.016015	0.055973	0.864968	1144	3	-5.9817	0.6754	0.80017	0.999978	14091	1	-5.9817
LIN7C	5	0.016015	0.055973	0.864968	1145	4	-5.9817	0.94983	0.95001	0.999978	17008	0	-5.9817
PITPNA	5	0.016015	0.055973	0.864968	1146	3	-5.9817	0.68632	0.80829	0.999978	14263	1	-5.9817
TRPM8	5	0.016059	0.056103	0.865198	1147	4	-5.7867	0.32846	0.54476	0.999978	9505	1	-5.7867
TAF13	4	0.016127	0.052428	0.859384	1148	3	-5.4337	0.90559	0.90525	0.999978	16266	0	-5.4337
CTSO	5	0.016147	0.056348	0.865198	1149	1	0.54268	0.23363	0.42831	0.999978	7518	3	0.54268
SLC26A1	5	0.016147	0.056348	0.865198	1150	2	-0.23991	0.86771	0.88289	0.999978	15787	1	-0.23991
FOXK1	5	0.016153	0.056368	0.865198	1151	4	-4.6744	0.89095	0.89797	0.999978	16088	1	-4.6744
PRRG1	5	0.016169	0.056409	0.865198	1152	4	-5.1154	0.98809	0.98814	0.999978	17706	0	-5.1154
BCL2L11	17	0.016205	0.089167	0.896856	1153	8	-0.69617	0.20171	0.53221	0.999978	6811	7	-0.69617
PRSS22	5	0.016228	0.056577	0.865198	1154	4	-5.4527	0.44871	0.63229	0.999978	11055	1	-5.4527
PTPLA	5	0.016228	0.056577	0.865198	1155	3	-2.8632	0.6486	0.77917	0.999978	13729	2	-2.8632
KRTAP9-2	1	0.016303	0.016169	0.819592	1156	1	-7.5558	0.9837	0.98378	0.999978	17631	0	-7.5558
NPFFR2	5	0.016359	0.056921	0.865198	1157	4	-4.2241	0.82263	0.85906	0.999978	15333	1	-4.2241
TMEM102	5	0.016365	0.056936	0.865198	1158	4	-1.8428	0.94542	0.94561	0.999978	16919	0	-1.8428
C3orf80	5	0.016368	0.056946	0.865198	1159	1	-0.29494	0.93367	0.93388	0.999978	16714	0	-0.29494
RUSC2	5	0.016368	0.056946	0.865198	1160	2	-0.11209	0.54774	0.70291	0.999978	12343	1	-0.11209
SP7	5	0.016377	0.056965	0.865198	1161	3	-5.9686	0.60455	0.74536	0.999978	13133	2	-5.9686
RBM33	5	0.016377	0.056965	0.865198	1162	3	-5.9686	0.51649	0.6802	0.999978	11934	1	-5.9686
MRPL32	5	0.016377	0.056965	0.865198	1163	3	-5.9686	0.94218	0.94237	0.999978	16866	0	-5.9686
ZNF334	4	0.016432	0.053325	0.859384	1164	4	-1.831	0.98357	0.98363	0.999978	17627	0	-1.831
ROPN1	2	0.016442	0.030725	0.859384	1165	1	-3.8545	0.71332	0.71286	0.999978	14466	0	-3.8545
IFNA14	4	0.016463	0.053431	0.859384	1166	2	-2.3718	0.14067	0.287	0.999978	5397	2	-2.3718
HIST1H4I	4	0.016463	0.053431	0.859384	1167	2	0.11644	0.31009	0.47506	0.999978	9102	2	0.11644
ATPAF1	13	0.016484	0.082595	0.88976	1168	5	0.55407	0.078606	0.27368	0.999978	3633	8	0.55407
PHC1	5	0.016494	0.057298	0.865198	1169	2	-0.47016	0.92805	0.92832	0.999978	16617	1	-0.47016
SMG1	4	0.016511	0.053574	0.859384	1170	3	-5.4703	0.37114	0.53047	0.999978	10096	1	-5.4703
DNM1L	5	0.016558	0.057476	0.865198	1171	4	-5.0171	0.042874	0.12554	0.985963	2257	1	-5.0171
WDR93	5	0.016558	0.057476	0.865198	1172	4	-5.0171	0.3893	0.59145	0.999978	10326	1	-5.0171
SCLT1	5	0.016558	0.057476	0.865198	1173	4	-5.2295	0.92588	0.92625	0.999978	16578	1	-5.2295
TAAR2	5	0.016558	0.057476	0.865198	1174	4	-5.3555	0.96394	0.96413	0.999978	17279	0	-5.3555
IFNAR2	5	0.016558	0.057476	0.865198	1175	4	-5.4527	0.7251	0.82058	0.999978	14542	1	-5.4527
TENC1	5	0.016617	0.05763	0.865198	1176	3	-0.84881	0.69884	0.81214	0.999978	14368	1	-0.84881
NME1-NME2	3	0.016669	0.043431	0.859384	1177	1	-0.37775	0.18308	0.30113	0.999978	6384	1	-0.37775
NMBR	5	0.016741	0.057959	0.865198	1178	3	-5.9554	0.7673	0.83563	0.999978	14849	1	-5.9554
SLC9A5	5	0.016741	0.057959	0.865198	1179	4	-5.9554	0.97983	0.98	0.999978	17562	0	-5.9554
BCL10	5	0.016741	0.057959	0.865198	1180	3	-5.9554	0.24616	0.44427	0.999978	7787	2	-5.9554
RNPC3	5	0.016741	0.057959	0.865198	1181	3	-5.9554	0.014971	0.054839	0.90014	1079	2	-5.9554
F2R	5	0.016741	0.057959	0.865198	1182	4	-5.9554	0.97558	0.97576	0.999978	17475	0	-5.9554
AP3M2	5	0.016741	0.057959	0.865198	1183	3	-5.9554	0.98685	0.98693	0.999978	17681	0	-5.9554
FAM96B	5	0.016741	0.057959	0.865198	1184	3	-5.9554	0.42081	0.61295	0.999978	10720	1	-5.9554
KCNK10	5	0.016755	0.057999	0.865198	1185	2	0.12316	0.61436	0.75286	0.999978	13245	2	0.12316
ATM	5	0.016755	0.057999	0.865198	1186	3	-4.5743	0.59613	0.73905	0.999978	13006	2	-4.5743
ZNHIT6	5	0.016786	0.058083	0.865198	1187	4	-4.7979	0.31664	0.53065	0.999978	9246	1	-4.7979
MKNK2	5	0.016812	0.058154	0.865198	1188	3	-5.3147	0.22396	0.41593	0.999978	7311	2	-5.3147
GDPD4	5	0.016812	0.058154	0.865198	1189	3	-1.1471	0.79416	0.84639	0.999978	15066	1	-1.1471
C9orf16	5	0.016812	0.058154	0.865198	1190	2	-0.0067978	0.68829	0.80889	0.999978	14281	1	-0.0067978
PPIG	5	0.016812	0.058154	0.865198	1191	3	-0.76648	0.38763	0.59034	0.999978	10301	1	-0.76648
MAST4	10	0.016826	0.076665	0.880879	1192	6	-3.0068	0.62405	0.84725	0.999978	13370	4	-3.0068
DEFB105A	3	0.016887	0.043956	0.859384	1193	2	-6.5721	0.84397	0.8439	0.999978	15536	0	-6.5721
GALNT3	5	0.016949	0.058521	0.865198	1194	4	-5.4713	0.79016	0.84474	0.999978	15038	1	-5.4713
LACC1	5	0.016949	0.058521	0.865198	1195	3	-4.2241	0.082095	0.21406	0.999978	3750	1	-4.2241
NEUROG1	5	0.016949	0.058521	0.865198	1196	2	0.32812	0.49025	0.66144	0.999978	11575	2	0.32812
PYGL	5	0.016949	0.058521	0.865198	1197	2	0.0095694	0.80548	0.85128	0.999978	15165	1	0.0095694
CHI3L1	4	0.016966	0.054931	0.864835	1198	4	-0.69167	0.98303	0.98311	0.999978	17617	0	-0.69167
MRPS34	4	0.017005	0.055055	0.864968	1199	2	-0.6513	0.14096	0.28747	0.999978	5403	2	-0.6513
NXPE3	5	0.017046	0.058788	0.865198	1200	4	-2.0996	0.46518	0.64374	0.999978	11257	1	-2.0996
USP12	3	0.017067	0.044381	0.859384	1201	3	-4.6085	0.98293	0.98306	0.999978	17615	0	-4.6085
ODF2	5	0.01707	0.058843	0.865198	1202	4	-5.6294	0.73449	0.82372	0.999978	14610	1	-5.6294
HPX	5	0.017078	0.058867	0.865198	1203	4	-5.4146	0.53739	0.69542	0.999978	12202	1	-5.4146
DNAL1	7	0.017115	0.070382	0.878926	1204	4	-5.4527	0.70085	0.84391	0.999978	14382	2	-5.4527
KRR1	5	0.017118	0.058969	0.865198	1205	3	-5.9421	0.21753	0.40768	0.999978	7164	2	-5.9421
TOM1L2	5	0.017118	0.058969	0.865198	1206	3	-5.9421	0.15158	0.32131	0.999978	5659	2	-5.9421
SOHLH1	5	0.017159	0.059082	0.865198	1207	4	-1.5297	0.78535	0.84281	0.999978	15000	1	-1.5297
STX16	5	0.017159	0.059082	0.865198	1208	2	0.49235	0.28658	0.49437	0.999978	8618	3	0.49235
CLECL1	5	0.017159	0.059082	0.865198	1209	2	-1.7147	0.22697	0.41978	0.999978	7382	2	-1.7147
INTS6	8	0.01718	0.071201	0.878926	1210	5	-4.9493	0.7967	0.9045	0.999978	15091	2	-4.9493
PSMD11	5	0.017259	0.059352	0.865198	1211	4	-4.8272	0.65668	0.78545	0.999978	13846	1	-4.8272
TP53BP1	5	0.017259	0.059352	0.865198	1212	4	-4.7063	0.92474	0.9252	0.999978	16564	1	-4.7063
NUP98	5	0.017259	0.059352	0.865198	1213	4	-4.4667	0.77701	0.83943	0.999978	14934	1	-4.4667
KIAA0825	5	0.017259	0.059352	0.865198	1214	4	-4.7954	0.84146	0.86826	0.999978	15505	1	-4.7954
TRAM1L1	5	0.017259	0.059352	0.865198	1215	4	-4.1332	0.014791	0.054356	0.897743	1069	1	-4.1332
BMP3	5	0.017259	0.059352	0.865198	1216	4	-3.8772	0.97297	0.9731	0.999978	17432	0	-3.8772
SUPT20H	5	0.017259	0.059352	0.865198	1217	4	-4.7375	0.93787	0.93806	0.999978	16785	0	-4.7375
RNF212	5	0.017259	0.059352	0.865198	1218	4	-4.1138	0.97552	0.97571	0.999978	17473	0	-4.1138
GMEB1	5	0.017308	0.05948	0.866365	1219	2	0.31706	0.12849	0.28964	0.999978	5088	2	0.31706
NAT2	5	0.017509	0.060034	0.86816	1220	4	-5.9286	0.93494	0.93516	0.999978	16733	0	-5.9286
SYT10	5	0.017509	0.060034	0.86816	1221	3	-5.7536	0.95227	0.95246	0.999978	17070	0	-5.7536
TNIP1	5	0.017509	0.060034	0.86816	1222	3	-5.3813	0.81051	0.8535	0.999978	15215	1	-5.3813
ADAM32	5	0.017509	0.060034	0.86816	1223	3	-5.9286	0.76473	0.83466	0.999978	14830	1	-5.9286
ZNF529	5	0.017509	0.060034	0.86816	1224	4	-5.9286	0.98743	0.98749	0.999978	17694	0	-5.9286
CHAF1A	5	0.017521	0.060069	0.86816	1225	4	-4.2241	0.93349	0.93371	0.999978	16708	0	-4.2241
TMCO3	5	0.017524	0.060079	0.86816	1226	4	-1.5173	0.82331	0.85936	0.999978	15342	1	-1.5173
CROT	7	0.017655	0.072323	0.879175	1227	5	-4.5393	0.96249	0.96489	0.999978	17252	1	-4.5393
ZNF20	4	0.017658	0.05696	0.865198	1228	3	-5.3555	0.86347	0.86393	0.999978	15742	1	-5.3555
TMEM232	4	0.017658	0.05696	0.865198	1229	3	-5.3555	0.24366	0.41535	0.999978	7738	1	-5.3555
RBAK-RBAKDN	4	0.017658	0.05696	0.865198	1230	3	-5.4584	0.93558	0.93535	0.999978	16747	0	-5.4584
TMEM212	5	0.017667	0.060447	0.86989	1231	1	0.86669	0.036023	0.10893	0.981468	1974	3	0.86669
GFAP	5	0.017667	0.060447	0.86989	1232	2	0.14639	0.22588	0.4184	0.999978	7355	2	0.14639
ZNF625	5	0.017707	0.060549	0.870658	1233	4	-2.7293	0.78791	0.84383	0.999978	15016	1	-2.7293
TPM1	5	0.017814	0.06084	0.872751	1234	2	0.36347	0.30098	0.51187	0.999978	8926	3	0.36347
BDH2	5	0.017814	0.06084	0.872751	1235	3	-0.64468	0.11177	0.26644	0.999978	4698	1	-0.64468
RNF5	5	0.017814	0.06084	0.872751	1236	2	0.205	0.36956	0.57802	0.999978	10077	2	0.205
LYG1	5	0.017943	0.061208	0.872776	1237	3	-5.9151	0.53878	0.69638	0.999978	12219	2	-5.9151
DNAJB1	5	0.017943	0.061208	0.872776	1238	3	-4.4351	0.44741	0.63135	0.999978	11043	2	-4.4351
CD300LD	4	0.017993	0.057941	0.865198	1239	4	-5.0423	0.98201	0.98207	0.999978	17605	0	-5.0423
ZNF322	5	0.018019	0.061407	0.872776	1240	4	-5.0671	0.64468	0.7761	0.999978	13658	1	-5.0671
GPR21	5	0.018019	0.061407	0.872776	1241	4	-3.82	0.91818	0.91923	0.999978	16456	1	-3.82
RFC3	5	0.018019	0.061407	0.872776	1242	4	-5.0423	0.86618	0.88201	0.999978	15767	1	-5.0423
DNAJC2	5	0.018019	0.061407	0.872776	1243	4	-4.0855	0.83067	0.86286	0.999978	15410	1	-4.0855
RNF20	5	0.018019	0.061407	0.872776	1244	4	-4.7375	0.59213	0.73598	0.999978	12939	1	-4.7375
ARSK	5	0.018019	0.061407	0.872776	1245	4	-4.1793	0.85555	0.87581	0.999978	15646	1	-4.1793
TRHDE	5	0.018026	0.061423	0.872776	1246	1	0.0086644	0.25489	0.45506	0.999978	7980	1	0.0086644
SMLR1	5	0.018026	0.061423	0.872776	1247	1	0.0021347	0.61561	0.7538	0.999978	13263	2	0.0021347
KSR2	5	0.018026	0.061423	0.872776	1248	1	0.49047	0.24502	0.44282	0.999978	7773	3	0.49047
NUTM2F	3	0.018064	0.046883	0.859384	1249	1	0.86976	0.093116	0.19113	0.999978	4136	2	0.86976
ZFHX3	5	0.01814	0.061726	0.874295	1250	2	-0.14487	0.4735	0.6496	0.999978	11363	1	-0.14487
KLHL17	5	0.01814	0.061726	0.874295	1251	2	0.60245	0.18605	0.36712	0.999978	6459	3	0.60245
FHL5	5	0.018164	0.061786	0.874295	1252	2	-0.13959	0.27532	0.48062	0.999978	8384	2	-0.13959
MED28	3	0.018202	0.047194	0.859384	1253	3	-3.7605	0.9818	0.98196	0.999978	17600	0	-3.7605
GSG1L	6	0.018234	0.067135	0.878926	1254	2	-0.15964	0.29054	0.5145	0.999978	8718	2	-0.15964
PAGE2B	2	0.018275	0.034031	0.859384	1255	1	-3.7079	0.62622	0.6265	0.999978	13405	1	-3.7079
USP17L10	4	0.01828	0.058807	0.865198	1256	3	-4.3622	0.95534	0.95515	0.999978	17119	0	-4.3622
CLEC3B	5	0.018302	0.062153	0.874295	1257	2	0.56885	0.15311	0.32343	0.999978	5698	3	0.56885
YWHAG	5	0.018302	0.062153	0.874295	1258	2	-0.0020921	0.29096	0.4997	0.999978	8726	2	-0.0020921
BAX	5	0.018302	0.062153	0.874295	1259	3	-4.429	0.93648	0.93673	0.999978	16759	0	-4.429
WAPAL	5	0.018359	0.062302	0.874295	1260	4	-5.9014	0.90979	0.9122	0.999978	16327	1	-5.9014
KCNJ13	5	0.018359	0.062302	0.874295	1261	3	-5.9014	0.49311	0.66347	0.999978	11618	2	-5.9014
EXD1	5	0.018359	0.062302	0.874295	1262	3	-5.9014	0.17457	0.35204	0.999978	6185	1	-5.9014
SYK	5	0.018359	0.062302	0.874295	1263	3	-5.9014	0.59679	0.73956	0.999978	13017	1	-5.9014
PON1	5	0.018359	0.062302	0.874295	1264	3	-5.9014	0.58499	0.73055	0.999978	12837	2	-5.9014
VWA9	5	0.018359	0.062302	0.874295	1265	3	-5.9014	0.041791	0.12296	0.985963	2210	2	-5.9014
MRPL33	2	0.01839	0.034249	0.859384	1266	2	-6.0442	0.98161	0.98155	0.999978	17595	0	-6.0442
KIAA1143	4	0.0184	0.059163	0.865198	1267	2	-0.6513	0.49012	0.63921	0.999978	11572	1	-0.6513
SURF2	5	0.018424	0.062463	0.874295	1268	4	-1.5966	0.9732	0.97332	0.999978	17436	0	-1.5966
TAX1BP1	4	0.018453	0.059304	0.865198	1269	4	-2.1452	0.98155	0.98162	0.999978	17593	0	-2.1452
NAA35	5	0.018462	0.06257	0.874295	1270	4	-4.7375	0.87847	0.88961	0.999978	15930	1	-4.7375
AARSD1	5	0.018525	0.062744	0.874295	1271	4	-1.2153	0.97055	0.97069	0.999978	17393	0	-1.2153
AMOTL1	5	0.018525	0.062744	0.874295	1272	3	-2.8632	0.57788	0.72524	0.999978	12746	2	-2.8632
UBQLN2	5	0.018525	0.062744	0.874295	1273	2	-0.51683	0.56425	0.71515	0.999978	12545	2	-0.51683
RPS6KA2	5	0.018525	0.062744	0.874295	1274	4	-0.76692	0.85721	0.87671	0.999978	15665	1	-0.76692
CCDC103	5	0.018525	0.062744	0.874295	1275	2	0.639	0.20463	0.39128	0.999978	6885	3	0.639
RGS5	9	0.01855	0.08157	0.88976	1276	7	-4.8272	0.87409	0.94561	0.999978	15868	2	-4.8272
SLC9A8	5	0.018551	0.062817	0.87463	1277	2	0.031482	0.057555	0.15995	0.999978	2804	2	0.031482
NEK7	5	0.018607	0.062968	0.87605	1278	4	-4.4667	0.404	0.60152	0.999978	10499	1	-4.4667
EWSR1	5	0.018668	0.063126	0.876578	1279	4	-3.9321	0.41772	0.61088	0.999978	10685	1	-3.9321
SPINK1	2	0.018712	0.034821	0.859384	1280	2	-3.2411	0.98129	0.98123	0.999978	17588	0	-3.2411
SLC17A5	4	0.018742	0.060153	0.86816	1281	1	-0.24727	0.80196	0.81605	0.999978	15135	1	-0.24727
PPP2R5E	4	0.01877	0.060226	0.86816	1282	2	-0.6513	0.39968	0.5566	0.999978	10449	1	-0.6513
CFHR1	4	0.01877	0.060226	0.86816	1283	2	-2.5183	0.5412	0.68634	0.999978	12250	2	-2.5183
RAPH1	5	0.018773	0.063402	0.876578	1284	3	-5.8875	0.48893	0.6605	0.999978	11563	2	-5.8875
SCUBE2	5	0.018827	0.063534	0.876578	1285	1	-0.30575	0.55099	0.70536	0.999978	12388	2	-0.30575
GP1BA	5	0.018827	0.063534	0.876578	1286	1	-0.28614	0.15964	0.33223	0.999978	5838	2	-0.28614
ANKH	5	0.018827	0.063534	0.876578	1287	2	0.5653	0.20045	0.38586	0.999978	6786	3	0.5653
KLC4	5	0.018827	0.063534	0.876578	1288	2	0.16091	0.39714	0.59685	0.999978	10424	2	0.16091
ESCO2	5	0.018902	0.063736	0.876578	1289	4	-4.0855	0.94635	0.94653	0.999978	16935	0	-4.0855
CAGE1	5	0.018902	0.063736	0.876578	1290	4	-3.7605	0.44685	0.63097	0.999978	11035	1	-3.7605
GPS2	5	0.018902	0.063736	0.876578	1291	4	-5.3555	0.63944	0.77207	0.999978	13593	1	-5.3555
PSMB3	5	0.018902	0.063736	0.876578	1292	4	-4.7063	0.042928	0.12568	0.985963	2260	1	-4.7063
MED30	5	0.018902	0.063736	0.876578	1293	4	-4.2674	0.27508	0.48034	0.999978	8376	1	-4.2674
ELF3	5	0.018976	0.063932	0.876592	1294	3	-1.4735	0.49161	0.66243	0.999978	11596	1	-1.4735
AGBL5	5	0.018976	0.063932	0.876592	1295	4	-0.7618	0.96869	0.96889	0.999978	17354	0	-0.7618
LY6G6F	5	0.018976	0.063932	0.876592	1296	2	0.22264	0.66304	0.79043	0.999978	13925	2	0.22264
CORO1C	5	0.018976	0.063932	0.876592	1297	3	-3.82	0.71533	0.8174	0.999978	14479	1	-3.82
SUMF2	11	0.019085	0.088438	0.896856	1298	5	-0.27725	0.84616	0.94827	0.999978	15553	2	-0.27725
JKAMP	5	0.019121	0.064325	0.878926	1299	4	-4.6418	0.97625	0.97643	0.999978	17493	0	-4.6418
DNAJC16	5	0.019128	0.064343	0.878926	1300	4	-3.82	0.90502	0.90834	0.999978	16256	1	-3.82
NR5A2	4	0.019133	0.061314	0.872776	1301	3	-5.0171	0.9383	0.93815	0.999978	16801	0	-5.0171
METTL23	7	0.019179	0.076744	0.880879	1302	5	-4.2523	0.6778	0.83353	0.999978	14132	1	-4.2523
SGK223	5	0.019185	0.064481	0.878926	1303	2	-0.0040101	0.61164	0.75076	0.999978	13215	2	-0.0040101
GNMT	5	0.019185	0.064481	0.878926	1304	2	-0.31668	0.97864	0.97879	0.999978	17538	0	-0.31668
LRRC3C	5	0.019185	0.064481	0.878926	1305	2	-0.25661	0.35198	0.56627	0.999978	9864	2	-0.25661
ARHGAP39	5	0.019185	0.064481	0.878926	1306	2	0.30959	0.33653	0.55418	0.999978	9661	3	0.30959
C16orf78	5	0.019203	0.064533	0.878926	1307	4	-5.8736	0.97554	0.97573	0.999978	17474	0	-5.8736
DNAJC8	4	0.019347	0.061959	0.874295	1308	3	-5.3813	0.28907	0.45613	0.999978	8685	1	-5.3813
GUCA2B	5	0.019396	0.06506	0.878926	1309	2	-0.47539	0.64999	0.78028	0.999978	13753	1	-0.47539
PDZD11	5	0.019396	0.06506	0.878926	1310	2	-0.1571	0.42043	0.6127	0.999978	10716	2	-0.1571
ARHGEF11	5	0.019396	0.06506	0.878926	1311	3	-0.83743	0.87422	0.88691	0.999978	15870	1	-0.83743
FRY	5	0.019396	0.06506	0.878926	1312	3	-0.97753	0.58883	0.73348	0.999978	12883	2	-0.97753
NUP210L	5	0.019396	0.06506	0.878926	1313	2	0.16351	0.53585	0.69426	0.999978	12182	2	0.16351
SAMD12	5	0.019396	0.06506	0.878926	1314	2	0.54777	0.20833	0.39607	0.999978	6950	3	0.54777
GUCY2D	4	0.019438	0.06223	0.874295	1315	3	-1.9702	0.87212	0.87194	0.999978	15846	1	-1.9702
ASB4	5	0.019475	0.065264	0.878926	1316	4	-2.7013	0.76156	0.83349	0.999978	14810	1	-2.7013
MBD1	5	0.019517	0.06538	0.878926	1317	2	0.44576	0.25461	0.45472	0.999978	7971	3	0.44576
C10orf62	5	0.019517	0.06538	0.878926	1318	3	-0.68315	0.70433	0.81387	0.999978	14411	1	-0.68315
NUPL1	5	0.019517	0.06538	0.878926	1319	3	-5.2727	0.37538	0.58207	0.999978	10145	2	-5.2727
WFDC10B	7	0.019615	0.077961	0.882541	1320	4	-3.8756	0.55928	0.76644	0.999978	12486	3	-3.8756
UTP11L	4	0.019623	0.06274	0.874295	1321	4	-3.82	0.98038	0.98045	0.999978	17569	0	-3.82
MSTN	5	0.019646	0.065703	0.878926	1322	3	-5.8594	0.75809	0.83218	0.999978	14785	1	-5.8594
GABRR1	5	0.019646	0.065703	0.878926	1323	3	-5.8594	0.10673	0.25935	0.999978	4553	2	-5.8594
USP10	5	0.019646	0.065703	0.878926	1324	4	-4.806	0.65473	0.78395	0.999978	13819	1	-4.806
DENND2C	5	0.019646	0.065703	0.878926	1325	3	-5.8594	0.58955	0.73402	0.999978	12899	2	-5.8594
ECHDC1	14	0.019678	0.098589	0.898854	1326	7	-1.799	0.017039	0.089245	0.961684	1164	6	-1.799
ADPRM	5	0.019732	0.065932	0.878926	1327	4	-4.9915	0.59494	0.73813	0.999978	12986	1	-4.9915
SCAP	5	0.019732	0.065932	0.878926	1328	4	-4.8272	0.0857	0.22178	0.999978	3884	1	-4.8272
APOBEC4	5	0.019732	0.065932	0.878926	1329	4	-3.7605	0.17134	0.34776	0.999978	6097	1	-3.7605
ATL2	5	0.019732	0.065932	0.878926	1330	4	-4.429	0.82091	0.85828	0.999978	15312	1	-4.429
C12orf39	5	0.019743	0.065964	0.878926	1331	3	-5.2295	0.37277	0.58025	0.999978	10117	2	-5.2295
SLC10A7	5	0.019743	0.065964	0.878926	1332	4	-3.82	0.88277	0.89245	0.999978	15977	1	-3.82
CDNF	5	0.019743	0.065964	0.878926	1333	3	-4.768	0.095362	0.24202	0.999978	4228	2	-4.768
S100A3	5	0.019847	0.066241	0.878926	1334	2	-0.20119	0.37782	0.58369	0.999978	10166	2	-0.20119
MYL10	5	0.019847	0.066241	0.878926	1335	2	-0.25739	0.56789	0.71785	0.999978	12589	2	-0.25739
RIMS3	5	0.019847	0.066241	0.878926	1336	3	-0.77506	0.67494	0.7998	0.999978	14084	1	-0.77506
SPECC1L	5	0.019847	0.066241	0.878926	1337	4	-1.0364	0.93805	0.93823	0.999978	16791	0	-1.0364
MSX2	5	0.019847	0.066241	0.878926	1338	2	-0.26846	0.23016	0.42389	0.999978	7445	1	-0.26846
C1QTNF3	5	0.019847	0.066241	0.878926	1339	1	0.76945	0.03878	0.11567	0.985963	2070	4	0.76945
MEOX1	13	0.019851	0.096348	0.898726	1340	3	0.27733	0.36381	0.68828	0.999978	9998	6	0.27733
SYN3	5	0.020123	0.066965	0.878926	1341	2	-0.19367	0.76239	0.83381	0.999978	14816	1	-0.19367
NFAT5	5	0.020124	0.066967	0.878926	1342	3	-4.9915	0.91616	0.91743	0.999978	16432	1	-4.9915
ZNF740	5	0.020124	0.066967	0.878926	1343	2	-0.09952	0.34568	0.56207	0.999978	9792	1	-0.09952
TRIM46	5	0.020124	0.066967	0.878926	1344	3	-0.74137	0.21696	0.40695	0.999978	7154	2	-0.74137
ERI3	5	0.020124	0.066967	0.878926	1345	3	-0.6145	0.6829	0.80623	0.999978	14215	1	-0.6145
DEPDC7	5	0.020141	0.067009	0.878926	1346	3	-5.8452	0.20953	0.39758	0.999978	6980	1	-5.8452
PTGR1	5	0.020141	0.067009	0.878926	1347	4	-5.0482	0.4037	0.60132	0.999978	10496	1	-5.0482
KCNJ16	5	0.020141	0.067009	0.878926	1348	3	-5.8452	0.459	0.63946	0.999978	11174	2	-5.8452
KIF16B	5	0.020141	0.067009	0.878926	1349	3	-5.8452	0.54966	0.70438	0.999978	12373	1	-5.8452
SNF8	5	0.020149	0.067026	0.878926	1350	4	-4.2674	0.87801	0.88932	0.999978	15921	1	-4.2674
RANBP17	4	0.02027	0.064618	0.878926	1351	3	-5.2295	0.44107	0.59431	0.999978	10972	1	-5.2295
SORCS2	4	0.02031	0.064733	0.878926	1352	1	-0.094359	0.38675	0.54469	0.999978	10288	1	-0.094359
TPH2	5	0.020313	0.067448	0.878926	1353	4	-5.5437	0.8156	0.85586	0.999978	15261	1	-5.5437
KIF27	5	0.020316	0.067456	0.878926	1354	2	0.49409	0.29299	0.50217	0.999978	8762	3	0.49409
CYB5R3	5	0.020316	0.067456	0.878926	1355	2	0.56597	0.22511	0.4174	0.999978	7337	3	0.56597
SPINK5	5	0.020345	0.067535	0.878926	1356	4	-5.7566	0.2623	0.46441	0.999978	8130	1	-5.7566
PDHA1	5	0.020415	0.067727	0.878926	1357	4	-4.8559	0.97965	0.9798	0.999978	17556	0	-4.8559
RNF217	6	0.02046	0.074178	0.880879	1358	4	-4.9382	0.824	0.8915	0.999978	15348	1	-4.9382
SIGLEC11	5	0.020478	0.067886	0.878926	1359	4	-4.3505	0.96222	0.9624	0.999978	17244	0	-4.3505
PLOD3	5	0.020491	0.067921	0.878926	1360	3	-0.70809	0.10119	0.2516	0.999978	4409	1	-0.70809
PRR11	5	0.020491	0.067921	0.878926	1361	4	-2.8632	0.22716	0.42003	0.999978	7386	1	-2.8632
GRIA2	5	0.020491	0.067921	0.878926	1362	4	-5.2074	0.95708	0.95727	0.999978	17146	0	-5.2074
C11orf86	5	0.020491	0.067921	0.878926	1363	3	-5.7102	0.8431	0.8691	0.999978	15522	1	-5.7102
GTDC1	5	0.020491	0.067921	0.878926	1364	2	-0.043313	0.94766	0.94784	0.999978	16964	0	-0.043313
GRIK3	5	0.020504	0.067955	0.878926	1365	4	-1.4653	0.59822	0.74065	0.999978	13040	1	-1.4653
ADCY2	4	0.020531	0.065389	0.878926	1366	2	-0.6513	0.58883	0.70768	0.999978	12884	1	-0.6513
TREM2	5	0.020632	0.068296	0.878926	1367	3	-5.8308	0.94309	0.94327	0.999978	16879	0	-5.8308
DDX26B	5	0.020632	0.068296	0.878926	1368	4	-5.8308	0.46501	0.64362	0.999978	11256	1	-5.8308
ARHGAP20	5	0.020632	0.068296	0.878926	1369	3	-5.8308	0.47214	0.64866	0.999978	11347	1	-5.8308
TMEM130	5	0.020632	0.068296	0.878926	1370	4	-5.8308	0.46992	0.64708	0.999978	11317	1	-5.8308
Mar-06	5	0.020632	0.068296	0.878926	1371	4	-5.8308	0.7009	0.81279	0.999978	14383	1	-5.8308
TMEM38B	5	0.020632	0.068296	0.878926	1372	3	-5.8308	0.95271	0.9529	0.999978	17075	0	-5.8308
CYP11A1	5	0.020632	0.068296	0.878926	1373	3	-5.1762	0.44921	0.63262	0.999978	11061	1	-5.1762
ZNF808	5	0.020632	0.068296	0.878926	1374	3	-5.8308	0.69298	0.81032	0.999978	14316	1	-5.8308
MDGA2	5	0.020715	0.068515	0.878926	1375	4	-3.82	0.98035	0.9805	0.999978	17568	0	-3.82
RDM1	5	0.020715	0.068515	0.878926	1376	4	-4.3096	0.92918	0.92944	0.999978	16639	1	-4.3096
EIF1	5	0.020715	0.068515	0.878926	1377	4	-3.6985	0.71558	0.81746	0.999978	14481	1	-3.6985
ZNF713	5	0.020715	0.068515	0.878926	1378	4	-3.6336	0.46877	0.64625	0.999978	11305	1	-3.6336
EEF1E1	5	0.020715	0.068515	0.878926	1379	4	-5.2074	0.079528	0.20855	0.999978	3659	1	-5.2074
EIF1B	5	0.020715	0.068515	0.878926	1380	4	-4.3096	0.68611	0.80823	0.999978	14261	1	-4.3096
TXNDC9	5	0.020715	0.068515	0.878926	1381	4	-4.5393	0.85915	0.87781	0.999978	15689	1	-4.5393
TCERG1	5	0.020715	0.068515	0.878926	1382	4	-4.429	0.048919	0.13982	0.997295	2500	1	-4.429
PDIK1L	5	0.020715	0.068515	0.878926	1383	4	-5.0171	0.83945	0.86721	0.999978	15485	1	-5.0171
RPS6KB1	5	0.020715	0.068515	0.878926	1384	4	-4.7063	0.70879	0.81528	0.999978	14439	1	-4.7063
MAGED1	5	0.02073	0.068559	0.878926	1385	3	-3.82	0.67476	0.79965	0.999978	14083	1	-3.82
ASIC5	5	0.02073	0.068559	0.878926	1386	3	-1.3458	0.68336	0.8066	0.999978	14221	1	-1.3458
EEF1B2	4	0.020743	0.065974	0.878926	1387	3	-5.2184	0.49517	0.64378	0.999978	11644	1	-5.2184
FCER1A	4	0.020818	0.066176	0.878926	1388	3	-3.9851	0.025553	0.079757	0.953091	1534	1	-3.9851
MLN	5	0.020823	0.068812	0.878926	1389	3	-0.73644	0.27664	0.48224	0.999978	8416	2	-0.73644
C16orf86	5	0.020823	0.068812	0.878926	1390	2	-0.04094	0.39492	0.59534	0.999978	10395	2	-0.04094
SERINC5	5	0.020823	0.068812	0.878926	1391	3	-0.63537	0.36968	0.5781	0.999978	10080	2	-0.63537
CEBPD	5	0.020823	0.068812	0.878926	1392	3	-0.5351	0.90424	0.90774	0.999978	16237	1	-0.5351
METTL25	5	0.020823	0.068812	0.878926	1393	3	-0.6228	0.83783	0.86644	0.999978	15466	1	-0.6228
SLC48A1	5	0.020823	0.068812	0.878926	1394	4	-1.4729	0.98474	0.98486	0.999978	17646	0	-1.4729
C5orf22	5	0.020948	0.069125	0.878926	1395	4	-4.1332	0.84388	0.86951	0.999978	15535	1	-4.1332
C4orf22	5	0.02095	0.069127	0.878926	1396	1	0.48172	0.25066	0.44985	0.999978	7890	3	0.48172
ALKBH8	5	0.02095	0.069127	0.878926	1397	3	-4.7063	0.63438	0.76811	0.999978	13523	2	-4.7063
OVCA2	5	0.02095	0.069127	0.878926	1398	1	-0.25593	0.0014763	0.0064959	0.530294	217	2	-0.25593
C1orf162	5	0.02095	0.069127	0.878926	1399	1	0.74654	0.072588	0.19341	0.999978	3394	4	0.74654
SALL2	5	0.020998	0.069249	0.878926	1400	4	-5.2727	0.26199	0.464	0.999978	8125	1	-5.2727
LAMP2	5	0.02109	0.069507	0.878926	1401	3	-5.8163	0.51533	0.67936	0.999978	11919	2	-5.8163
PDCD4	5	0.02109	0.069507	0.878926	1402	4	-5.8163	0.68332	0.80656	0.999978	14219	1	-5.8163
SLC6A6	5	0.02109	0.069507	0.878926	1403	3	-5.8163	0.78322	0.84193	0.999978	14982	1	-5.8163
EPHA4	5	0.021198	0.069812	0.878926	1404	2	-0.22669	0.78112	0.84105	0.999978	14971	1	-0.22669
HOXB8	5	0.021198	0.069812	0.878926	1405	3	-0.91733	0.97735	0.97751	0.999978	17513	0	-0.91733
OTUD6A	5	0.021198	0.069812	0.878926	1406	2	-0.17023	0.13898	0.30407	0.999978	5348	1	-0.17023
GNAZ	5	0.021198	0.069812	0.878926	1407	3	-0.55679	0.38051	0.58549	0.999978	10200	2	-0.55679
OSTF1	4	0.021254	0.067441	0.878926	1408	3	-5.1849	0.96933	0.96922	0.999978	17368	0	-5.1849
ZNF552	4	0.021254	0.067441	0.878926	1409	3	-5.1927	0.90444	0.90407	0.999978	16242	0	-5.1927
GABARAPL1	5	0.021261	0.069979	0.878926	1410	2	0.10061	0.10304	0.25417	0.999978	4456	2	0.10061
LRP2	5	0.021261	0.069979	0.878926	1411	3	-1.0364	0.65431	0.78364	0.999978	13815	2	-1.0364
NSG1	5	0.021261	0.069979	0.878926	1412	3	-0.75268	0.35682	0.56946	0.999978	9922	2	-0.75268
FOSL1	5	0.021261	0.069979	0.878926	1413	4	-4.4667	0.69309	0.81035	0.999978	14317	1	-4.4667
SLC9B1	3	0.021288	0.054768	0.864835	1414	3	-5.0423	0.97871	0.97887	0.999978	17539	0	-5.0423
MS4A13	6	0.021349	0.076986	0.880879	1415	5	-3.9716	0.90597	0.92245	0.999978	16269	1	-3.9716
AMH	4	0.021435	0.067958	0.878926	1416	2	-0.59027	0.67387	0.74416	0.999978	14068	1	-0.59027
TBL3	5	0.021501	0.070592	0.878926	1417	2	0.68376	0.21993	0.41073	0.999978	7219	3	0.68376
RAB19	5	0.021501	0.070592	0.878926	1418	2	0.8114	0.10413	0.25571	0.999978	4487	3	0.8114
GDF3	5	0.021501	0.070592	0.878926	1419	3	-4.429	0.34644	0.56256	0.999978	9801	2	-4.429
C10orf55	5	0.021501	0.070592	0.878926	1420	3	-2.414	0.5523	0.70631	0.999978	12400	2	-2.414
SLCO4A1	5	0.021501	0.070592	0.878926	1421	2	0.73694	0.11644	0.27299	0.999978	4815	3	0.73694
MYOZ3	5	0.021533	0.070694	0.878926	1422	4	-5.7867	0.55678	0.70965	0.999978	12455	1	-5.7867
MYOZ2	5	0.021544	0.070721	0.878926	1423	3	-5.8016	0.58439	0.73011	0.999978	12829	2	-5.8016
CPNE5	5	0.021544	0.070721	0.878926	1424	3	-5.8016	0.60506	0.74574	0.999978	13137	2	-5.8016
BTBD7	5	0.021544	0.070721	0.878926	1425	3	-5.8016	0.93851	0.9387	0.999978	16805	0	-5.8016
PEX11A	5	0.021544	0.070721	0.878926	1426	4	-5.8016	0.94785	0.94805	0.999978	16971	0	-5.8016
CNOT6	5	0.021544	0.070721	0.878926	1427	4	-5.8016	0.70877	0.81527	0.999978	14438	1	-5.8016
TANGO2	14	0.021676	0.10604	0.903099	1428	6	0.2084	0.28828	0.62164	0.999978	8661	7	0.2084
C20orf96	5	0.021698	0.07112	0.878926	1429	3	-0.80733	0.026914	0.086111	0.959321	1600	2	-0.80733
THAP11	5	0.021698	0.07112	0.878926	1430	3	-2.0279	0.73938	0.8254	0.999978	14642	1	-2.0279
DIABLO	5	0.021698	0.07112	0.878926	1431	3	-5.2513	0.50245	0.67018	0.999978	11743	2	-5.2513
SMYD5	5	0.021698	0.07112	0.878926	1432	3	-0.65036	0.97136	0.97152	0.999978	17406	0	-0.65036
TMEM204	5	0.021698	0.07112	0.878926	1433	2	0.45509	0.23698	0.43266	0.999978	7595	3	0.45509
GSTA4	5	0.021698	0.07112	0.878926	1434	3	-4.2674	0.79377	0.84623	0.999978	15058	1	-4.2674
SLC2A9	5	0.021698	0.07112	0.878926	1435	2	0.13554	0.50591	0.67267	0.999978	11794	2	0.13554
EIF3F	4	0.021739	0.068879	0.878926	1436	3	-5.2384	0.03711	0.10513	0.977354	2013	1	-5.2384
ANKRD22	4	0.021739	0.068879	0.878926	1437	3	-5.1621	0.59667	0.71083	0.999978	13015	1	-5.1621
NGB	5	0.021749	0.071251	0.878926	1438	2	0.41629	0.28123	0.48791	0.999978	8517	3	0.41629
PLA2G5	5	0.021749	0.071251	0.878926	1439	3	-0.63621	0.93599	0.93624	0.999978	16751	0	-0.63621
PAPSS1	5	0.021749	0.071251	0.878926	1440	1	0.20181	0.15753	0.3294	0.999978	5795	2	0.20181
GINS3	6	0.021785	0.078386	0.882541	1441	4	-4.9946	0.96024	0.96026	0.999978	17210	0	-4.9946
NEK3	5	0.021831	0.071469	0.878926	1442	4	-4.0361	0.8236	0.85949	0.999978	15343	1	-4.0361
MRPL1	5	0.021831	0.071469	0.878926	1443	4	-5.3147	0.6821	0.80558	0.999978	14202	1	-5.3147
AKR1C4	5	0.021831	0.071469	0.878926	1444	4	-1.9214	0.95444	0.95465	0.999978	17099	0	-1.9214
NFYC	5	0.021831	0.071469	0.878926	1445	4	-4.2241	0.88628	0.89478	0.999978	16018	1	-4.2241
CHD1	5	0.021831	0.071469	0.878926	1446	4	-4.7375	0.96391	0.9641	0.999978	17277	0	-4.7375
PUF60	5	0.021831	0.071469	0.878926	1447	4	-3.5657	0.8593	0.87791	0.999978	15693	1	-3.5657
RAB41	5	0.021831	0.071469	0.878926	1448	4	-5.1849	0.64641	0.77744	0.999978	13690	1	-5.1849
TMEM213	5	0.021996	0.071913	0.878926	1449	1	0.69822	0.14234	0.30873	0.999978	5436	3	0.69822
KRT71	5	0.021996	0.071913	0.878926	1450	1	0.64024	0.19679	0.38109	0.999978	6715	3	0.64024
C1orf68	5	0.021996	0.071913	0.878926	1451	1	0.96721	0.056681	0.15798	0.999978	2770	3	0.96721
CST5	5	0.021996	0.071913	0.878926	1452	2	-0.48733	0.94906	0.94925	0.999978	16993	0	-0.48733
KLK4	5	0.022062	0.072099	0.878926	1453	4	-1.4007	0.26886	0.47256	0.999978	8251	1	-1.4007
CDK10	5	0.022062	0.072099	0.878926	1454	3	-2.2171	0.44187	0.62752	0.999978	10983	2	-2.2171
CD300LF	5	0.022062	0.072099	0.878926	1455	2	0.44929	0.26089	0.46262	0.999978	8105	3	0.44929
RPS6KC1	5	0.022062	0.072099	0.878926	1456	3	-0.71322	0.51117	0.67645	0.999978	11857	2	-0.71322
SLFN11	5	0.022065	0.072109	0.878926	1457	3	-5.7867	0.93549	0.93572	0.999978	16743	0	-5.7867
ATP8A1	5	0.022065	0.072109	0.878926	1458	3	-5.7867	0.40334	0.60107	0.999978	10490	2	-5.7867
TBL1X	5	0.022065	0.072109	0.878926	1459	4	-5.7867	0.69178	0.80997	0.999978	14303	1	-5.7867
ARIH2	5	0.022065	0.072109	0.878926	1460	3	-5.7867	0.68214	0.80562	0.999978	14205	2	-5.7867
EFHC2	5	0.022065	0.072109	0.878926	1461	3	-5.7867	0.98453	0.98465	0.999978	17643	0	-5.7867
DEFA5	5	0.022065	0.072109	0.878926	1462	3	-5.7867	0.48595	0.65842	0.999978	11529	2	-5.7867
HTR1B	5	0.0221	0.072184	0.879175	1463	4	-1.5332	0.61112	0.75034	0.999978	13206	1	-1.5332
AKT3	5	0.022203	0.072436	0.879175	1464	4	-3.7605	0.89594	0.90161	0.999978	16144	1	-3.7605
LPAR2	5	0.022244	0.072545	0.879175	1465	3	-1.114	0.7978	0.8479	0.999978	15100	1	-1.114
FCHSD2	5	0.022244	0.072545	0.879175	1466	3	-1.6477	0.5149	0.67907	0.999978	11911	2	-1.6477
NFXL1	5	0.022244	0.072545	0.879175	1467	2	0.82104	0.052723	0.14865	0.999978	2634	3	0.82104
KATNBL1	4	0.022248	0.070337	0.878926	1468	3	-5.1389	0.55684	0.69544	0.999978	12456	1	-5.1389
LRRC19	5	0.02239	0.072918	0.879175	1469	4	-4.4667	0.98809	0.98814	0.999978	17705	0	-4.4667
EMILIN3	5	0.022396	0.072931	0.879175	1470	2	0.82506	0.02859	0.090336	0.961684	1674	3	0.82506
RAMP3	5	0.022396	0.072931	0.879175	1471	3	-5.6126	0.8554	0.87572	0.999978	15643	1	-5.6126
REG3A	5	0.022396	0.072931	0.879175	1472	4	-1.2188	0.80734	0.85211	0.999978	15188	1	-1.2188
CA3	5	0.022437	0.073041	0.879175	1473	1	1.0934	0.04956	0.14131	0.998196	2526	3	1.0934
TBC1D16	5	0.022437	0.073041	0.879175	1474	4	-2.1255	0.6311	0.7655	0.999978	13477	1	-2.1255
PYROXD2	5	0.022437	0.073041	0.879175	1475	2	0.17793	0.47238	0.64884	0.999978	11354	1	0.17793
DTHD1	5	0.022437	0.073041	0.879175	1476	3	-5.2727	0.49243	0.66299	0.999978	11607	2	-5.2727
DEFB4B	2	0.022457	0.041596	0.859384	1477	2	-4.3171	0.88976	0.8894	0.999978	16074	0	-4.3171
GPR160	4	0.022549	0.071182	0.878926	1478	4	-1.946	0.97745	0.97749	0.999978	17517	0	-1.946
NSF	4	0.022549	0.071182	0.878926	1479	4	-3.8772	0.97745	0.97749	0.999978	17516	0	-3.8772
CADM4	5	0.022584	0.073431	0.879175	1480	4	-5.7718	0.44052	0.62663	0.999978	10965	1	-5.7718
ZMPSTE24	5	0.022584	0.073431	0.879175	1481	3	-5.7718	0.95202	0.9522	0.999978	17060	0	-5.7718
PRPS1	5	0.022584	0.073431	0.879175	1482	3	-5.7718	0.69108	0.80974	0.999978	14299	1	-5.7718
NQO1	5	0.022584	0.073431	0.879175	1483	3	-5.7718	0.53669	0.6949	0.999978	12194	2	-5.7718
CCDC106	5	0.022584	0.073431	0.879175	1484	3	-5.7718	0.90522	0.90851	0.999978	16259	1	-5.7718
KIAA2022	5	0.022584	0.073431	0.879175	1485	3	-5.7718	0.7352	0.82397	0.999978	14615	1	-5.7718
DNAJC25	5	0.022584	0.073431	0.879175	1486	4	-5.7718	0.83758	0.8663	0.999978	15463	1	-5.7718
SFXN1	5	0.022584	0.073431	0.879175	1487	4	-5.7718	0.97716	0.97733	0.999978	17511	0	-5.7718
C12orf40	5	0.022584	0.073431	0.879175	1488	4	-5.7718	0.46314	0.6423	0.999978	11231	1	-5.7718
NLRP4	5	0.022642	0.073596	0.879175	1489	4	-5.1389	0.62803	0.76311	0.999978	13437	1	-5.1389
RDX	17	0.022654	0.11642	0.903857	1490	11	-0.98286	0.47952	0.80911	0.999978	11455	5	-0.98286
FAT1	5	0.022657	0.073632	0.879175	1491	1	-0.015265	0.25486	0.45502	0.999978	7979	2	-0.015265
TNS1	5	0.022657	0.073632	0.879175	1492	3	-0.82104	0.96731	0.96752	0.999978	17335	0	-0.82104
ARAF	5	0.022657	0.073632	0.879175	1493	2	0.027811	0.23482	0.42984	0.999978	7550	2	0.027811
ZNF878	5	0.022742	0.073838	0.879175	1494	3	-5.4436	0.11694	0.27368	0.999978	4819	2	-5.4436
KCNMB4	5	0.022742	0.073838	0.879175	1495	3	-0.46467	0.96959	0.96973	0.999978	17374	0	-0.46467
FAP	5	0.022742	0.073838	0.879175	1496	3	-3.9321	0.32756	0.54367	0.999978	9480	1	-3.9321
RAB3A	5	0.022742	0.073838	0.879175	1497	3	-0.79621	0.27992	0.48627	0.999978	8487	2	-0.79621
TJP3	5	0.022742	0.073838	0.879175	1498	3	-2.1455	0.059851	0.16513	0.999978	2919	2	-2.1455
HMGB1	2	0.022882	0.042378	0.859384	1499	2	-5.7667	0.97712	0.97702	0.999978	17509	0	-5.7667
DCUN1D4	5	0.022959	0.074455	0.880879	1500	4	-5.526	0.98852	0.98859	0.999978	17713	0	-5.526
EVI2B	5	0.022959	0.074455	0.880879	1501	4	-3.4945	0.91396	0.91561	0.999978	16395	1	-3.4945
NSMCE2	5	0.022959	0.074455	0.880879	1502	4	-4.5393	0.98344	0.98354	0.999978	17624	0	-4.5393
MAK	5	0.022959	0.074455	0.880879	1503	4	-4.9117	0.11921	0.27678	0.999978	4878	1	-4.9117
CLINT1	5	0.022959	0.074455	0.880879	1504	4	-4.8373	0.034893	0.10611	0.979234	1932	1	-4.8373
PIGB	5	0.022959	0.074455	0.880879	1505	4	-4.0361	0.34316	0.5604	0.999978	9766	1	-4.0361
FKBP3	5	0.022959	0.074455	0.880879	1506	4	-4.3096	0.4197	0.61221	0.999978	10705	1	-4.3096
RIMS2	10	0.022994	0.097754	0.898854	1507	5	-2.7281	0.62313	0.84662	0.999978	13355	2	-2.7281
SLCO3A1	5	0.023015	0.074598	0.880879	1508	2	0.78832	0.10211	0.2529	0.999978	4435	3	0.78832
RUNX3	5	0.023015	0.074598	0.880879	1509	3	-1.5067	0.34486	0.56154	0.999978	9786	2	-1.5067
SIAH2	5	0.023015	0.074598	0.880879	1510	3	-0.51223	0.57701	0.72459	0.999978	12733	2	-0.51223
MAP1LC3B	1	0.023084	0.023012	0.850682	1511	1	-4.0177	0.97692	0.97699	0.999978	17504	0	-4.0177
KIAA1147	5	0.0231	0.074843	0.880879	1512	3	-5.7566	0.85557	0.87582	0.999978	15647	1	-5.7566
ZNF264	5	0.0231	0.074843	0.880879	1513	3	-5.7566	0.93779	0.93797	0.999978	16783	0	-5.7566
LIPM	5	0.023105	0.074851	0.880879	1514	2	-0.34618	0.0040135	0.016892	0.732781	409	2	-0.34618
C8orf87	5	0.023105	0.074851	0.880879	1515	3	-1.4836	0.53501	0.69363	0.999978	12173	1	-1.4836
HIST1H2BB	3	0.02329	0.05959	0.867257	1516	3	-4.1823	0.97671	0.97694	0.999978	17501	0	-4.1823
SLC39A4	5	0.023308	0.075351	0.880879	1517	4	-1.6642	0.61294	0.75174	0.999978	13233	1	-1.6642
NOL3	5	0.023372	0.075515	0.880879	1518	2	0.04765	0.17348	0.35057	0.999978	6152	2	0.04765
LRRC8C	5	0.023372	0.075515	0.880879	1519	2	0.084218	0.49021	0.66141	0.999978	11574	2	0.084218
KRTAP12-4	5	0.023372	0.075515	0.880879	1520	2	-0.11858	0.22984	0.42348	0.999978	7439	2	-0.11858
RPH3AL	5	0.023372	0.075515	0.880879	1521	2	0.36222	0.28767	0.49568	0.999978	8642	3	0.36222
TPGS1	5	0.023372	0.075515	0.880879	1522	2	0.33576	0.32923	0.54568	0.999978	9515	3	0.33576
UBASH3A	5	0.023372	0.075515	0.880879	1523	3	-4.0413	0.71602	0.81761	0.999978	14484	1	-4.0413
ANKIB1	5	0.023416	0.075627	0.880879	1524	4	-3.4945	0.90967	0.9121	0.999978	16324	1	-3.4945
RNF38	5	0.023539	0.07594	0.880879	1525	3	-1.1852	0.97968	0.97983	0.999978	17558	0	-1.1852
CACNB3	5	0.023539	0.07594	0.880879	1526	3	-2.7218	0.24129	0.43811	0.999978	7678	2	-2.7218
SLC29A1	5	0.023539	0.07594	0.880879	1527	2	0.20807	0.037585	0.11275	0.985963	2033	2	0.20807
TARSL2	5	0.023539	0.07594	0.880879	1528	2	0.18863	0.19654	0.38075	0.999978	6710	2	0.18863
FASTKD5	5	0.023539	0.07594	0.880879	1529	2	0.26037	0.29821	0.50854	0.999978	8864	2	0.26037
CASC10	5	0.023539	0.07594	0.880879	1530	2	0.17795	0.42498	0.61582	0.999978	10761	2	0.17795
DAK	5	0.023539	0.07594	0.880879	1531	2	-0.35334	0.41697	0.61036	0.999978	10676	2	-0.35334
TMEM106C	5	0.023539	0.07594	0.880879	1532	2	0.75583	0.16928	0.34508	0.999978	6048	3	0.75583
PANK4	5	0.023611	0.07612	0.880879	1533	4	-1.9154	0.21693	0.40693	0.999978	7152	1	-1.9154
DBF4B	5	0.023644	0.076206	0.880879	1534	3	-5.7413	0.36008	0.57164	0.999978	9959	2	-5.7413
CTBS	5	0.023644	0.076206	0.880879	1535	4	-5.7413	0.92827	0.92854	0.999978	16624	1	-5.7413
VANGL2	5	0.023644	0.076206	0.880879	1536	3	-5.7413	0.9308	0.93104	0.999978	16672	0	-5.7413
CSF1R	5	0.023644	0.076206	0.880879	1537	3	-5.7413	0.34732	0.56315	0.999978	9815	2	-5.7413
APOH	5	0.023644	0.076206	0.880879	1538	3	-5.7413	0.75997	0.83288	0.999978	14798	1	-5.7413
RUSC1	5	0.023674	0.076275	0.880879	1539	3	-0.73276	0.14374	0.31064	0.999978	5477	2	-0.73276
NKX6-2	5	0.023674	0.076275	0.880879	1540	1	-0.0037346	0.4318	0.62062	0.999978	10852	1	-0.0037346
HNF4A	5	0.023867	0.076758	0.880879	1541	2	0.21144	0.66902	0.79505	0.999978	14005	2	0.21144
SRSF11	5	0.023867	0.076758	0.880879	1542	2	1.1438	0.027658	0.087994	0.961383	1635	3	1.1438
TUBB4A	5	0.023867	0.076758	0.880879	1543	2	-0.089458	0.098447	0.24768	0.999978	4334	2	-0.089458
AADACL3	5	0.023867	0.076758	0.880879	1544	4	-5.5437	0.9355	0.93572	0.999978	16744	0	-5.5437
POTEE	2	0.023953	0.044314	0.859384	1545	1	-3.4254	0.45882	0.48083	0.999978	11171	1	-3.4254
NIF3L1	5	0.023956	0.076987	0.880879	1546	4	-1.7214	0.38612	0.58932	0.999978	10274	1	-1.7214
CBX5	4	0.023971	0.075297	0.880879	1547	3	-5.0671	0.59188	0.70892	0.999978	12933	1	-5.0671
RNF208	5	0.02401	0.077117	0.880879	1548	4	-0.77355	0.3687	0.57744	0.999978	10066	1	-0.77355
LCAT	5	0.02401	0.077117	0.880879	1549	2	-0.5195	0.24054	0.43716	0.999978	7666	2	-0.5195
LRRC43	5	0.02401	0.077117	0.880879	1550	2	-0.33934	0.38606	0.58928	0.999978	10273	1	-0.33934
HYAL1	15	0.024021	0.11776	0.903857	1551	5	0.38587	0.13442	0.40648	0.999978	5243	8	0.38587
TMED4	5	0.024114	0.077385	0.880879	1552	3	-1.4016	0.18367	0.36396	0.999978	6400	2	-1.4016
ROPN1L	5	0.024114	0.077385	0.880879	1553	3	-3.168	0.9516	0.95179	0.999978	17049	0	-3.168
MLST8	5	0.024207	0.077646	0.880879	1554	4	-5.1389	0.4159	0.60964	0.999978	10655	1	-5.1389
KIAA1429	5	0.024207	0.077646	0.880879	1555	4	-3.4195	0.96602	0.96621	0.999978	17319	0	-3.4195
CDC23	5	0.024207	0.077646	0.880879	1556	4	-3.6336	0.64995	0.78025	0.999978	13752	1	-3.6336
RRM1	5	0.024207	0.077646	0.880879	1557	4	-3.8772	0.99032	0.99039	0.999978	17760	0	-3.8772
ATP6V1A	5	0.024207	0.077646	0.880879	1558	4	-5.0423	0.0045591	0.019091	0.752681	450	1	-5.0423
PPP6R3	5	0.024207	0.077646	0.880879	1559	4	-5.3951	0.07195	0.19202	0.999978	3369	1	-5.3951
ARHGEF33	5	0.024207	0.077646	0.880879	1560	4	-3.6336	0.63858	0.77141	0.999978	13580	1	-3.6336
COPS6	5	0.024207	0.077646	0.880879	1561	4	-3.82	0.95929	0.95945	0.999978	17186	0	-3.82
BICD2	5	0.02421	0.077651	0.880879	1562	4	-4.553	0.94118	0.94137	0.999978	16846	0	-4.553
MRPL10	5	0.02421	0.077651	0.880879	1563	3	-5.7258	0.96103	0.96118	0.999978	17224	0	-5.7258
ARMC5	5	0.02421	0.077651	0.880879	1564	3	-5.7258	0.59193	0.73584	0.999978	12934	2	-5.7258
RAP1GDS1	5	0.02421	0.077651	0.880879	1565	4	-5.7258	0.012962	0.04944	0.881602	996	1	-5.7258
MED29	5	0.02421	0.077651	0.880879	1566	3	-5.7258	0.75544	0.8312	0.999978	14770	1	-5.7258
AASDH	5	0.02421	0.077651	0.880879	1567	3	-5.7258	0.52617	0.68724	0.999978	12064	2	-5.7258
ZNF121	5	0.02421	0.077651	0.880879	1568	3	-5.7258	0.76444	0.83456	0.999978	14829	1	-5.7258
CD59	5	0.02421	0.077651	0.880879	1569	4	-5.7258	0.89027	0.89752	0.999978	16081	1	-5.7258
YBX1	2	0.024365	0.045043	0.859384	1570	2	-6.0753	0.97563	0.97557	0.999978	17477	0	-6.0753
PRAC1	2	0.024365	0.045043	0.859384	1571	2	-6.4142	0.97563	0.97557	0.999978	17476	0	-6.4142
ZSCAN25	5	0.024407	0.078148	0.882541	1572	2	0.58044	0.19545	0.37933	0.999978	6682	3	0.58044
FOXQ1	5	0.024407	0.078148	0.882541	1573	4	-1.1279	0.62429	0.76034	0.999978	13378	1	-1.1279
RND1	5	0.024407	0.078148	0.882541	1574	3	-1.4191	0.56646	0.71679	0.999978	12571	1	-1.4191
TADA3	5	0.024407	0.078148	0.882541	1575	2	0.4736	0.032985	0.10144	0.977354	1850	3	0.4736
FANCC	5	0.024497	0.078373	0.882541	1576	4	-4.1332	0.23483	0.42987	0.999978	7551	1	-4.1332
GLUD1	4	0.024497	0.076733	0.880879	1577	1	-0.30914	0.48325	0.63292	0.999978	11494	2	-0.30914
TMEM99	5	0.024499	0.078376	0.882541	1578	2	-0.29049	0.23008	0.42378	0.999978	7443	2	-0.29049
FAM83F	5	0.024499	0.078376	0.882541	1579	3	-1.1671	0.62147	0.75817	0.999978	13331	1	-1.1671
CTRC	5	0.024499	0.078376	0.882541	1580	3	-0.48352	0.67752	0.80182	0.999978	14129	2	-0.48352
TBXA2R	5	0.024499	0.078376	0.882541	1581	3	-0.57179	0.15399	0.3246	0.999978	5720	2	-0.57179
KRT33B	3	0.024561	0.06259	0.874295	1582	1	1.0511	0.069582	0.16099	0.999978	3301	2	1.0511
FAM153A	2	0.024639	0.045512	0.859384	1583	1	-3.0739	0.20432	0.29716	0.999978	6875	1	-3.0739
SSR2	5	0.024703	0.078896	0.887726	1584	4	-5.5613	0.79282	0.84584	0.999978	15051	1	-5.5613
L3MBTL3	5	0.024766	0.079044	0.888253	1585	3	-5.3951	0.55898	0.71124	0.999978	12479	2	-5.3951
RBM23	5	0.024798	0.07914	0.888253	1586	3	-4.2303	0.49067	0.66172	0.999978	11582	1	-4.2303
SLC1A4	5	0.024798	0.07914	0.888253	1587	4	-3.3197	0.87912	0.89006	0.999978	15937	1	-3.3197
IL17D	5	0.024828	0.079214	0.888526	1588	2	0.59097	0.22341	0.41521	0.999978	7303	3	0.59097
LILRA6	3	0.024849	0.063268	0.876578	1589	3	-5.6126	0.97515	0.97536	0.999978	17464	0	-5.6126
SMIM4	3	0.024861	0.063298	0.876578	1590	2	-3.5046	0.70783	0.7187	0.999978	14429	1	-3.5046
SIGLEC14	5	0.024993	0.079637	0.88976	1591	1	0.35886	0.032312	0.099696	0.97588	1822	2	0.35886
SOWAHC	5	0.024993	0.079637	0.88976	1592	2	0.084578	0.27668	0.4823	0.999978	8417	2	0.084578
GDF15	5	0.024993	0.079637	0.88976	1593	3	-0.62358	0.92452	0.925	0.999978	16559	1	-0.62358
DCLRE1C	5	0.025111	0.07993	0.88976	1594	3	-3.0866	0.41027	0.60585	0.999978	10577	1	-3.0866
ITGA11	4	0.025139	0.078056	0.882541	1595	2	-0.6513	0.41664	0.57205	0.999978	10669	1	-0.6513
SERAC1	5	0.025167	0.080075	0.88976	1596	4	-2.337	0.9613	0.96147	0.999978	17227	0	-2.337
LTA4H	5	0.025168	0.080075	0.88976	1597	3	-5.2074	0.41124	0.60652	0.999978	10594	2	-5.2074
CCS	5	0.025168	0.080075	0.88976	1598	2	0.52365	0.21442	0.40377	0.999978	7088	3	0.52365
PTPN14	5	0.025168	0.080075	0.88976	1599	3	-1.2958	0.82272	0.8591	0.999978	15335	1	-1.2958
PLCE1	5	0.025168	0.080075	0.88976	1600	4	-1.1368	0.98738	0.98744	0.999978	17693	0	-1.1368
TLR4	5	0.025193	0.080134	0.88976	1601	4	-5.6622	0.48228	0.65583	0.999978	11486	1	-5.6622
CEACAM5	5	0.025309	0.080441	0.88976	1602	4	-1.5773	0.96395	0.96415	0.999978	17282	0	-1.5773
DNAL4	5	0.025323	0.080475	0.88976	1603	3	-1.0957	0.96716	0.96737	0.999978	17333	0	-1.0957
ACTL6B	5	0.025323	0.080475	0.88976	1604	2	0.56179	0.17722	0.35549	0.999978	6256	3	0.56179
THRB	5	0.025323	0.080475	0.88976	1605	3	-0.55973	0.86119	0.87902	0.999978	15714	1	-0.55973
CDKN1A	5	0.025323	0.080475	0.88976	1606	4	-1.762	0.71764	0.81813	0.999978	14496	1	-1.762
SLC25A14	5	0.025323	0.080475	0.88976	1607	2	0.12892	0.073902	0.1963	0.999978	3448	2	0.12892
B4GALNT3	5	0.025323	0.080475	0.88976	1608	1	-0.04065	0.86226	0.87964	0.999978	15728	1	-0.04065
KREMEN1	5	0.025323	0.080475	0.88976	1609	3	-0.46934	0.43508	0.62287	0.999978	10897	2	-0.46934
TKTL2	5	0.025323	0.080475	0.88976	1610	1	0.51763	0.069602	0.18684	0.999978	3302	4	0.51763
CKAP4	5	0.025359	0.080572	0.88976	1611	4	-2.2701	0.95217	0.95235	0.999978	17065	0	-2.2701
CHMP2B	6	0.02538	0.089523	0.896856	1612	5	-3.9851	0.93906	0.94209	0.999978	16811	1	-3.9851
WNT4	5	0.0254	0.080693	0.88976	1613	4	-5.6944	0.98874	0.98882	0.999978	17720	0	-5.6944
MAMLD1	5	0.0254	0.080693	0.88976	1614	4	-5.6944	0.95369	0.95389	0.999978	17089	0	-5.6944
ADRA1A	5	0.0254	0.080693	0.88976	1615	3	-5.6944	0.51021	0.67573	0.999978	11847	2	-5.6944
SCGB2B2	4	0.025616	0.078978	0.888099	1616	2	-2.5936	0.073201	0.17207	0.999978	3421	2	-2.5936
PCYOX1L	5	0.025618	0.081288	0.88976	1617	3	-4.2241	0.91396	0.91561	0.999978	16401	1	-4.2241
CNTN5	5	0.025618	0.081288	0.88976	1618	4	-4.6418	0.92627	0.92661	0.999978	16588	1	-4.6418
FICD	5	0.025618	0.081288	0.88976	1619	3	-5.1154	0.88252	0.89229	0.999978	15973	1	-5.1154
GXYLT2	5	0.025618	0.081288	0.88976	1620	4	-1.8329	0.31129	0.5242	0.999978	9126	1	-1.8329
KCNA1	5	0.025618	0.081288	0.88976	1621	4	-5.3147	0.30566	0.51746	0.999978	9014	1	-5.3147
PRELID2	6	0.025629	0.090259	0.896856	1622	4	-4.8442	0.48726	0.70382	0.999978	11546	1	-4.8442
MOSPD1	5	0.025658	0.081383	0.88976	1623	4	-5.6459	0.86601	0.8819	0.999978	15765	1	-5.6459
HPS1	5	0.025658	0.081383	0.88976	1624	4	-4.4376	0.94109	0.94128	0.999978	16844	0	-4.4376
TFEC	5	0.025658	0.081383	0.88976	1625	4	-4.3505	0.94103	0.94122	0.999978	16843	0	-4.3505
CIRH1A	5	0.025658	0.081383	0.88976	1626	4	-4.2674	0.8511	0.87337	0.999978	15602	1	-4.2674
CBFB	5	0.025658	0.081383	0.88976	1627	4	-3.4195	0.33011	0.54671	0.999978	9532	1	-3.4195
TBC1D31	5	0.025658	0.081383	0.88976	1628	4	-4.1332	0.61247	0.75137	0.999978	13227	1	-4.1332
C3orf33	5	0.025658	0.081383	0.88976	1629	4	-3.3405	0.49412	0.66419	0.999978	11633	1	-3.3405
BPY2C	5	0.025658	0.081383	0.88976	1630	4	-5.6622	0.24144	0.4383	0.999978	7681	1	-5.6622
RSL1D1	5	0.025658	0.081383	0.88976	1631	4	-3.3405	0.4785	0.65314	0.999978	11439	1	-3.3405
ZFYVE26	5	0.025762	0.081653	0.88976	1632	1	0.54599	0.19363	0.37698	0.999978	6642	3	0.54599
NXPE4	5	0.025762	0.081653	0.88976	1633	2	-0.43592	0.15822	0.33032	0.999978	5807	2	-0.43592
FGF14	5	0.025762	0.081653	0.88976	1634	4	-5.5613	0.74091	0.82591	0.999978	14663	1	-5.5613
YY1	5	0.026026	0.082322	0.88976	1635	3	-5.6784	0.08523	0.22076	0.999978	3861	2	-5.6784
POP4	5	0.026026	0.082322	0.88976	1636	4	-5.6784	0.11718	0.27401	0.999978	4826	1	-5.6784
CEPT1	5	0.026026	0.082322	0.88976	1637	4	-5.6784	0.83105	0.86306	0.999978	15416	1	-5.6784
CDKN1B	5	0.026026	0.082322	0.88976	1638	4	-5.6784	0.5935	0.73702	0.999978	12961	1	-5.6784
TMEM59	5	0.026026	0.082322	0.88976	1639	4	-5.6784	0.53812	0.69591	0.999978	12210	1	-5.6784
KCNK16	5	0.026026	0.082322	0.88976	1640	4	-5.6784	0.39916	0.59823	0.999978	10444	1	-5.6784
ZKSCAN2	5	0.026026	0.082322	0.88976	1641	3	-5.6784	0.61564	0.75382	0.999978	13264	2	-5.6784
CNTNAP3	5	0.026026	0.082322	0.88976	1642	3	-5.6784	0.58161	0.72804	0.999978	12790	2	-5.6784
TMEM41A	5	0.026026	0.082322	0.88976	1643	4	-5.6784	0.53203	0.69147	0.999978	12134	1	-5.6784
DNMT3A	10	0.026044	0.10795	0.903099	1644	4	0.035729	0.18321	0.45169	0.999978	6387	5	0.035729
ANKRD34C	5	0.026092	0.082492	0.88976	1645	2	0.15591	0.37461	0.58155	0.999978	10134	2	0.15591
DIDO1	5	0.026092	0.082492	0.88976	1646	3	-5.1389	0.05347	0.15043	0.999978	2658	2	-5.1389
UBE2E3	5	0.026092	0.082492	0.88976	1647	4	-4.0855	0.97052	0.97066	0.999978	17392	0	-4.0855
RTP3	5	0.026092	0.082492	0.88976	1648	2	0.88333	0.14146	0.30753	0.999978	5418	3	0.88333
KIAA1958	5	0.026092	0.082492	0.88976	1649	3	-1.4817	0.54699	0.70239	0.999978	12337	2	-1.4817
TBKBP1	5	0.026092	0.082492	0.88976	1650	3	-1.5001	0.27211	0.47662	0.999978	8323	2	-1.5001
HOXA6	5	0.026146	0.082635	0.88976	1651	3	-4.2241	0.45027	0.63336	0.999978	11073	2	-4.2241
MEF2B	5	0.026146	0.082635	0.88976	1652	3	-1.4004	0.66118	0.78898	0.999978	13898	2	-1.4004
STAR	5	0.026146	0.082635	0.88976	1653	2	-0.012142	0.12403	0.28335	0.999978	4988	2	-0.012142
LRP3	5	0.026146	0.082635	0.88976	1654	2	-0.24776	0.35142	0.5659	0.999978	9860	2	-0.24776
CYYR1	5	0.026194	0.082766	0.890642	1655	4	-5.5957	0.94956	0.94973	0.999978	17004	0	-5.5957
CHL1	5	0.02622	0.082837	0.890873	1656	4	-2.0089	0.8389	0.86693	0.999978	15477	1	-2.0089
RNF138	6	0.026251	0.092153	0.897849	1657	5	-3.4945	0.89543	0.91744	0.999978	16136	1	-3.4945
RFTN2	5	0.02629	0.083018	0.892286	1658	4	-5.6459	0.11052	0.2647	0.999978	4664	1	-5.6459
TXNDC8	6	0.026337	0.092408	0.897849	1659	3	-0.8383	0.047643	0.15328	0.999978	2448	3	-0.8383
ZC3HC1	5	0.026365	0.083231	0.893501	1660	3	-4.1332	0.8403	0.86767	0.999978	15493	1	-4.1332
CPXM1	5	0.026386	0.083282	0.893511	1661	4	-2.5015	0.94509	0.94527	0.999978	16912	0	-2.5015
NSUN3	5	0.026421	0.083379	0.893511	1662	4	-5.0171	0.71828	0.81833	0.999978	14505	1	-5.0171
NUFIP2	5	0.026458	0.083468	0.893511	1663	4	-2.5659	0.97589	0.97609	0.999978	17485	0	-2.5659
NRG1	18	0.026462	0.13345	0.904469	1664	7	-0.13425	0.7707	0.95041	0.999978	14876	4	-0.13425
TTK	5	0.026475	0.083517	0.893511	1665	2	0.79144	0.14993	0.319	0.999978	5620	3	0.79144
C20orf195	5	0.02654	0.083703	0.893511	1666	4	-1.2133	0.69856	0.81206	0.999978	14363	1	-1.2133
GSTZ1	9	0.02663	0.109	0.903099	1667	2	0.63937	0.082572	0.25571	0.999978	3764	6	0.63937
SREK1IP1	4	0.026641	0.080981	0.88976	1668	3	-4.9388	0.054402	0.1378	0.996666	2693	1	-4.9388
ZC2HC1A	4	0.026641	0.080981	0.88976	1669	3	-4.9388	0.93373	0.93346	0.999978	16715	0	-4.9388
ATXN3	4	0.026641	0.080981	0.88976	1670	3	-4.9388	0.96746	0.96734	0.999978	17336	0	-4.9388
KARS	5	0.026642	0.08399	0.893511	1671	2	-1.7147	0.57197	0.72088	0.999978	12647	1	-1.7147
CIZ1	5	0.026642	0.08399	0.893511	1672	3	-0.83845	0.31241	0.5256	0.999978	9152	1	-0.83845
SSH1	5	0.026642	0.08399	0.893511	1673	2	-0.22299	0.61543	0.75368	0.999978	13261	2	-0.22299
RPS6KA6	5	0.026642	0.08399	0.893511	1674	3	-4.2674	0.98196	0.98211	0.999978	17601	0	-4.2674
DEF6	5	0.026642	0.08399	0.893511	1675	3	-3.2568	0.53112	0.69084	0.999978	12124	2	-3.2568
ZCCHC10	5	0.02667	0.084049	0.893511	1676	3	-5.6622	0.38999	0.59192	0.999978	10338	2	-5.6622
SENP7	5	0.02667	0.084049	0.893511	1677	4	-5.6622	0.98196	0.98211	0.999978	17603	0	-5.6622
SLC22A7	5	0.026722	0.084206	0.893511	1678	2	0.31707	0.32514	0.54076	0.999978	9424	2	0.31707
HECTD2	5	0.026722	0.084206	0.893511	1679	2	0.21974	0.64546	0.77669	0.999978	13672	2	0.21974
MGAT4A	5	0.026722	0.084206	0.893511	1680	2	-1.4392	0.014237	0.052884	0.892783	1049	2	-1.4392
STYK1	5	0.026722	0.084206	0.893511	1681	3	-0.95544	0.78385	0.8422	0.999978	14988	1	-0.95544
B3GNT9	5	0.026722	0.084206	0.893511	1682	2	-0.17637	0.34384	0.56085	0.999978	9774	2	-0.17637
TM4SF1	5	0.02686	0.084555	0.893511	1683	4	-1.3897	0.81314	0.85471	0.999978	15241	1	-1.3897
USP51	5	0.026879	0.084604	0.893511	1684	4	-5.1849	0.9745	0.97466	0.999978	17456	0	-5.1849
CCT8L2	5	0.027161	0.085357	0.893511	1685	1	0.52062	0.064281	0.17515	0.999978	3103	3	0.52062
SELV	5	0.027161	0.085357	0.893511	1686	1	0.93293	0.11872	0.27612	0.999978	4861	3	0.93293
TMEM258	5	0.027161	0.085357	0.893511	1687	2	1.3687	0.027462	0.087496	0.961383	1624	3	1.3687
KCNA7	5	0.027161	0.085357	0.893511	1688	3	-1.3314	0.83854	0.86677	0.999978	15473	1	-1.3314
FBXL16	5	0.027161	0.085357	0.893511	1689	3	-3.6985	0.78352	0.84205	0.999978	14984	1	-3.6985
S100A13	5	0.027161	0.085357	0.893511	1690	2	0.059149	0.35847	0.57057	0.999978	9942	2	0.059149
PHC2	6	0.027185	0.095022	0.897849	1691	3	-2.9376	0.34681	0.57085	0.999978	9808	2	-2.9376
BTRC	5	0.027193	0.085431	0.893511	1692	4	-4.8841	0.94928	0.94946	0.999978	16997	0	-4.8841
EIF2S1	5	0.027193	0.085431	0.893511	1693	4	-3.2568	0.0015962	0.0069964	0.542911	232	1	-3.2568
UBA5	5	0.027193	0.085431	0.893511	1694	4	-4.8559	0.79905	0.84845	0.999978	15112	1	-4.8559
PAK1IP1	5	0.027193	0.085431	0.893511	1695	4	-3.4945	0.82639	0.86084	0.999978	15368	1	-3.4945
SEMA3D	5	0.027193	0.085431	0.893511	1696	4	-4.7375	0.73555	0.82409	0.999978	14618	1	-4.7375
EBF2	5	0.027193	0.085431	0.893511	1697	4	-1.6861	0.92316	0.92372	0.999978	16537	1	-1.6861
ZNF383	5	0.027193	0.085431	0.893511	1698	4	-4.4667	0.94633	0.94651	0.999978	16934	0	-4.4667
KIAA0020	5	0.027193	0.085431	0.893511	1699	4	-3.4195	0.30335	0.51471	0.999978	8967	1	-3.4195
CTTNBP2NL	5	0.027235	0.085537	0.893511	1700	3	-5.6459	0.91104	0.91322	0.999978	16347	1	-5.6459
ST18	5	0.027235	0.085537	0.893511	1701	3	-4.166	0.66517	0.79208	0.999978	13949	2	-4.166
LCE6A	5	0.027235	0.085537	0.893511	1702	4	-5.6459	0.74058	0.8258	0.999978	14655	1	-5.6459
FIGF	5	0.027235	0.085537	0.893511	1703	3	-5.6459	0.61389	0.75249	0.999978	13239	1	-5.6459
SOX11	5	0.027307	0.085713	0.893511	1704	2	-0.31667	0.28005	0.48643	0.999978	8490	1	-0.31667
RPL26L1	5	0.027307	0.085713	0.893511	1705	3	-3.2568	0.95219	0.95237	0.999978	17066	0	-3.2568
CYTH4	5	0.027307	0.085713	0.893511	1706	4	-5.3555	0.5495	0.70426	0.999978	12370	1	-5.3555
SYNJ2	5	0.027307	0.085713	0.893511	1707	3	-0.80712	0.13069	0.29265	0.999978	5144	2	-0.80712
DSCR4	5	0.027307	0.085713	0.893511	1708	2	0.23044	0.23813	0.43416	0.999978	7617	2	0.23044
PGPEP1	5	0.027307	0.085713	0.893511	1709	3	-1.019	0.92561	0.92602	0.999978	16574	1	-1.019
SBK1	5	0.027307	0.085713	0.893511	1710	2	-0.46447	0.92864	0.92893	0.999978	16627	1	-0.46447
CPN2	5	0.027307	0.085713	0.893511	1711	2	-0.077686	0.4281	0.61801	0.999978	10801	2	-0.077686
HIF1AN	5	0.027307	0.085713	0.893511	1712	4	-2.7894	0.93524	0.93547	0.999978	16740	0	-2.7894
ZNF496	5	0.027435	0.086033	0.895811	1713	2	0.39345	0.27136	0.47567	0.999978	8302	3	0.39345
RNF169	5	0.027626	0.086519	0.896856	1714	2	0.25007	0.31914	0.53363	0.999978	9305	2	0.25007
TRAF3	5	0.027626	0.086519	0.896856	1715	4	-3.6985	0.98889	0.98896	0.999978	17724	0	-3.6985
C14orf159	5	0.027626	0.086519	0.896856	1716	2	0.59112	0.015953	0.057527	0.912355	1118	3	0.59112
HNRNPM	5	0.027636	0.086546	0.896856	1717	4	-3.5872	0.89545	0.90123	0.999978	16137	1	-3.5872
ZNF569	5	0.027669	0.086631	0.896856	1718	4	-5.3754	0.76643	0.83528	0.999978	14840	1	-5.3754
ANXA7	5	0.027719	0.086765	0.896856	1719	4	-4.5035	0.89854	0.90343	0.999978	16170	1	-4.5035
LMBR1	4	0.02775	0.083216	0.893501	1720	3	-0.70067	0.96165	0.96151	0.999978	17232	0	-0.70067
RB1	5	0.027774	0.086901	0.896856	1721	4	-3.7605	0.8771	0.88875	0.999978	15910	1	-3.7605
PCDHGC5	5	0.027804	0.086967	0.896856	1722	3	-5.6294	0.39712	0.59683	0.999978	10423	2	-5.6294
HNRNPUL1	5	0.027964	0.087376	0.896856	1723	2	0.95311	0.06902	0.18557	0.999978	3286	3	0.95311
CALML6	5	0.027964	0.087376	0.896856	1724	2	-0.4131	0.21324	0.40229	0.999978	7066	2	-0.4131
AKAP4	5	0.027964	0.087376	0.896856	1725	3	-3.3405	0.35121	0.56576	0.999978	9858	1	-3.3405
DDX31	5	0.027964	0.087376	0.896856	1726	2	0.11768	0.23429	0.42915	0.999978	7536	2	0.11768
PSMD7	5	0.027983	0.087435	0.896856	1727	4	-3.5657	0.56591	0.71639	0.999978	12562	1	-3.5657
P2RX3	5	0.028037	0.087566	0.896856	1728	2	0.62808	0.22184	0.4132	0.999978	7261	3	0.62808
PCSK4	5	0.028037	0.087566	0.896856	1729	1	-0.25072	0.48666	0.65891	0.999978	11538	2	-0.25072
GPANK1	5	0.028037	0.087566	0.896856	1730	3	-0.8984	0.46194	0.64149	0.999978	11216	2	-0.8984
CTSH	5	0.028037	0.087566	0.896856	1731	3	-0.7883	0.10145	0.25198	0.999978	4421	2	-0.7883
CCDC7	5	0.028037	0.087566	0.896856	1732	2	0.76329	0.12118	0.27944	0.999978	4916	3	0.76329
DHODH	5	0.028037	0.087566	0.896856	1733	4	-3.2568	0.93967	0.93986	0.999978	16826	0	-3.2568
IL23A	5	0.028037	0.087566	0.896856	1734	3	-1.9364	0.12032	0.2783	0.999978	4896	1	-1.9364
ITSN1	5	0.028037	0.087566	0.896856	1735	2	-0.52765	0.45926	0.63963	0.999978	11177	2	-0.52765
CLASRP	5	0.028232	0.08807	0.896856	1736	4	-5.0171	0.56659	0.71689	0.999978	12575	1	-5.0171
PSMG4	6	0.028273	0.098304	0.898854	1737	5	-2.1228	0.032536	0.11117	0.985963	1833	1	-2.1228
CDK2AP1	7	0.028327	0.10223	0.898854	1738	3	-0.39606	0.10534	0.28636	0.999978	4516	3	-0.39606
C17orf70	5	0.028339	0.088344	0.896856	1739	1	0.12063	0.57401	0.72239	0.999978	12683	2	0.12063
KCNMB3	6	0.028342	0.098519	0.898854	1740	3	-1.295	0.58279	0.75483	0.999978	12810	2	-1.295
PIM3	5	0.028374	0.088429	0.896856	1741	4	-3.1958	0.9536	0.9538	0.999978	17086	0	-3.1958
DNAJC21	5	0.028374	0.088429	0.896856	1742	3	-5.6126	0.74403	0.82706	0.999978	14683	1	-5.6126
PROX1	5	0.028374	0.088429	0.896856	1743	3	-5.6126	0.37179	0.5796	0.999978	10108	2	-5.6126
HLTF	5	0.028374	0.088429	0.896856	1744	3	-5.6126	0.34228	0.5598	0.999978	9755	2	-5.6126
HIRA	5	0.028374	0.088429	0.896856	1745	3	-5.6126	0.12594	0.2861	0.999978	5031	2	-5.6126
SLC2A11	5	0.028374	0.088429	0.896856	1746	3	-5.6126	0.55281	0.70668	0.999978	12411	2	-5.6126
CENPU	5	0.028374	0.088429	0.896856	1747	3	-5.6126	0.27681	0.48245	0.999978	8419	2	-5.6126
GNLY	5	0.028435	0.088589	0.896856	1748	3	-2.7454	0.75527	0.83114	0.999978	14767	1	-2.7454
CXCR5	5	0.028435	0.088589	0.896856	1749	2	0.56235	0.16897	0.34469	0.999978	6041	3	0.56235
CALM1	5	0.028435	0.088589	0.896856	1750	2	-0.34573	0.64955	0.77993	0.999978	13743	2	-0.34573
SNX5	5	0.028435	0.088589	0.896856	1751	3	-0.54679	0.93861	0.9388	0.999978	16807	0	-0.54679
SMIM2	5	0.028448	0.088625	0.896856	1752	2	-0.48916	0.93643	0.93668	0.999978	16758	0	-0.48916
PCYT1B	5	0.028448	0.088625	0.896856	1753	2	-0.35411	0.94549	0.94567	0.999978	16920	0	-0.35411
TSPAN9	4	0.028587	0.08487	0.893511	1754	3	-4.8559	0.23903	0.41124	0.999978	7636	1	-4.8559
EFCAB4B	5	0.02864	0.089098	0.896856	1755	2	-0.10593	0.9201	0.92095	0.999978	16498	1	-0.10593
ABHD11	5	0.02864	0.089098	0.896856	1756	2	-0.21822	0.16134	0.33449	0.999978	5882	2	-0.21822
WBSCR22	5	0.02864	0.089098	0.896856	1757	2	0.31848	0.3476	0.56333	0.999978	9818	2	0.31848
HECTD1	5	0.02864	0.089098	0.896856	1758	1	0.50416	0.24113	0.43791	0.999978	7675	3	0.50416
NLRP11	5	0.028679	0.089194	0.896856	1759	4	-2.6536	0.82276	0.85911	0.999978	15336	1	-2.6536
NBPF3	6	0.028705	0.099627	0.898854	1760	4	-3.7787	0.40027	0.62338	0.999978	10457	2	-3.7787
NOX3	4	0.028759	0.08523	0.893511	1761	1	0.58999	0.11697	0.2479	0.999978	4821	3	0.58999
LRRC28	5	0.02878	0.089453	0.896856	1762	4	-4.1332	0.5535	0.70719	0.999978	12417	1	-4.1332
SELK	5	0.0288	0.0895	0.896856	1763	4	-3.6336	0.14054	0.30624	0.999978	5393	1	-3.6336
VPREB3	5	0.028812	0.089528	0.896856	1764	4	-4.5035	0.69425	0.81072	0.999978	14326	1	-4.5035
KRTAP19-7	3	0.028854	0.072683	0.879175	1765	2	-6.2647	0.70415	0.71582	0.999978	14409	1	-6.2647
ARID3C	5	0.028921	0.089811	0.896856	1766	3	-1.0913	0.49329	0.66361	0.999978	11622	1	-1.0913
UNC13A	5	0.028921	0.089811	0.896856	1767	2	-0.066966	0.37877	0.58434	0.999978	10179	2	-0.066966
PPAP2A	5	0.028921	0.089811	0.896856	1768	2	0.82405	0.074699	0.19813	0.999978	3482	3	0.82405
C9orf129	5	0.028921	0.089811	0.896856	1769	3	-2.6171	0.90921	0.91171	0.999978	16318	1	-2.6171
SH2D3C	5	0.028921	0.089811	0.896856	1770	2	0.48352	0.24641	0.44458	0.999978	7792	3	0.48352
KIAA1430	5	0.028991	0.08999	0.896856	1771	3	-5.5957	0.61168	0.75079	0.999978	13217	2	-5.5957
EPS8	5	0.028991	0.08999	0.896856	1772	4	-5.5957	0.80172	0.8496	0.999978	15130	1	-5.5957
PLEKHF2	5	0.028991	0.08999	0.896856	1773	3	-5.5957	0.309	0.52143	0.999978	9082	2	-5.5957
DNAJC1	5	0.028991	0.08999	0.896856	1774	4	-5.5957	0.79405	0.84634	0.999978	15062	1	-5.5957
SIGLEC7	5	0.028991	0.08999	0.896856	1775	3	-5.5957	0.12204	0.28059	0.999978	4945	2	-5.5957
TMEM65	5	0.028996	0.090001	0.896856	1776	3	-2.6171	0.9521	0.95228	0.999978	17062	0	-2.6171
HLA-A	5	0.028996	0.090001	0.896856	1777	1	0.61654	0.14952	0.31845	0.999978	5611	3	0.61654
PRF1	5	0.028996	0.090001	0.896856	1778	3	-0.79661	0.25599	0.45646	0.999978	8005	2	-0.79661
AAR2	5	0.028996	0.090001	0.896856	1779	2	0.78514	0.14975	0.31877	0.999978	5617	3	0.78514
CSRNP2	5	0.028996	0.090001	0.896856	1780	1	-0.013146	0.88835	0.89618	0.999978	16047	1	-0.013146
NANOS1	5	0.028996	0.090001	0.896856	1781	2	-0.022236	0.32372	0.53902	0.999978	9397	2	-0.022236
MKI67	5	0.028996	0.090001	0.896856	1782	3	-0.67279	0.85399	0.87494	0.999978	15628	1	-0.67279
ACVR2A	3	0.029002	0.073023	0.879175	1783	3	-2.9722	0.971	0.9712	0.999978	17400	0	-2.9722
KLRD1	6	0.029071	0.10072	0.898854	1784	3	-2.9905	0.13853	0.32242	0.999978	5333	1	-2.9905
HAUS1	5	0.029107	0.090269	0.896856	1785	4	-3.168	0.89578	0.90149	0.999978	16140	1	-3.168
MYC	5	0.029107	0.090269	0.896856	1786	4	-3.5657	0.91396	0.91561	0.999978	16396	1	-3.5657
PELO	5	0.029107	0.090269	0.896856	1787	4	-3.168	0.21707	0.40711	0.999978	7156	1	-3.168
CATSPER2	5	0.029107	0.090269	0.896856	1788	4	-1.4964	0.97336	0.97348	0.999978	17438	0	-1.4964
TMTC3	5	0.029107	0.090269	0.896856	1789	4	-3.168	0.25765	0.45854	0.999978	8043	1	-3.168
TOP2A	5	0.029107	0.090269	0.896856	1790	4	-4.3505	0.94364	0.94383	0.999978	16886	0	-4.3505
BNC2	5	0.029107	0.090269	0.896856	1791	4	-3.6336	0.63872	0.77153	0.999978	13582	1	-3.6336
VPS29	5	0.029107	0.090269	0.896856	1792	4	-3.168	0.52111	0.68358	0.999978	11989	1	-3.168
MASTL	5	0.029107	0.090269	0.896856	1793	4	-4.5393	0.97422	0.97436	0.999978	17450	0	-4.5393
TCEAL8	4	0.029257	0.086217	0.896856	1794	3	-4.8272	0.82737	0.83411	0.999978	15376	1	-4.8272
CDC25C	4	0.029307	0.086313	0.896856	1795	2	-0.6513	0.19573	0.37236	0.999978	6691	1	-0.6513
DEK	5	0.029351	0.090872	0.897142	1796	2	-0.42152	0.36793	0.5769	0.999978	10057	2	-0.42152
LOXL4	5	0.029351	0.090872	0.897142	1797	2	0.15157	0.66131	0.78907	0.999978	13900	2	0.15157
PLEKHA7	5	0.029351	0.090872	0.897142	1798	2	-0.36818	0.43026	0.61952	0.999978	10829	2	-0.36818
RND3	5	0.029399	0.090976	0.897142	1799	4	-4.6418	0.27143	0.47575	0.999978	8305	1	-4.6418
SIX3	5	0.029411	0.091012	0.897142	1800	4	-1.8428	0.68151	0.80509	0.999978	14190	1	-1.8428
AIF1	9	0.029427	0.11705	0.903857	1801	5	-4.2241	0.10142	0.2983	0.999978	4420	4	-4.2241
ARHGEF2	5	0.029444	0.091093	0.897142	1802	4	-2.135	0.97498	0.97515	0.999978	17463	0	-2.135
ATXN2	5	0.029502	0.091243	0.897142	1803	3	-0.73237	0.59662	0.73944	0.999978	13014	1	-0.73237
NELFE	5	0.029502	0.091243	0.897142	1804	2	0.54509	0.20937	0.39739	0.999978	6977	3	0.54509
GSTT1	5	0.029502	0.091243	0.897142	1805	2	0.34473	0.56791	0.71787	0.999978	12590	2	0.34473
TRIM6	5	0.029561	0.091398	0.897142	1806	4	-3.82	0.64123	0.77344	0.999978	13613	1	-3.82
IPO4	5	0.029611	0.091522	0.897142	1807	4	-1.3866	0.97538	0.97556	0.999978	17467	0	-1.3866
SLC5A7	5	0.029625	0.091555	0.897142	1808	3	-0.94697	0.48983	0.66113	0.999978	11571	2	-0.94697
DMRT3	5	0.029625	0.091555	0.897142	1809	1	-0.42841	0.2886	0.49679	0.999978	8673	1	-0.42841
C9orf171	5	0.029625	0.091555	0.897142	1810	2	-0.21356	0.67561	0.80033	0.999978	14094	2	-0.21356
PCDHA4	4	0.029635	0.086957	0.896856	1811	3	-1.8341	0.74233	0.77921	0.999978	14669	1	-1.8341
MYH14	5	0.029654	0.091629	0.897142	1812	4	-2.2524	0.94391	0.94411	0.999978	16891	0	-2.2524
IL8	4	0.029675	0.087041	0.896856	1813	3	-3.5114	0.6362	0.72727	0.999978	13546	1	-3.5114
LSM14A	5	0.029683	0.091697	0.897142	1814	3	-5.5786	0.014569	0.053772	0.89469	1062	2	-5.5786
ABCG2	5	0.029683	0.091697	0.897142	1815	3	-5.5786	0.7319	0.82284	0.999978	14590	1	-5.5786
TAOK2	5	0.029683	0.091697	0.897142	1816	3	-5.5786	0.29138	0.5002	0.999978	8735	2	-5.5786
PRC1	5	0.029683	0.091697	0.897142	1817	3	-5.5786	0.14404	0.31102	0.999978	5486	1	-5.5786
YES1	5	0.029683	0.091697	0.897142	1818	4	-5.5786	0.9783	0.97846	0.999978	17535	0	-5.5786
STK39	5	0.029683	0.091697	0.897142	1819	3	-5.5786	0.63477	0.76842	0.999978	13527	2	-5.5786
C6orf201	5	0.029683	0.091697	0.897142	1820	3	-5.5786	0.069196	0.18596	0.999978	3291	2	-5.5786
TAS2R14	5	0.029683	0.091697	0.897142	1821	3	-5.5786	0.063845	0.1742	0.999978	3086	1	-5.5786
CPAMD8	5	0.029683	0.091697	0.897142	1822	3	-5.2322	0.14478	0.31201	0.999978	5505	2	-5.2322
TMEM74B	5	0.029683	0.091697	0.897142	1823	3	-5.5786	0.75191	0.8299	0.999978	14739	1	-5.5786
FSIP2	5	0.029729	0.091816	0.89737	1824	4	-4.5393	0.71142	0.81612	0.999978	14458	1	-4.5393
PARP3	5	0.029892	0.092235	0.897849	1825	4	-1.2255	0.3339	0.55113	0.999978	9605	1	-1.2255
IL33	6	0.029912	0.10322	0.899311	1826	4	-4.8224	0.26132	0.48493	0.999978	8117	2	-4.8224
TONSL	5	0.029926	0.092325	0.897849	1827	3	-3.2568	0.27637	0.48191	0.999978	8406	2	-3.2568
ZDHHC18	5	0.029926	0.092325	0.897849	1828	4	-1.0983	0.52095	0.68346	0.999978	11985	1	-1.0983
NXF1	4	0.029981	0.087654	0.896856	1829	3	-4.0638	0.53567	0.68121	0.999978	12180	1	-4.0638
CD86	4	0.029981	0.087654	0.896856	1830	3	-4.7979	0.31883	0.48295	0.999978	9295	1	-4.7979
GCNT4	5	0.030027	0.092584	0.897849	1831	4	-3.6985	0.91312	0.91491	0.999978	16381	1	-3.6985
ELTD1	5	0.030031	0.092593	0.897849	1832	4	-3.9851	0.37064	0.57879	0.999978	10090	1	-3.9851
GPR158	5	0.030161	0.092953	0.897849	1833	4	-2.1898	0.062728	0.17167	0.999978	3043	1	-2.1898
NRSN1	5	0.030199	0.093044	0.897849	1834	3	-1.1206	0.1035	0.25483	0.999978	4469	2	-1.1206
AIFM3	5	0.030199	0.093044	0.897849	1835	1	1.1516	0.03412	0.1042	0.977354	1901	3	1.1516
CNTNAP3B	5	0.030219	0.093096	0.897849	1836	4	-2.4783	0.63103	0.76545	0.999978	13476	1	-2.4783
PHTF1	5	0.030223	0.093108	0.897849	1837	4	-3.7605	0.96521	0.96541	0.999978	17296	0	-3.7605
AMT	5	0.030316	0.093338	0.897849	1838	4	-1.5862	0.096499	0.24435	0.999978	4279	1	-1.5862
ZNF202	5	0.030363	0.093451	0.897849	1839	1	0.87498	0.026859	0.085968	0.959321	1597	4	0.87498
CCNB3	9	0.030383	0.11976	0.903857	1840	6	-4.5393	0.43217	0.70196	0.999978	10859	2	-4.5393
BAZ2A	5	0.030406	0.09355	0.897849	1841	3	-5.5613	0.93753	0.93772	0.999978	16776	0	-5.5613
TSGA13	5	0.030406	0.09355	0.897849	1842	4	-5.5613	0.045576	0.13202	0.991278	2366	1	-5.5613
FAS	5	0.030406	0.09355	0.897849	1843	4	-5.5613	0.98708	0.98715	0.999978	17686	0	-5.5613
LRRC49	5	0.030406	0.09355	0.897849	1844	3	-5.5613	0.11108	0.26546	0.999978	4675	2	-5.5613
CBX1	5	0.030406	0.09355	0.897849	1845	3	-5.5613	0.063101	0.17251	0.999978	3061	2	-5.5613
TNXB	5	0.030406	0.09355	0.897849	1846	3	-5.5613	0.98734	0.98741	0.999978	17691	0	-5.5613
RBM19	5	0.030406	0.09355	0.897849	1847	3	-5.5613	0.63992	0.77245	0.999978	13600	2	-5.5613
WSB1	5	0.030425	0.093597	0.897849	1848	4	-4.5393	0.01274	0.048816	0.881602	980	1	-4.5393
BDKRB1	5	0.030429	0.093612	0.897849	1849	4	-1.2242	0.97994	0.9801	0.999978	17564	0	-1.2242
KRTAP6-2	2	0.030431	0.05569	0.864968	1850	1	-3.7264	0.71241	0.71199	0.999978	14462	0	-3.7264
IGFBP3	5	0.030442	0.093646	0.897849	1851	4	-1.4988	0.75566	0.83127	0.999978	14772	1	-1.4988
SPTA1	5	0.030465	0.093716	0.897849	1852	4	-2.172	0.98541	0.98553	0.999978	17659	0	-2.172
MMRN2	5	0.030527	0.093871	0.897849	1853	3	-1.7527	0.508	0.67417	0.999978	11822	1	-1.7527
NAGA	5	0.030527	0.093871	0.897849	1854	1	1.0904	0.073524	0.19551	0.999978	3433	4	1.0904
LTBP1	5	0.030527	0.093871	0.897849	1855	1	0.82506	0.0092358	0.03677	0.836353	776	4	0.82506
SLC38A5	5	0.03058	0.094027	0.897849	1856	4	-1.6449	0.40422	0.60169	0.999978	10502	1	-1.6449
NADSYN1	5	0.030651	0.094212	0.897849	1857	2	-0.35444	0.78624	0.84315	0.999978	15006	1	-0.35444
SCYL2	5	0.030651	0.094212	0.897849	1858	3	-5.4713	0.94127	0.94146	0.999978	16847	0	-5.4713
NRIP3	5	0.030651	0.094212	0.897849	1859	2	0.89259	0.10362	0.25499	0.999978	4473	3	0.89259
ITGA10	5	0.030691	0.094311	0.897849	1860	1	0.29863	0.33987	0.55812	0.999978	9726	3	0.29863
MRGPRG	5	0.030739	0.094428	0.897849	1861	3	-2.3195	0.59399	0.73738	0.999978	12970	2	-2.3195
KANK1	5	0.030741	0.094436	0.897849	1862	4	-1.2225	0.79413	0.84638	0.999978	15065	1	-1.2225
ITGAV	5	0.030746	0.094445	0.897849	1863	3	-3.0734	0.85149	0.87357	0.999978	15607	1	-3.0734
DRP2	5	0.030781	0.094542	0.897849	1864	4	-3.4977	0.97712	0.97728	0.999978	17508	0	-3.4977
ZFPM1	5	0.030783	0.094546	0.897849	1865	4	-1.573	0.47474	0.65046	0.999978	11386	1	-1.573
CDC14B	6	0.030834	0.10594	0.903099	1866	1	-0.35102	0.57599	0.75107	0.999978	12715	2	-0.35102
ZC3H14	10	0.030933	0.12392	0.904469	1867	5	-0.6513	0.28862	0.57961	0.999978	8674	4	-0.6513
SMKR1	4	0.030969	0.089617	0.896856	1868	2	-3.0873	0.4953	0.6439	0.999978	11647	2	-3.0873
HMGN5	3	0.030972	0.077522	0.880879	1869	3	-2.8632	0.96903	0.96928	0.999978	17361	0	-2.8632
FAM133B	3	0.030972	0.077522	0.880879	1870	3	-4.5743	0.96903	0.96928	0.999978	17360	0	-4.5743
HSPD1	3	0.030972	0.077522	0.880879	1871	3	-4.0361	0.96903	0.96928	0.999978	17362	0	-4.0361
FAM174A	5	0.031019	0.095162	0.897849	1872	1	0.96912	0.066338	0.17961	0.999978	3187	3	0.96912
MCHR2	5	0.031019	0.095162	0.897849	1873	3	-0.89368	0.89254	0.89909	0.999978	16106	1	-0.89368
TNFRSF12A	5	0.031019	0.095162	0.897849	1874	2	-0.38526	0.95914	0.9593	0.999978	17183	0	-0.38526
ZFP64	5	0.031019	0.095162	0.897849	1875	2	0.45432	0.25773	0.45864	0.999978	8044	3	0.45432
SPACA1	5	0.031019	0.095162	0.897849	1876	2	0.30671	0.48614	0.65855	0.999978	11534	2	0.30671
CSMD3	5	0.031019	0.095162	0.897849	1877	3	-1.6798	0.17663	0.35469	0.999978	6245	1	-1.6798
C3orf58	5	0.031019	0.095162	0.897849	1878	2	0.40067	0.31554	0.52937	0.999978	9216	3	0.40067
ATG14	5	0.031131	0.095441	0.897849	1879	2	0.042221	0.50752	0.67384	0.999978	11818	2	0.042221
ASCC1	5	0.031131	0.095441	0.897849	1880	3	-4.8841	0.83336	0.8642	0.999978	15434	1	-4.8841
NEK8	5	0.031131	0.095441	0.897849	1881	3	-0.65481	0.12263	0.28139	0.999978	4956	2	-0.65481
CHST6	5	0.031131	0.095441	0.897849	1882	2	0.28216	0.61807	0.75565	0.999978	13291	2	0.28216
OBFC1	5	0.031137	0.095458	0.897849	1883	3	-2.3063	0.78057	0.84083	0.999978	14967	1	-2.3063
OAZ2	5	0.031137	0.095458	0.897849	1884	3	-5.5437	0.79569	0.84701	0.999978	15079	1	-5.5437
SNRNP40	5	0.031137	0.095458	0.897849	1885	3	-5.5437	0.48331	0.65656	0.999978	11495	2	-5.5437
ACOT12	5	0.031137	0.095458	0.897849	1886	4	-5.5437	0.85619	0.87615	0.999978	15656	1	-5.5437
CEP192	5	0.031137	0.095458	0.897849	1887	3	-5.5437	0.95986	0.96003	0.999978	17204	0	-5.5437
HIST1H4F	5	0.031137	0.095458	0.897849	1888	3	-5.5437	0.93065	0.93089	0.999978	16670	0	-5.5437
PDE1C	5	0.031137	0.095458	0.897849	1889	3	-5.5437	0.73336	0.82334	0.999978	14598	1	-5.5437
NPPA	5	0.031137	0.095458	0.897849	1890	3	-5.5437	0.6217	0.75834	0.999978	13334	1	-5.5437
KRTAP10-2	2	0.031137	0.056882	0.865198	1891	1	-3.5023	0.54515	0.55286	0.999978	12312	1	-3.5023
SLC30A9	5	0.031156	0.095505	0.897849	1892	4	-5.2513	0.98361	0.98373	0.999978	17629	0	-5.2513
BCL2L1	5	0.031156	0.095505	0.897849	1893	4	-3.2568	0.91396	0.91561	0.999978	16393	1	-3.2568
IL1RL1	5	0.031156	0.095505	0.897849	1894	4	-4.5743	0.64348	0.77519	0.999978	13645	1	-4.5743
NMI	5	0.031156	0.095505	0.897849	1895	4	-4.6418	0.35957	0.5713	0.999978	9954	1	-4.6418
PCDHB10	5	0.031156	0.095505	0.897849	1896	4	-4.2674	0.90541	0.90866	0.999978	16265	1	-4.2674
KIF2A	5	0.031156	0.095505	0.897849	1897	4	-3.2568	0.48529	0.65796	0.999978	11521	1	-3.2568
FOXJ3	5	0.031156	0.095505	0.897849	1898	4	-3.0734	0.83281	0.86393	0.999978	15427	1	-3.0734
LYPD6B	5	0.031156	0.095505	0.897849	1899	4	-4.7979	0.56401	0.71498	0.999978	12541	1	-4.7979
HIST1H3J	4	0.031279	0.090247	0.896856	1900	1	0.54258	0.4534	0.60561	0.999978	11114	2	0.54258
ZNF562	6	0.031287	0.10723	0.903099	1901	5	-2.1425	0.86908	0.90647	0.999978	15801	1	-2.1425
F2RL3	5	0.031402	0.096118	0.898726	1902	3	-0.58961	0.61083	0.75011	0.999978	13203	2	-0.58961
DUS1L	5	0.031402	0.096118	0.898726	1903	2	-0.057025	0.36144	0.57256	0.999978	9973	2	-0.057025
TMC8	5	0.031402	0.096118	0.898726	1904	3	-0.66717	0.20408	0.39057	0.999978	6868	1	-0.66717
CD1D	5	0.031402	0.096118	0.898726	1905	1	0.42297	0.24478	0.44253	0.999978	7769	3	0.42297
SERPINB4	4	0.031489	0.090681	0.897142	1906	3	-5.2238	0.0037383	0.013163	0.682732	392	1	-5.2238
CCDC30	5	0.031523	0.096414	0.898726	1907	4	-4.2674	0.77406	0.83826	0.999978	14908	1	-4.2674
PSD4	5	0.031531	0.096431	0.898726	1908	3	-2.9123	0.98077	0.98093	0.999978	17579	0	-2.9123
ANKAR	5	0.031641	0.096721	0.898726	1909	3	-0.53432	0.056486	0.15751	0.999978	2762	1	-0.53432
DHX8	5	0.031641	0.096721	0.898726	1910	3	-0.83845	0.11866	0.27604	0.999978	4859	2	-0.83845
NR1D1	5	0.031641	0.096721	0.898726	1911	2	0.052239	0.12876	0.29	0.999978	5095	2	0.052239
PIR	5	0.031641	0.096721	0.898726	1912	3	-1.1461	0.85626	0.8762	0.999978	15658	1	-1.1461
CUBN	5	0.031641	0.096721	0.898726	1913	3	-0.55562	0.64534	0.77661	0.999978	13669	1	-0.55562
UPK3A	5	0.031641	0.096721	0.898726	1914	2	-0.23728	0.38095	0.58579	0.999978	10207	2	-0.23728
SPINK7	5	0.031641	0.096721	0.898726	1915	4	-4.5743	0.83025	0.86265	0.999978	15404	1	-4.5743
TYRO3	5	0.031641	0.096721	0.898726	1916	3	-1.228	0.08768	0.22597	0.999978	3935	2	-1.228
LRRN2	5	0.031641	0.096721	0.898726	1917	4	-0.76926	0.044766	0.13008	0.988408	2341	1	-0.76926
CYB561D1	12	0.031667	0.13471	0.904469	1918	5	0.11908	0.45402	0.75468	0.999978	11119	5	0.11908
AOAH	5	0.031738	0.096962	0.898726	1919	4	-4.6744	0.92281	0.9234	0.999978	16533	1	-4.6744
C15orf32	5	0.031749	0.09699	0.898726	1920	4	-5.1154	0.47002	0.64715	0.999978	11320	1	-5.1154
OC90	5	0.031811	0.097164	0.898726	1921	2	-0.36735	0.05295	0.14922	0.999978	2643	2	-0.36735
COL11A1	5	0.031811	0.097164	0.898726	1922	2	0.40762	0.095002	0.24125	0.999978	4209	3	0.40762
KLHL14	5	0.031811	0.097164	0.898726	1923	3	-0.55518	0.97706	0.97723	0.999978	17506	0	-0.55518
POU2F2	5	0.031811	0.097164	0.898726	1924	3	-0.51964	0.50552	0.6724	0.999978	11788	2	-0.51964
KRT25	5	0.031811	0.097164	0.898726	1925	2	0.49463	0.26573	0.46871	0.999978	8193	3	0.49463
C3orf67	5	0.031811	0.097164	0.898726	1926	1	0.79657	0.034177	0.10435	0.977354	1903	4	0.79657
SMIM1	5	0.031811	0.097164	0.898726	1927	3	-1.3003	0.86626	0.88205	0.999978	15770	1	-1.3003
SS18L2	4	0.031826	0.091311	0.897142	1928	2	-2.9925	0.81294	0.82371	0.999978	15238	1	-2.9925
PAPOLG	5	0.031841	0.097246	0.898726	1929	3	-5.526	0.67273	0.79801	0.999978	14051	1	-5.526
S100PBP	5	0.031841	0.097246	0.898726	1930	3	-5.526	0.76095	0.83326	0.999978	14804	1	-5.526
ART3	5	0.031841	0.097246	0.898726	1931	3	-4.5787	0.39943	0.5984	0.999978	10446	2	-4.5787
ZMYND11	5	0.031841	0.097246	0.898726	1932	3	-4.5937	0.19717	0.38158	0.999978	6723	2	-4.5937
CYP3A43	6	0.03189	0.10904	0.903099	1933	4	-4.2668	0.43735	0.65894	0.999978	10925	2	-4.2668
ABCB5	6	0.03189	0.10904	0.903099	1934	4	-4.7484	0.84766	0.8989	0.999978	15567	1	-4.7484
PBK	4	0.03205	0.091742	0.897142	1935	2	-0.6513	0.25329	0.42401	0.999978	7945	2	-0.6513
SEMA5B	5	0.032086	0.097857	0.898854	1936	4	-1.9143	0.9495	0.94967	0.999978	17002	0	-1.9143
ANGPTL4	5	0.032143	0.097993	0.898854	1937	4	-1.731	0.74498	0.82741	0.999978	14686	1	-1.731
TMEM63B	5	0.032182	0.098097	0.898854	1938	3	-2.842	0.95887	0.95905	0.999978	17177	0	-2.842
MYRF	5	0.032191	0.098125	0.898854	1939	3	-3.549	0.43087	0.61994	0.999978	10841	1	-3.549
PRMT2	5	0.032234	0.098219	0.898854	1940	2	0.50064	0.26673	0.46995	0.999978	8210	3	0.50064
SLC6A5	5	0.032234	0.098219	0.898854	1941	2	-0.2376	0.89219	0.89887	0.999978	16102	1	-0.2376
DPY19L3	5	0.032234	0.098219	0.898854	1942	2	-0.37637	0.040165	0.11905	0.985963	2126	1	-0.37637
SH2D7	5	0.032234	0.098219	0.898854	1943	3	-1.4296	0.93463	0.93488	0.999978	16727	0	-1.4296
NRN1	5	0.032234	0.098219	0.898854	1944	3	-1.5815	0.27348	0.4783	0.999978	8349	1	-1.5815
TMEM54	5	0.032234	0.098219	0.898854	1945	3	-5.508	0.87974	0.89043	0.999978	15945	1	-5.508
INHBE	5	0.032234	0.098219	0.898854	1946	4	-2.3202	0.88607	0.89464	0.999978	16013	1	-2.3202
MYPOP	5	0.032234	0.098219	0.898854	1947	2	-0.28931	0.70509	0.81411	0.999978	14417	1	-0.28931
EPHA7	5	0.032234	0.098219	0.898854	1948	3	-1.8629	0.96529	0.9655	0.999978	17299	0	-1.8629
AGR3	5	0.032259	0.098285	0.898854	1949	4	-3.8772	0.98116	0.98132	0.999978	17585	0	-3.8772
DSP	5	0.032275	0.098325	0.898854	1950	2	-0.13626	0.23221	0.42646	0.999978	7490	2	-0.13626
LIME1	5	0.032275	0.098325	0.898854	1951	2	-0.24046	0.34736	0.56318	0.999978	9816	2	-0.24046
YPEL5	5	0.032275	0.098325	0.898854	1952	2	0.78911	0.14304	0.30968	0.999978	5457	3	0.78911
C18orf42	2	0.032339	0.059009	0.865198	1953	1	-3.9259	0.80956	0.80906	0.999978	15206	0	-3.9259
PIK3AP1	5	0.032351	0.098511	0.898854	1954	4	-2.0761	0.26845	0.47202	0.999978	8243	1	-2.0761
CHUK	5	0.032432	0.098712	0.898854	1955	4	-4.8841	0.026804	0.085832	0.959321	1594	1	-4.8841
TFAP2A	5	0.032482	0.098844	0.898854	1956	4	-1.3132	0.066182	0.17927	0.999978	3180	1	-1.3132
KCND2	5	0.032566	0.099075	0.898854	1957	3	-5.508	0.868	0.88308	0.999978	15794	1	-5.508
FIGNL1	5	0.032566	0.099075	0.898854	1958	3	-5.508	0.20133	0.38703	0.999978	6805	2	-5.508
SEMG2	5	0.032566	0.099075	0.898854	1959	4	-5.508	0.63615	0.76949	0.999978	13545	1	-5.508
PRKAA2	5	0.032566	0.099075	0.898854	1960	3	-5.508	0.32562	0.54132	0.999978	9434	2	-5.508
PDGFD	5	0.032566	0.099075	0.898854	1961	3	-5.508	0.92533	0.92576	0.999978	16572	1	-5.508
ZNF566	5	0.032566	0.099075	0.898854	1962	3	-5.508	0.9473	0.94748	0.999978	16956	0	-5.508
ZFAND1	5	0.032566	0.099075	0.898854	1963	3	-5.508	0.71844	0.81838	0.999978	14507	1	-5.508
ASNS	5	0.032566	0.099075	0.898854	1964	4	-5.508	0.10784	0.26094	0.999978	4588	1	-5.508
SREK1	5	0.032566	0.099075	0.898854	1965	3	-5.508	0.26885	0.47254	0.999978	8250	2	-5.508
COX7B2	4	0.032613	0.092884	0.897849	1966	2	-3.1818	0.0084244	0.028503	0.82928	708	1	-3.1818
DACT2	5	0.032658	0.099317	0.898854	1967	2	-0.16355	0.44266	0.62806	0.999978	10993	1	-0.16355
SIAE	5	0.032658	0.099317	0.898854	1968	3	-1.1264	0.27082	0.475	0.999978	8293	2	-1.1264
VEGFB	5	0.032658	0.099317	0.898854	1969	2	0.10186	0.64737	0.77818	0.999978	13708	2	0.10186
HAGHL	5	0.032658	0.099317	0.898854	1970	2	-0.25493	0.60626	0.74661	0.999978	13158	2	-0.25493
CCDC43	5	0.032658	0.099317	0.898854	1971	2	-0.19239	0.24856	0.44727	0.999978	7845	2	-0.19239
TM6SF2	5	0.03274	0.099544	0.898854	1972	4	-1.3668	0.93388	0.93409	0.999978	16718	0	-1.3668
HHIP	5	0.032803	0.099709	0.898854	1973	3	-4.8272	0.49581	0.66538	0.999978	11654	2	-4.8272
TFAP2E	5	0.032803	0.099709	0.898854	1974	3	-0.73766	0.98057	0.98073	0.999978	17574	0	-0.73766
EMR3	5	0.032803	0.099709	0.898854	1975	2	-0.25278	0.69097	0.8097	0.999978	14297	1	-0.25278
RAD51AP2	5	0.032947	0.10007	0.898854	1976	3	-3.7304	0.5483	0.70334	0.999978	12358	1	-3.7304
TSHZ3	5	0.032953	0.10009	0.898854	1977	4	-1.7691	0.50373	0.6711	0.999978	11761	1	-1.7691
AVP	5	0.032958	0.1001	0.898854	1978	4	-1.6242	0.75386	0.83061	0.999978	14752	1	-1.6242
RILPL2	5	0.032978	0.10016	0.898854	1979	4	-3.3868	0.99	0.99008	0.999978	17752	0	-3.3868
ALG10B	3	0.033002	0.082115	0.88976	1980	3	-6.1764	0.9485	0.94872	0.999978	16984	0	-6.1764
RPL39L	2	0.033035	0.060231	0.86816	1981	2	-5.6388	0.96697	0.96693	0.999978	17330	0	-5.6388
FOXP2	4	0.033055	0.093753	0.897849	1982	2	-0.6513	0.045973	0.12198	0.985963	2383	2	-0.6513
C17orf105	4	0.033073	0.093784	0.897849	1983	3	-2.1527	0.91784	0.91759	0.999978	16452	0	-2.1527
HPGDS	5	0.033125	0.10053	0.898854	1984	4	-4.0855	0.9197	0.9206	0.999978	16487	1	-4.0855
FARP2	5	0.033149	0.1006	0.898854	1985	3	-0.70477	0.91942	0.92035	0.999978	16479	1	-0.70477
KNDC1	5	0.033149	0.1006	0.898854	1986	1	0.45098	0.083331	0.21669	0.999978	3794	4	0.45098
PAX9	5	0.033149	0.1006	0.898854	1987	3	-1.2143	0.51357	0.67815	0.999978	11890	1	-1.2143
RPL10L	5	0.033149	0.1006	0.898854	1988	1	0.1779	0.57046	0.71975	0.999978	12625	2	0.1779
HNF4G	5	0.033149	0.1006	0.898854	1989	1	-0.11547	0.6059	0.74635	0.999978	13149	1	-0.11547
HSPB9	5	0.033149	0.1006	0.898854	1990	3	-2.4859	0.96596	0.96615	0.999978	17317	0	-2.4859
BMF	5	0.033149	0.1006	0.898854	1991	1	0.28625	0.57033	0.71965	0.999978	12623	2	0.28625
SEC16A	5	0.033149	0.1006	0.898854	1992	1	0.87525	0.021951	0.073342	0.947488	1378	4	0.87525
ZDHHC17	5	0.033317	0.10103	0.898854	1993	3	-5.4898	0.63639	0.76968	0.999978	13550	1	-5.4898
RC3H2	5	0.033317	0.10103	0.898854	1994	3	-5.4898	0.07937	0.20821	0.999978	3654	1	-5.4898
GPR12	5	0.033317	0.10103	0.898854	1995	4	-5.4898	0.98879	0.98887	0.999978	17722	0	-5.4898
TBCEL	5	0.033317	0.10103	0.898854	1996	3	-5.4898	0.095175	0.24162	0.999978	4217	2	-5.4898
COL21A1	5	0.033405	0.10124	0.898854	1997	3	-0.6654	0.20562	0.39254	0.999978	6904	2	-0.6654
TDRKH	4	0.033575	0.094795	0.897849	1998	2	-0.6513	0.45469	0.60678	0.999978	11124	2	-0.6513
DDAH1	7	0.033576	0.11641	0.903857	1999	5	-1.1614	0.96495	0.96662	0.999978	17293	1	-1.1614
[truncated: 16,004 more rows]
